# Supplementary material for: Intestinal dysbiosis in critically ill patients: a case–control study of Enterobacteriaceae enrichment and reduced microbial diversity
Source: Front Med (Lausanne). 2025 Nov 27;12:1680262. doi: 10.3389/fmed.2025.1680262 (PMC12695524; doi:10.3389/fmed.2025.1680262)
Supplement: Supplementary file 1 [file Table_1.XLSX]

## Sheet: all-otutable
#OTU ID	2023-0153-00259	2023-0153-00266	2023-12-22-S6	2023-12-22-S7	2023-12-22-S8	2023-12-8-S18	2023-8-24-S13	2023-8-24-S15	2023-8-24-S9	2023-9-14-S8	2023-9-7-S1	2024-1-26-S10	2024-1-26-S4	2024-1-5-S1	2024-3-15-S9	2024-4-12-S4	2024-4-19-S2	2024-4-19-S6	2024-4-26-S18	2024-6-14-S10	2024-6-21-S15	2024-6-21-S5	2024-6-21-S6	2024-6-21-S7	2024-6-21-S8	2024-6-28-S14	2024-6-28-S5	2024-6-7-S7	2024-6-7-S8	2024-7-19-S11	2024-8-16-S15	2024-8-2-S12	2024-8-2-S15	2024-8-2-S20	2024-8-24-S15	2024-8-24-S16	2024-8-9-S17	20241113-C40	20241113-C41	20250212-C42	20250212-C43	20250218-B22	20250218-B23	20250303-A104	20250303-A105	20250303-A106	20250303-A108	20250328-D42	20250328-D43
161d13bc4a6f7fe58f512c5092a37813	0	0	2536	1592	2942	5862	4338	941	896	253	4843	4435	6468	5731	1172	3524	882	1815	5316	3122	2845	2669	2007	3187	1733	674	655	1229	999	3271	2494	1956	339	1048	3273	5220	702	228791	119746	109416	15720	12460	3132	35036	73816	6877	12052	8169	23862
d552234e1867a74be36d38c73df87f98	0	0	2683	1601	2799	7215	5932	975	1314	374	6310	3129	4508	6295	842	2624	733	1149	4032	2145	1713	1581	1250	1979	1106	359	394	740	734	2127	1303	1015	242	591	3348	5504	418	150777	78631	100811	14659	16317	4243	44266	92248	8691	15219	7596	21597
405c9806394a409241007c0436c259ff	0	0	378	1147	946	1636	167	73	391	60	111	1122	1281	2055	592	1062	417	922	201	1760	883	442	713	968	357	372	283	141	420	344	0	388	111	305	0	11	833	50435	6640	175284	7941	21079	874	154773	116845	27471	22799	35654	30174
1a99f6ae28109faa30411f9845b145d8	0	0	279	1152	964	1376	105	56	254	35	74	1540	1767	1823	873	1567	420	1548	243	2400	1321	656	1133	1426	566	606	508	239	573	519	58	609	229	439	0	0	1253	71161	9805	160310	8213	16148	683	111184	88570	21057	17799	34321	32031
a42a3d45714af981ae1594bd60bb31c4	0	0	736	2069	2068	5183	433	74	293	130	248	2321	2742	4810	376	1952	8447	842	249	3898	1091	387	877	789	475	434	421	362	944	484	607	0	137	169	0	0	391	228	2003	5272	171637	32857	463	5349	5618	92217	35157	93921	16277
a280807eccc5b9c613f32139de5559b2	0	0	378	1410	1207	1832	67	75	87	219	119	1527	1598	2307	1343	1189	426	649	221	1043	797	325	499	651	261	207	202	355	282	227	238	82	78	170	0	0	83	147076	57319	49649	9681	12407	6046	49094	27344	26246	3580	15796	44399
8fa7ece452888a20a7dc9ac23bcea500	0	0	779	2207	2259	4018	312	71	252	129	149	3462	3922	4343	508	2855	10562	1394	290	6083	1753	705	1420	1287	778	818	737	615	1366	773	1133	87	229	300	0	0	604	301	3074	5184	180870	24833	326	4159	4302	72846	27627	102216	17644
7cec6e5f515377cdc8e7a5b8e91cd5b7	0	0	472	1509	1151	2478	96	0	129	316	192	1239	1331	2627	1025	954	400	455	203	873	554	275	339	520	184	111	118	216	248	192	143	0	84	128	0	0	64	101275	39384	47452	9282	15259	7731	64404	35145	32942	4632	14645	41475
f1c9df4cea492c5337012ebda4ca6a07	0	0	112	387	404	960	299	0	162	0	37	583	775	875	183	854	108	190	129	1692	339	122	304	334	132	146	157	82	248	121	0	0	52	0	0	0	0	0	0	1716	58705	0	77	2724	2277	45555	170049	1355	1073
33feae9189d0ce3982de3756e9765f5a	0	0	2005	4030	3590	8504	9659	758	1344	236	459	3343	3032	7517	1838	601	1343	500	85	805	581	554	411	765	224	120	154	220	497	406	259	775	109	111	33	31	56	35446	7220	38516	9221	4424	1494	13644	38101	11974	10485	5839	12321
77a4015183842ba58ad808b149bad615	0	0	1910	4140	3799	6567	6687	713	980	125	381	4366	4018	6545	2467	872	1431	797	106	1128	947	860	665	1134	330	243	244	320	603	476	384	1165	173	217	0	0	78	52575	10460	41181	9922	3378	1127	10435	30043	9237	8106	6439	13189
4d2406b3f999ae961906a6783217dfb4	0	0	102	414	405	837	208	0	119	0	25	780	1010	814	339	1141	129	302	158	2539	499	238	473	492	285	249	295	121	306	171	0	0	64	0	0	0	0	0	0	1724	62050	0	73	2120	1807	35745	133450	1389	1141
957612bcb58e5ec50c9bcc8e8e5b8b52	0	0	10104	2725	2160	4041	2386	2694	2535	4345	8814	3438	4167	7748	810	17415	1112	852	146	2885	1337	4220	1292	1962	667	512	441	4683	4575	5828	46	8076	244	361	14409	2004	220	35640	35154	16406	2107	394	383	849	7171	3838	5512	3154	4528
869fc72c94922798104f3807f95b09cd	0	0	10874	2579	2050	4967	3441	2849	3546	6452	11888	2357	3079	8524	550	11934	863	526	112	2016	901	2345	871	1221	418	275	266	2862	3226	3699	0	4603	117	191	14809	2112	116	23516	23649	15341	2153	591	523	1136	9263	5141	7203	2949	4541
fea2a9d38466bae7f652ebbac3e1e13e	0	0	116	396	729	734	798	1151	301	99	1087	718	980	1158	369	805	592	528	154	504	1192	2064	535	1254	409	93	142	139	259	332	87	83	83	152	9484	0	103	61600	35242	22945	1620	2216	2879	9517	19240	2162	2646	1847	5479
b4b0279f52cdee62cb74a05bf922bfb2	0	0	686	236	389	657	401	0	495	3371	478	502	1091	696	170	1789	449	363	10839	986	622	532	350	483	242	181	221	766	1291	1519	112	642	127	1073	31	456	95	20554	6930	6487	20726	5770	3913	2352	4328	7495	8797	1566	5611
401cfce8680ef05dd049bdd8cc408107	0	0	743	221	357	809	612	0	758	4849	641	385	829	823	112	1233	418	224	8334	683	416	301	226	240	132	113	138	494	957	952	49	366	57	724	0	486	0	13919	4854	6234	19354	7556	5101	2954	5344	9504	10627	1434	5033
5409d31e4dd5f46c7e0fa978059b46f8	0	0	149	388	681	999	1102	1164	375	139	1423	515	758	1253	218	645	445	360	158	396	753	1137	312	845	280	56	95	70	183	182	56	0	54	114	9907	0	65	40118	22754	21107	1488	2938	3943	12215	24655	2848	3382	1722	5045
40fb0883e07075c37c5f43e2b3db66d3	0	0	16	147	103	112	7	0	11	23	0	124	74	387	74	276	174	113	0	614	130	69	115	115	74	65	56	0	55	1948	0	0	55	169	0	0	184	32245	468	35568	17301	8611	253	44473	26564	6093	948	1956	28390
77183706a4ad11bf5e9756a9f67d62b7	0	0	12	157	74	62	0	0	0	0	12	136	102	341	95	328	211	169	49	887	200	93	176	227	133	104	109	37	86	2850	38	62	77	241	0	0	301	47009	619	32614	16806	6237	181	31593	20623	4704	689	1882	29906
245b51891d07e8d305fcdd55b30d196f	0	0	259	1224	1040	1702	1035	0	106	233	339	1309	1450	1792	793	633	1168	665	98	902	602	298	415	613	258	165	190	555	300	629	1756	69	100	101	0	41	38	24869	52725	8057	14520	2330	9217	1350	5916	7732	2051	11374	5134
bfb109eacf830d88233a8e21eea741cf	0	0	296	1221	1023	2128	1502	0	121	332	444	940	1044	1989	654	459	1022	420	95	670	393	186	235	420	164	96	103	371	206	402	958	42	0	59	0	32	24	16969	35284	7600	13749	3130	12025	1743	7606	10082	2704	10628	4773
6d7f28fff9395e2a85aeaa2fc0962b62	0	0	1493	783	575	632	76	52	122	409	0	680	594	655	825	466	123	268	615	497	462	981	728	2016	334	160	148	1537	1119	1654	0	667	176	313	0	1495	95	48646	56373	19202	2402	4394	3087	12456	1969	1472	1218	1364	9020
51ca7e87a9ce36f0b6af258095b2bef9	0	0	8408	446	764	1936	278	0	2916	8580	0	907	1006	4152	200	25515	3453	409	0	973	316	201	255	349	169	90	108	363	200	74	649	0	0	0	0	1127	68	1246	2335	1081	9033	690	22995	3905	3068	12139	3241	4007	916
13f2b0e62a8de0dbe6ac461241bdd95c	0	0	7879	450	808	1616	193	0	2138	5781	96	1152	1246	3895	261	38196	4084	692	0	1349	495	363	449	535	270	177	244	502	298	120	1161	0	51	0	0	1081	87	1833	3420	1112	9613	434	16766	3290	2295	9635	2494	4691	1004
3de8333d9ac582a530c7fc4178be6fb2	0	0	654	1061	988	1858	606	0	38	50	71	1360	1340	2166	387	390	426	333	72	525	411	249	306	461	137	112	166	297	216	856	1259	48	79	145	0	102	0	20664	45018	12472	4892	3888	3617	1601	8701	7660	10709	2065	6250
8f982d71ec157fa320ffd177112b2e97	0	0	1565	734	541	799	126	0	183	562	41	529	433	692	562	344	108	130	486	415	345	554	502	1358	202	79	75	928	838	1075	20	374	118	235	0	1629	78	33972	38834	16908	2263	5744	3802	15086	2298	1742	1509	1191	8101
d49c931c1f12624c19d1a6b9320f6e65	0	0	749	1032	1002	2480	772	0	57	91	101	986	1014	2397	300	311	349	229	44	390	302	160	203	290	85	78	0	207	139	537	652	40	55	94	0	105	35	13990	30584	11758	4536	5199	4721	2052	11202	9824	13884	1952	5766
ca19d298341ed720594e86eee44b36fe	0	0	114	240	450	828	60	0	0	0	0	708	809	916	188	397	163	354	0	147	493	171	408	298	95	70	86	77	142	119	105	18	71	98	0	0	30	4130	86745	1398	2572	784	37195	1008	906	6882	7054	1378	2409
0f716d6f4dc78d7a34e244291acb4648	0	0	115	251	363	1044	84	0	0	48	31	516	629	953	130	283	140	248	43	131	301	95	256	163	53	0	0	43	128	68	47	0	0	0	0	0	0	2836	57163	1525	2384	1054	49692	1282	1104	8562	9011	1318	2315
250af8dd108bab31eeacf1e103068230	0	0	1042	445	233	295	987	0	0	1033	0	417	576	372	1677	2986	115	346	3673	521	455	197	223	592	152	123	123	256	2276	1165	355	341	69	991	0	226	78	7891	73303	1937	1589	6401	348	832	418	788	1164	1580	2848
6fc8b66e02bb0fc3d59d52f80c2ac5b9	0	0	54	197	147	250	375	0	0	46	0	178	204	303	0	434	73	147	0	167	83	55	53	92	0	0	0	24	170	63	644	0	0	0	0	0	46	8684	1193	9979	590	1031	5770	5662	7111	24897	35492	1000	2879
6fe87091842086347b07a1f3d6aad26e	0	0	0	50	68	98	0	0	0	0	0	85	95	132	68	72	0	62	0	122	51	57	90	75	72	30	39	316	316	72	152	0	24	0	0	0	10	34679	10059	32985	3405	2298	4138	4027	4504	3599	955	5365	5071
ced74a010b494762f3e911036146a4a6	0	0	68	722	625	1108	26	48	0	81	83	992	902	1103	322	560	170	185	2846	587	348	1153	267	428	168	136	90	181	180	73	128	73	66	62	0	30	35	33139	39944	4323	1578	343	1425	3763	3688	1371	180	952	3330
5578b09f82825e73b92a56df4e69a469	0	0	24	56	53	100	0	0	8	4	38	77	70	137	34	40	60	61	39	102	30	0	57	62	41	0	0	222	275	47	80	10	0	29	0	0	0	23579	6926	30687	3298	3068	5435	5143	5626	4471	1298	4933	4788
730627449d889a44d677db3b539f342c	0	0	75	669	572	1429	52	0	29	113	123	697	700	1364	211	366	121	143	2320	448	246	633	176	333	131	0	56	137	147	57	80	0	0	41	0	0	0	24157	30107	4265	1455	444	1858	4945	5031	1726	244	963	3138
d39fe1276b499dc220165fd8da9bec24	0	0	45	158	133	219	289	0	0	0	35	204	207	274	65	625	74	212	67	216	156	64	92	111	102	96	100	0	211	67	1121	0	46	40	0	0	0	12539	1791	9568	535	664	4389	4295	5452	19013	26984	961	3312
9fb20c8dcd20df8d751fc1bd3b78df54	0	0	74	335	269	493	73	47	35	0	376	419	314	523	187	165	101	88	0	93	68	1082	97	93	63	39	41	122	130	0	77	39	48	57	45	35	37	13372	37335	11958	13641	5557	3245	2036	772	316	269	3885	2950
1e32387e2e156498622861fdd94dc0d1	0	0	2513	337	357	622	1969	4304	88	0	0	2087	774	997	359	707	619	341	17039	506	707	2047	517	872	222	101	300	337	4951	592	549	274	98	205	0	1465	81	5277	2990	4892	6734	1074	1370	852	1455	6778	666	3924	1789
10b507a340d0aa8ec0d2daf97036cdf2	0	0	2933	427	345	584	861	36	482	324	243	531	510	897	532	535	236	322	3979	1353	415	1274	439	497	216	250	192	130	3593	1135	1507	1645	118	199	0	752	105	4018	1153	4546	2247	14780	5004	991	2044	1316	379	5977	4806
455f734fc29f8893ba1832733d21157d	0	0	274	526	714	1118	0	0	40	80	38	1105	1442	1498	252	874	1428	317	135	1391	626	348	444	663	315	180	195	120	274	159	88	49	80	62	0	0	0	2029	7859	2022	4944	5452	7756	2139	711	20252	6869	5732	3571
19b63330edf04776120527c03bcf3d99	0	0	2856	447	361	421	564	0	329	252	222	702	675	747	801	760	283	510	4845	1841	664	2051	704	671	329	417	353	199	4908	1371	2637	2778	154	309	0	751	160	5844	1640	4096	2335	10475	3694	711	1437	942	301	5664	4624
fcaf1cf1e7a88d4177a6daeb2d00ef7c	0	0	77	356	307	615	115	68	69	27	461	335	281	577	144	135	95	64	0	65	48	750	0	62	0	0	0	65	98	61	61	0	0	47	0	0	0	8854	25978	12364	14391	7617	4618	2627	1088	390	332	3723	2842
ce0abaa439148966339d8ba710f0ac67	0	0	280	457	733	897	51	0	32	41	64	1373	1838	1354	409	1178	1714	464	145	1760	855	493	628	1033	384	311	322	214	304	240	153	91	104	89	0	0	90	2837	11525	2142	5276	4411	5093	1741	528	15936	5409	6051	3768
b8820cb897307304c7548f88caa33ce7	0	0	1122	436	252	374	1397	50	84	1493	43	291	397	398	1194	1957	87	204	2937	380	325	142	133	335	83	66	0	166	1725	782	177	198	43	615	17	217	0	5228	47989	1855	1544	8351	490	1106	540	1049	1544	1620	2727
b527476a5eab9895a3c266374f75f05b	0	0	2729	288	305	751	2798	4457	112	0	70	1667	600	1068	227	543	498	234	12966	341	468	1208	327	629	161	68	147	210	3457	434	309	179	61	143	71	1642	54	3768	2127	4667	6360	1287	1627	1068	1970	8858	823	3641	1672
ff1930c5edf57c3093f500dff0fb9c87	0	0	428	1624	1225	2380	2227	5354	593	107	57	2180	2064	2277	489	419	588	4144	1865	1035	1074	958	1234	2427	3152	272	572	3651	527	761	62	1217	2699	389	0	828	251	611	11427	577	167	121	59	94	55	1001	131	2439	362
3e11f0f6930c23d0291c83d990ceb746	0	0	100	170	281	479	1479	8140	131	44	0	541	575	670	84	417	106	206	3246	413	399	118	165	258	111	104	89	130	93	1132	9	557	40	126	0	0	0	1834	9532	3066	1631	384	334	1150	1544	2423	1480	918	2688
2e022dd2b8236ac10d53a18ac896211b	0	0	129	158	237	588	2089	8500	195	69	33	357	434	661	57	270	89	124	2549	255	257	78	128	182	0	0	64	77	70	703	0	341	0	81	0	0	0	1201	6374	2905	1568	472	509	1360	1919	3089	1868	820	2450
2a54e6a2e950b8113ccccf00fa82c6c1	0	0	470	1390	1079	2804	3029	5785	877	170	74	1589	1402	2358	318	318	440	2165	1390	730	676	614	684	1531	1928	128	266	2156	374	457	0	690	1626	216	0	908	141	501	8153	565	181	152	53	95	63	1386	141	2285	335
578bb1a6b22765d94897e4ace306a50f	0	0	0	77	80	138	0	0	0	0	28	196	310	220	58	344	2385	195	0	1807	323	104	440	219	284	220	295	208	82	106	0	28	69	1009	0	0	38	307	49	1239	91144	0	0	0	0	0	0	0	207
3452ab18fad511eef5546ef3108b4d1c	0	0	25	41	120	294	37	29	31	0	0	141	132	338	0	127	146	70	0	172	93	78	71	101	45	0	79	35	51	44	0	0	0	0	0	0	28	5557	5324	15193	7320	3847	4263	5390	10273	8319	4450	1804	4036
d4655d08db855da3c5d804cd9ffac1dc	0	0	91	338	422	1013	0	0	0	78	44	496	744	962	248	732	4864	864	141	1054	274	122	232	240	123	122	134	105	289	142	323	0	39	134	0	0	201	75	337	411	0	40201	245	73	0	0	0	16714	14829
7b8a63b06727525c5c6105c211cd5106	0	0	334	440	568	680	53	47	55	0	0	929	741	1071	84	962	172	313	91	524	581	491	367	839	185	165	107	137	232	73	204	67	106	95	0	0	59	22386	13249	1346	11492	5461	1786	2565	878	379	2573	2554	3310
5108ddfb92c28fa09151e4a4485aab1d	0	0	120	339	450	773	0	0	0	0	41	688	971	951	397	1039	5959	1423	193	1482	450	190	348	403	188	214	246	160	422	222	633	102	76	199	0	0	307	0	525	424	0	30459	168	91	0	0	0	18494	16266
26e4f0fe1894c7ef249a43859a189da9	0	0	65	511	309	363	0	436	151	1827	38	280	195	407	212	196	59	0	308	165	68	489	0	92	44	74	0	0	81	306	0	471	65	133	0	238	0	13142	10025	7682	826	262	61	4015	2312	186	766	435	2961
b2d0d6e4896e899cbb04aec832ab633b	0	0	28	64	70	132	0	0	0	9	0	157	228	235	0	275	2050	129	59	1319	205	61	286	158	164	136	148	111	50	91	0	0	48	575	0	0	0	249	0	1129	87533	7	0	0	0	21	0	94	205
4068d96adf77292b9f7693289b42b843	0	0	1013	115	152	332	649	1615	245	0	0	6529	508	992	270	9443	247	340	1759	428	214	1221	385	296	218	111	105	148	257	463	711	646	72	1326	0	0	31	5568	5859	3438	7271	3898	195	1251	2498	3834	689	4864	2516
5c6e785980a37fefdff1b1ad09ad9bdc	0	0	67	551	291	316	0	378	136	1305	39	408	311	382	322	290	69	114	431	248	108	873	99	153	79	99	154	82	123	467	50	815	70	202	60	211	37	12463	9650	9222	874	199	51	3511	2000	162	586	527	3442
02e5ac9c1d222ae23edba16bce59ace0	0	0	837	341	408	609	776	84	112	439	595	463	770	652	228	2137	412	313	12351	414	386	250	307	483	147	172	143	207	1354	352	97	155	134	309	0	184	1725	6651	5705	2926	3711	1883	270	678	1534	709	1530	834	1535
285723e3ffe3b7585d8975a582ba28b2	0	0	68	261	336	603	0	0	48	0	0	233	327	538	428	106	74	115	86	295	130	0	78	121	53	43	0	0	109	98	0	25	0	0	0	0	0	2694	15068	1934	1833	1982	146	9595	1224	1971	1126	386	2321
7b230fa0aa5feaeffea1b9a95ff16101	0	0	0	46	125	231	23	0	0	0	32	164	121	277	59	120	196	93	45	268	157	159	89	124	50	67	0	33	70	0	79	18	54	50	0	0	0	7769	7934	13570	7824	2877	3172	3495	8200	6610	3652	1711	4388
151dbad7b278bd6d4de6fa35ed2cb4ed	0	0	389	451	470	1027	57	51	96	39	27	719	600	1173	58	763	158	202	0	376	474	324	242	577	131	0	69	0	197	57	109	0	0	0	0	0	0	15190	9196	1455	11144	6832	2408	3453	1126	537	3429	2375	3333
431b814d361f96fd6d018c00e9527520	0	0	39	238	320	405	0	0	33	0	0	285	350	429	545	129	73	131	89	374	188	103	94	165	64	43	108	86	135	0	0	0	45	57	0	0	0	3889	21979	1815	1760	1448	103	7319	929	1501	883	376	2385
b1326d0c3b1ea682e8f4ec5397970a3a	0	0	899	304	395	791	924	68	152	631	811	328	583	654	137	1555	334	187	9143	351	246	163	184	348	80	0	117	119	907	238	0	87	103	167	0	168	1064	4459	3718	2767	3775	2484	410	886	1880	841	1831	859	1392
6af67d07446db6f5036fc1669feea5a1	0	0	73	208	277	324	0	65	0	0	270	321	313	370	359	320	844	174	105	550	220	61	138	175	112	66	84	47	0	96	76	37	71	117	0	0	31	21026	4952	4276	4658	1100	518	2323	2750	2938	1146	6325	1719
510864b9e82e1e2529bb95b5c55df80c	0	0	0	92	75	136	0	0	0	0	0	108	180	138	133	164	133	98	0	152	117	71	82	70	82	51	43	0	79	96	0	0	0	21	0	0	0	36927	10687	8170	640	588	113	2198	4095	1003	516	1178	3611
67ca0bb54cb2341a49006e661a7e5ea2	0	0	1016	127	152	419	982	1671	297	46	53	4276	353	1095	234	6395	184	229	1403	284	145	737	222	250	115	0	62	81	179	321	383	409	0	703	0	0	0	3443	3877	3138	6929	4822	235	1636	3061	4653	828	4423	2383
fd12403b2b8efdc66eac019af7d095c3	0	0	83	210	258	374	0	0	37	73	326	257	238	428	272	247	787	118	51	386	155	69	87	109	0	44	0	49	106	0	50	0	0	54	0	0	0	14382	3186	4397	4503	1401	647	3025	3460	3739	1593	5991	1653
3b6944cffc219a7247c63a3e3fce0a02	0	0	37	102	63	172	72	0	0	0	88	81	129	179	113	111	133	66	75	107	71	0	65	59	0	0	0	0	0	53	0	0	21	0	0	53	0	25577	7364	8825	684	834	177	3007	5564	1231	731	1114	3664
0ab78e61e36677ed8a4d0506cd565cfb	0	0	0	53	46	91	59	0	0	249	17	125	109	127	79	479	0	85	0	55	87	116	28	0	0	0	48	111	143	462	0	0	43	55	0	138	55	22062	4274	1726	7772	780	4436	5780	1694	226	5218	432	3209
12d14a0401093832e1dfe5f6d344a3eb	0	0	71	294	266	663	46	41	124	69	76	341	349	611	206	330	1015	185	119	797	198	78	205	147	115	83	105	96	133	0	0	0	53	0	0	0	0	1593	2640	13182	1373	795	1778	3636	6808	4291	522	1327	3468
d46f4a652fe2d76d03c8fe42b2d59399	0	0	53	62	48	124	79	0	20	424	0	65	80	147	0	336	59	58	0	43	0	80	28	72	23	0	0	55	100	335	32	35	0	0	0	136	0	14289	2844	1700	7218	999	5635	7362	2139	265	6606	433	2996
405f4ae3108f1e24b890265269b18ec6	0	0	53	248	296	469	28	0	80	33	44	435	448	550	272	393	1104	231	128	1072	275	146	306	212	159	123	154	126	147	92	153	27	0	56	0	0	36	2376	3890	13601	1409	561	1193	2831	5216	3357	415	1394	3761
3ca9e391e359826c67a146e9191f035a	0	0	0	30	33	84	30	0	56	0	0	0	35	0	0	0	121	0	0	74	0	0	0	0	0	0	0	0	0	0	237	0	0	0	0	0	0	480	319	1249	3145	342	91	744	925	28454	20078	1356	192
87985cf8076e11273b9e81be9ca696f7	0	0	19	66	54	79	0	0	0	0	0	98	125	163	33	102	131	77	0	103	498	426	313	905	140	48	39	0	69	57	0	16	22	0	0	0	24	31806	1778	9822	352	476	383	385	3964	378	1271	1663	5506
af486dfdaed97e19e7cc892174c1213a	0	0	0	0	0	0	0	0	0	0	0	0	0	0	0	0	0	0	0	0	0	0	0	0	0	0	0	0	0	0	0	0	0	0	0	0	0	33318	0	8419	200	309	0	10022	5007	192	163	0	8293
9ad648a1ab12afc0335b1dbb01049eaa	0	0	165	426	599	1131	235	566	272	66	1228	878	942	2066	154	5225	1030	349	159	384	267	378	258	302	127	76	146	167	155	453	753	718	0	467	0	410	511	504	11410	284	147	222	0	455	185	405	1337	185	395
ec25f89b4d0281206b191cea98194672	0	0	80	214	228	481	1545	0	44	28	107	332	396	430	119	242	72	149	0	361	131	89	133	125	86	65	58	80	95	588	133	98	35	0	0	0	0	10010	6957	3140	1775	802	4663	1481	1228	377	1266	835	2396
eef03c5e90aefcfe86287b5386b59f66	0	0	0	0	0	0	0	0	0	0	0	0	0	0	0	0	0	0	0	0	0	0	0	0	0	0	0	0	0	0	0	0	0	0	0	0	0	22745	0	8774	181	411	0	13779	6494	282	192	0	7943
1c47c53e3fa420ecacf8866bb2142abe	0	0	68	227	428	871	2643	63	74	569	36	377	410	705	190	814	169	210	142	267	322	199	533	442	91	0	0	133	1676	231	59	188	0	50	5234	4685	0	2977	108	1400	582	67	274	1609	1797	103	460	91	983
450beb66576ae5b9f8e11bee97458d77	0	0	150	436	522	1529	330	636	369	117	1596	640	707	2389	126	3631	911	238	0	332	192	263	171	211	64	0	0	99	138	330	393	424	24	278	0	444	343	356	7608	266	118	307	67	621	222	498	1613	161	377
36156184fe1b6ef3330588731296fc1e	0	0	71	209	217	566	2251	30	47	39	119	230	338	501	58	156	68	91	73	242	95	62	91	79	0	0	0	52	0	370	76	40	0	45	0	0	17	6661	4832	3004	1717	1044	5981	1825	1663	525	1658	790	2310
d52bd08fe74db63c67557d086d06938f	0	0	68	275	378	703	1947	70	43	347	33	518	621	609	271	1146	208	388	231	380	547	335	971	641	168	131	124	149	2520	377	134	346	99	91	4682	3886	34	4262	160	1513	631	48	182	1252	1414	93	381	103	1101
eef75caaeaf9de56238a8d55792449b7	0	0	0	0	0	33	0	0	0	0	0	0	0	0	0	0	0	0	0	0	0	0	0	0	10	0	0	0	0	0	0	0	0	0	0	0	0	29	45	31	0	0	0	493	515	55942	1348	39	41
0202ac4207cc374a3fc66a5182df6ae0	0	0	73	279	302	475	0	0	42	0	59	396	349	571	96	464	95	133	62	428	200	108	124	166	77	78	143	51	74	78	124	58	76	92	0	0	59	1454	16832	5103	805	909	1487	1721	2843	1471	572	1388	2006
d37901346b5f2474e5e048cd7c889266	0	0	69	33	52	68	0	0	0	0	0	77	0	72	70	0	158	92	0	98	0	0	33	0	0	0	0	0	0	0	409	0	0	0	0	0	0	729	517	1328	3013	232	0	584	833	22839	15165	1455	206
b774db4359fae51d2666ff7a79f610df	0	0	0	50	46	94	16	0	27	39	9	71	87	182	0	93	121	51	13	65	300	287	215	623	97	0	0	47	49	0	0	0	0	14	0	46	0	21279	1141	9227	335	710	492	503	4973	447	1592	1611	5216
855982c8ce8f4c38d9d5a3f82accf940	0	0	50	234	242	386	0	0	0	41	585	364	360	457	106	138	123	77	61	306	613	651	456	1093	239	113	161	348	287	89	22	0	64	84	37283	28	63	817	1059	1393	90	274	56	616	1168	269	122	293	389
759a52ef4170d208033f1829cc3237b7	0	0	49	251	209	429	20	0	66	81	885	294	303	552	0	120	0	70	41	202	451	425	328	746	136	74	0	197	275	44	0	0	0	0	38305	0	0	553	758	1343	75	310	61	778	1429	307	183	290	392
7f78bbd0dd3584dbc44bea559dc6fd88	0	0	68	278	277	601	63	0	73	35	64	327	260	674	55	259	97	100	0	238	116	59	82	116	48	0	0	50	67	53	81	0	0	55	0	0	0	974	11702	5105	752	1222	1991	2163	3418	1745	776	1299	1883
ec79fb15cecef24ff6b1c3ea6dc3da7e	0	0	2152	210	319	510	337	161	73	91	266	680	541	541	176	515	391	228	128	346	225	98	626	185	131	114	136	173	1890	474	335	302	74	167	0	667	293	1090	1522	1332	1025	96	776	507	989	430	498	937	794
bfa5099d98211e40a64c5471b2b2fe04	0	0	41	182	188	147	111	33	56	155	80	200	197	149	118	161	102	136	1771	235	114	633	160	202	73	123	110	238	192	1505	137	155	85	181	0	40	63	9479	8569	3652	2438	818	1949	1370	1141	126	1230	1453	3941
cd75642529d39f01e7189ca4c8be1bf3	0	0	63	152	196	203	0	0	0	0	0	254	231	271	120	87	76	100	48	208	34	41	118	41	84	61	0	213	109	0	0	63	38	87	0	0	0	9176	1173	13239	489	191	3339	1830	3919	294	216	1324	926
91709679bdc0e40e18bb1ca01e263dfc	0	0	2331	235	300	602	486	172	89	96	324	474	373	634	114	319	375	166	133	240	115	67	355	127	71	0	0	84	1280	309	190	170	0	116	22	732	178	746	923	1200	987	125	1100	632	1174	544	606	910	714
f6f14c3dc74ba6c32f32a4f0e54a7c29	0	0	70	125	169	286	0	0	0	68	83	166	203	304	82	92	87	77	43	132	36	0	0	62	0	0	52	139	80	0	0	0	0	0	0	0	0	6217	831	12700	450	290	4606	2299	4771	281	267	1186	951
7de1547a5a60ca357437d3f2f0cb47f6	0	0	41	172	158	190	153	0	49	247	125	141	133	141	76	118	101	83	1288	167	67	389	91	152	53	51	0	139	103	951	77	121	51	101	0	41	48	6671	5703	3581	2348	1056	2695	1832	1351	175	1619	1343	3550
cedb5ee407c319e4c0f8b4dd89ad68f3	0	0	0	22	0	0	0	0	0	0	0	0	62	0	8	82	19	88	0	0	52	34	0	48	0	0	0	0	0	44	0	4	0	0	0	0	0	0	0	60	0	0	0	391	403	44615	1135	36	0
631dc114ebc2a9ce68550c10be8103ab	0	0	1306	87	175	187	2498	478	40	23	0	289	355	402	92	339	425	213	0	405	158	381	213	188	112	92	114	70	1335	309	149	146	0	702	0	156	30	934	4469	363	288	1956	3114	217	371	1721	1604	704	1187
17e4add7a54dab5a3ad1f61b14c6d1db	0	0	1309	90	137	239	3501	445	36	0	21	212	243	411	58	250	447	112	63	262	107	228	139	109	0	0	0	0	843	198	70	64	30	398	0	189	0	618	3002	355	281	2490	4316	255	468	2192	2127	681	1086
3542947fee313825742c92f0d200a4dd	0	0	21	82	57	107	87	0	0	0	0	125	103	111	87	0	107	38	0	51	0	64	43	21	0	28	0	63	0	105	63	26	16	0	0	0	0	5203	16866	2558	4593	1261	366	1362	463	1817	2824	661	1270
af3181b3f39237f48f6343f9a237002c	0	0	0	150	164	284	32	0	0	86	9	235	349	424	0	133	114	159	0	113	43	0	0	51	0	22	0	53	0	0	0	18	0	0	0	62	0	1948	1185	17170	4191	4099	1042	1208	1149	277	107	624	435
192bd8c4e5f92e3d025eb8cb05528f7b	0	0	262	567	561	1047	41	49	129	0	129	1091	1105	1106	145	250	155	207	0	359	596	494	364	947	181	186	202	104	143	94	30	0	92	129	0	0	0	1429	2761	1327	247	174	129	588	888	129	135	1701	780
fda93870a44d5e18fc7acba8994a6621	0	0	0	0	84	129	0	0	227	0	0	0	0	99	0	67	0	0	0	0	134	137	80	229	0	0	0	0	0	117	0	0	0	0	0	0	0	963	10236	238	90	435	1300	191	0	183	0	140	424
2665e14722764424da12c8de2c394979	0	0	1490	386	553	874	464	290	44	212	834	681	481	1381	87	284	69	98	0	92	121	85	136	219	70	49	55	110	2778	817	128	632	32	429	32	57	0	507	529	254	251	85	61	84	135	640	121	280	149
1bcd5b3195a8f6a6d3fed0c8681a9838	0	0	42	146	161	264	0	0	0	59	0	317	445	361	50	203	141	234	48	155	83	51	119	72	55	0	48	70	88	38	0	0	30	48	0	59	28	2868	1827	16297	4410	2955	684	852	887	192	82	676	501
e6eb247037ef0d2b26e8e05ea30e21ab	0	0	24	84	67	116	143	0	0	18	40	0	86	129	91	65	112	0	0	53	54	32	0	0	21	0	14	0	0	78	0	0	0	16	0	61	0	3679	11228	2506	4904	1841	506	1644	621	2229	3674	656	1167
f728d9196e95512edb9ea621f0f0a584	0	0	241	542	578	1249	78	58	168	28	143	819	855	1241	106	201	144	162	55	241	407	336	228	676	139	90	108	60	102	68	0	41	0	0	0	10	0	937	1925	1206	265	219	159	779	1069	164	199	1524	754
28bd2fb96085108745ff91eda4fa1c98	0	0	0	0	0	0	0	0	0	0	0	0	0	0	0	0	0	0	0	0	0	0	0	0	0	0	0	0	0	0	0	0	43301	0	0	0	0	0	0	0	0	0	0	0	0	0	0	0	0
cc42820dc6df47870e3782dbe98c2c15	0	0	1621	414	538	1066	602	342	59	289	1092	531	366	1567	72	189	65	80	64	90	78	0	93	129	0	0	0	57	1989	566	0	398	0	294	0	42	0	372	385	286	265	76	97	132	197	791	159	338	142
818b18e2e328c5dee1539a4de0d25b33	0	0	97	291	1758	54	0	110	360	57	17	188	114	117	100	198	102	1293	0	284	1564	673	2395	287	964	72	97	990	621	173	0	35	83	228	352	359	20	38	59	37	0	0	0	0	0	30	0	27	0
77e692e5168c4af0f4d37bb56cc63456	0	0	31	121	148	268	33	0	8	0	0	295	257	281	20	69	55	60	0	146	104	59	58	106	65	37	0	41	85	0	0	0	0	41	0	46	13	889	24382	40	97	6341	0	90	236	126	318	64	1854
ea6c851228c480c0a621cedbc360d966	0	0	57	177	130	253	37	0	23	41	65	185	160	283	0	0	75	0	1440	0	0	293	0	0	14	20	0	0	36	156	0	0	0	0	0	51	0	343	3663	1546	3143	1367	549	305	437	227	290	3150	431
2c4175363203472f6ee7a1b0a7ce6736	0	0	42	95	105	220	52	11	90	155	98	124	133	215	59	72	53	140	64	95	121	92	77	192	44	0	0	0	0	36	168	0	39	61	0	25	0	359	505	1419	824	168	534	903	3396	3913	12365	608	738
bb6da2677cf37f44c00343448965988c	0	0	1113	33	140	107	378	35	134	0	0	184	211	334	54	1209	103	172	0	360	188	120	2700	201	106	87	118	146	91	351	1195	1495	29	0	0	2220	26	376	168	770	285	62	1051	225	793	2966	921	2115	523
960b28f3880a7052a9b1558afb8d6f69	0	0	0	0	0	0	0	0	0	0	0	0	0	0	0	0	0	0	0	0	0	0	0	0	0	0	0	0	0	0	0	0	0	0	0	0	40800	0	0	0	0	0	0	0	0	0	0	0	0
72f4afd06f9d56fc48d82ab6950741ae	0	0	62	141	139	194	28	0	0	0	33	181	173	232	99	83	0	60	1733	78	46	478	34	50	0	0	0	32	0	175	0	9	19	41	0	53	0	426	5642	1561	3379	964	391	235	370	200	214	3170	481
4e4e0c545b25c3184425b6533c6fbaf4	0	0	27	84	62	87	0	0	0	0	0	80	93	76	65	72	121	0	0	98	62	33	213	0	0	27	24	0	0	66	0	49	37	24	0	0	13	5389	7505	2693	4908	861	1129	640	303	1087	121	2013	991
6e5d5e2d07a75da8411fd6081531adf9	0	0	0	56	0	90	0	0	26	34	17	0	0	56	0	45	81	70	0	34	0	0	0	35	0	0	0	65	0	0	62	0	0	0	0	9	0	811	290	1839	4938	3574	1862	476	1465	309	3018	2656	946
f1e7ff61ed775f1c3a36359ffa189e68	0	0	0	0	0	0	0	0	0	0	0	0	0	0	0	0	0	0	0	0	0	0	0	0	0	0	0	0	0	0	0	0	0	0	0	0	0	6756	0	6421	198	1567	0	8206	5017	184	106	0	5120
6acb9441a3e4d4dddb2e712c7fbd98b6	0	0	0	62	60	149	15	0	0	0	46	64	66	149	0	0	126	48	0	51	38	0	124	68	23	0	0	0	0	39	0	0	0	0	0	0	0	3779	5358	2780	4867	1239	1564	810	374	1355	162	1872	968
b5b7e3c6d2cbc122d984673e62ea1ce9	0	0	0	0	0	0	0	0	0	0	0	0	0	0	0	0	0	0	0	0	0	0	0	0	0	0	0	0	0	0	0	0	0	0	0	0	0	9720	75	6263	183	1141	0	6085	4061	128	107	0	5512
fe9845145f2bc017e8949b20c6b0ed80	0	0	1071	36	118	161	553	0	171	37	12	123	118	343	0	844	0	105	44	217	130	84	1595	164	68	0	0	86	52	251	701	818	0	43	0	2199	0	229	100	759	264	74	1459	280	1015	3721	1243	2008	440
578f55ec4a561aae0c82822b14c6f6ee	0	0	0	125	150	361	33	0	10	0	39	192	186	304	18	63	0	49	0	112	78	40	32	77	0	0	0	0	0	30	0	22	37	0	0	0	0	589	18848	43	113	8265	77	115	308	169	484	74	1735
ccf98e3258c34362c163c2e7b7258dc6	0	0	0	45	45	71	0	0	0	0	30	0	0	104	0	37	220	9	0	65	27	0	38	26	0	19	0	0	35	0	0	0	8	10	0	34	0	4938	491	4312	229	1706	397	1738	1682	546	2629	127	828
4eda0a162f6fa0d8e40ac5b824c501a1	0	0	0	0	37	0	0	0	0	0	0	0	62	56	8	40	92	38	0	67	33	0	0	28	14	0	0	8	0	0	58	0	0	4	0	4	4	10230	21756	1118	94	54	56	112	223	143	0	328	327
e8e33c3650085c8362e99b8f8f6f1431	0	0	37	55	46	65	0	0	26	24	29	71	106	91	79	57	259	0	0	91	0	14	0	0	37	0	18	22	0	0	0	0	0	0	0	36	0	7420	725	4528	255	1235	307	1419	1240	393	1996	97	823
4a7b9d3ed141b1c21d79715882b02bea	0	0	37	103	134	194	51	0	62	109	45	157	170	209	72	79	63	181	0	154	222	138	101	281	73	44	74	45	57	57	219	59	75	124	0	0	25	568	704	1518	894	132	374	687	2612	3043	9890	644	792
835b2ea4ad5ba20a2c971d872fc7c924	0	0	0	20	0	0	0	0	0	0	0	32	0	0	0	0	0	15852	7	1524	152	42	185	0	193	148	179	0	0	0	0	0	0	12	0	0	0	0	0	0	0	0	0	0	0	0	0	0	0
52a6bd07f06d678f554cdab167db7652	0	0	32	179	95	178	63	33	0	40	202	161	95	200	149	47	132	72	312	73	60	241	47	74	42	10	35	0	54	43	81	0	25	33	0	0	18	10691	5354	2839	2203	963	436	787	377	222	163	1041	816
66d5a1d0796e5bb25b0cf6cd7d267d8e	0	0	163	172	158	494	172	0	25	52	622	203	181	822	0	75	396	72	179	82	35	72	84	28	0	0	0	0	399	546	174	0	12	480	0	128	0	1098	1441	753	155	106	790	516	1455	602	719	254	335
5b53f34c2a8628b98badb228b54e1854	0	0	37	44	50	113	0	10	0	19	0	49	52	158	0	86	423	0	0	136	64	20	0	0	0	0	0	142	29	35	0	0	0	0	0	36	0	55	422	513	7805	44	240	453	542	19165	420	1205	397
5d1c4b309dcdf8e4c1545d318a7b1505	0	0	0	34	45	0	21	21	0	0	0	81	77	52	28	49	0	0	0	57	32	0	0	0	22	0	25	75	0	0	90	0	21	15	0	0	0	1148	414	1736	4732	2508	1375	343	1193	238	2263	2589	994
ed6265de0fddf619e8e62c50d844170f	0	0	84	289	1764	66	0	125	633	111	0	158	0	117	0	132	0	786	24	247	1118	431	1505	202	719	0	58	721	561	151	0	0	53	176	347	441	0	0	49	0	0	0	0	0	0	47	0	31	47
91a9627544dcf004892c74b66ff9ffc3	0	0	0	0	0	0	0	0	0	0	0	0	0	0	0	0	0	0	0	0	0	0	0	0	0	0	0	0	0	0	0	0	0	0	0	0	0	13185	952	7251	131	269	0	888	4403	0	0	0	1417
108feecf8c2fbfa98d2a09125d793403	0	0	0	126	152	145	0	0	0	0	0	119	93	165	80	40	39	0	0	0	32	23	34	51	12	0	0	20	45	345	92	32	0	46	0	0	0	1784	8187	3361	4345	1505	988	490	153	696	76	944	742
857979c1aacb7a0a3fda5ff38f6f1828	0	0	0	0	0	0	0	0	0	0	0	0	0	0	0	0	0	0	0	0	34545	0	0	0	0	0	0	0	0	0	0	0	0	0	0	0	0	0	0	0	0	0	0	0	0	0	0	0	0
0292461b3a58c69b997f4e117636a062	0	0	0	0	0	0	0	0	0	0	0	0	0	0	0	0	0	0	0	0	0	0	0	0	0	0	34110	0	0	0	0	0	0	0	0	0	0	0	0	0	0	0	0	0	0	0	0	0	0
894d0d90219fafe9e663f1b874e6f0b0	0	0	37	247	158	296	30	19	498	0	0	325	406	242	221	283	88	207	31	93	113	87	72	152	65	58	34	7059	43	23	1350	75	23	20	0	0	0	2711	747	531	1506	0	0	207	195	5108	150	0	254
cae5241d8f5f58b4ecb0aefdb1ff2c69	0	0	503	150	175	302	307	0	41	87	126	274	208	342	166	303	58	128	819	170	131	374	369	419	175	89	107	1619	2115	70	25	28	50	71	0	0	39	795	479	799	250	96	115	353	255	126	177	702	749
6b62c2433b7c165003da9ac6621085f1	0	0	121	133	141	351	84	0	0	0	462	248	209	708	76	94	380	79	207	79	41	115	118	33	35	20	65	32	447	660	274	21	17	722	0	109	0	1784	2362	713	130	67	560	432	1071	471	528	221	356
a1bd7ae5713b70a7afdd616eeb345770	0	0	26	120	150	200	13	0	28	0	24	106	105	180	77	0	0	43	0	48	0	0	0	0	0	0	0	0	0	225	0	0	17	0	0	0	0	1340	5678	3151	4062	2016	1302	683	200	867	110	984	701
d42d225b177fc9ae8451c55261337d56	0	0	0	89	113	142	0	0	0	0	0	182	117	127	0	94	159	129	0	124	116	0	80	90	61	31	75	38	47	78	34	0	0	19	0	0	25	3741	5815	1793	1101	1231	604	821	1204	1724	707	558	1209
54f8500f666b7eaf77fd4efc0a3c3c14	0	0	28	25	57	57	0	0	0	0	0	0	71	40	71	31	83	17	0	62	21	11	74	24	11	13	8	10	0	43	0	16	8	0	0	0	0	8600	9568	2094	2847	488	69	234	276	317	446	967	1143
bd0fee99cc3eb1960a68cdd2f755d7a0	0	0	0	0	0	0	0	0	0	0	0	0	0	0	0	0	0	0	0	0	0	0	0	0	0	0	0	0	0	0	0	0	0	0	0	0	32885	0	0	0	0	0	0	0	0	0	0	0	0
dfb56c96255082183a494c1401f95aa7	0	0	0	0	0	0	0	0	0	0	0	0	0	0	0	0	0	8163	0	1073	87	0	117	44	113	100	105	0	0	0	0	0	0	0	0	0	0	0	0	0	0	0	0	0	0	0	0	0	0
f7d216855c53b670b0915496d2b2159f	0	0	27	38	55	96	9	0	0	0	0	54	76	124	29	118	439	87	21	145	0	0	39	32	35	33	23	218	0	34	0	13	0	0	0	0	0	74	637	501	8171	34	178	367	427	15496	303	1315	471
04828218741457b5acb13a7ad3d81dee	0	0	68	113	158	394	41	46	32	93	40	175	147	356	21	76	20	0	0	80	0	0	0	0	0	0	0	49	28	0	0	0	0	0	0	10	0	102	0	67	666	210	1165	309	378	10284	3310	86	213
ff61da0b54d96b0967a659ae30ec9750	0	0	0	85	95	174	0	0	0	0	64	0	109	138	55	49	0	0	46	83	88	90	0	76	0	22	0	0	0	0	0	0	0	0	0	0	0	2564	3830	1763	1163	1765	669	1150	1528	2236	909	546	1116
3cf2d0e9ffb6eaafd14b385fb2c89076	0	0	0	81	31	51	0	0	0	0	0	73	61	69	42	59	55	59	0	62	39	0	34	38	29	18	9	41	0	27	73	11	9	30	0	0	3	10715	1973	1271	986	353	385	518	744	1571	1502	813	608
cfd3eb722b62cfda37ae1cbead05faa0	0	0	45	204	163	400	0	0	808	47	20	205	300	316	137	191	82	149	0	69	116	48	49	107	0	0	0	4495	35	21	785	0	0	0	0	0	0	1844	532	551	1538	0	0	280	218	6340	155	0	246
446786946ab34d129746257037a8feb3	0	0	392	37	44	72	341	1056	80	0	0	153	172	442	45	238	280	61	3959	180	77	69	74	67	50	50	144	65	59	903	160	6462	36	317	0	2702	17	617	696	102	66	0	218	502	99	459	529	628	113
925ef63e9f9cf82aa69a36c157f3b879	0	0	0	0	0	0	0	0	0	0	0	0	0	0	0	0	0	0	0	0	0	0	0	0	0	0	0	0	0	0	0	0	0	0	0	0	0	8930	720	6510	0	364	0	1070	5406	0	0	0	1339
f96149cd9d58d514a080b9d561e0a89d	0	0	12	72	64	103	0	0	0	0	184	155	101	106	68	185	63	107	0	54	80	0	83	75	33	6	14	84	0	83	0	5	22	0	0	0	0	6508	453	369	4076	75	0	257	362	629	330	253	542
68b03cdf2b68e688349cf9095334593c	0	0	0	0	13	24	0	0	0	0	0	0	0	0	0	0	0	20	0	55	21	4	34	0	42	0	226	56	0	1186	175	0	6	29	0	1096	0	6714	547	439	6594	72	381	319	427	5581	115	4341	171
9f72621cc2757a618ce6034fed62dce7	0	0	36	184	84	223	139	37	16	52	257	125	67	198	0	50	117	0	333	63	0	125	0	0	0	0	0	37	0	0	0	0	0	0	0	0	0	7100	3747	2624	2117	1283	611	977	471	309	213	1055	779
b630efd60ddcae104194fd62cdd66eff	0	0	0	0	72	107	16	0	9	8	249	0	82	132	51	140	0	0	12	37	0	47	41	0	0	0	0	50	57	52	0	0	0	22	0	0	0	4176	297	386	3975	99	41	367	481	883	487	223	516
cf55fc55d926fef99c342da053e8b17a	0	0	0	0	0	0	0	0	0	0	0	0	0	0	0	0	0	0	0	31089	0	0	0	0	0	0	0	0	0	0	0	0	0	0	0	0	0	0	0	0	0	0	0	0	0	0	0	0	0
db506bede8ad680f4f451bbdeb609590	0	0	0	0	0	0	0	0	0	0	0	0	0	0	0	0	0	0	0	0	0	0	30683	0	0	0	0	0	0	0	0	0	0	0	0	0	0	0	0	0	0	0	0	0	0	0	0	0	0
10d1e7ce9113b3d6f8e7b7ac0d819133	0	0	0	0	0	0	0	0	0	0	0	0	0	0	0	0	0	0	0	0	0	0	0	0	0	0	0	0	0	0	0	0	0	0	0	0	30569	0	0	0	0	0	0	0	0	0	0	0	0
256761ed3b78ec3f25b94f3735e1f7ad	0	0	0	37	25	31	0	0	24	0	0	32	48	52	0	0	0	0	393	0	0	233	0	0	0	0	0	0	0	0	282	0	0	0	0	0	0	0	0	92	5067	11810	300	97	376	2437	4835	85	328
1b631985361a6364df0ae417a37a658d	0	0	17	68	36	62	19	0	18	23	27	0	47	86	34	41	0	0	16	51	0	9	0	0	0	0	0	0	20	0	50	0	0	0	0	0	0	7392	1306	1254	986	494	523	608	1013	2077	2012	707	556
a28dcadc20f525e2d73fd357ba110467	0	0	19	63	89	102	0	0	0	57	0	107	86	126	95	75	74	75	0	89	0	0	0	0	0	28	0	0	0	22	35	0	0	0	0	0	0	9709	3712	528	869	3025	150	105	256	1955	749	577	312
635a5163743017f079b01dc185e380a0	0	0	0	0	0	0	53	0	0	0	14	0	0	24	0	0	0	0	0	41	0	0	0	0	0	20	137	0	0	844	91	0	0	0	0	1219	0	4505	402	457	6177	81	512	388	554	7124	163	4013	193
a2e1054b4529a7bdf1ff7ce2979d77e0	0	0	476	159	149	363	396	35	0	148	168	187	151	431	127	200	64	0	615	138	101	209	213	245	113	0	0	970	1422	52	0	0	38	0	0	18	0	477	304	786	253	153	136	453	326	163	256	692	677
8ea08d2e1c0252fde23991ac285bc441	0	0	0	0	0	0	0	0	0	0	0	0	0	0	0	0	0	0	0	0	0	0	0	0	0	0	0	0	0	0	0	0	0	29633	0	0	0	0	0	0	0	0	0	0	0	0	0	0	0
74afd9ee7b1c7db14f62f51c469ebb25	0	0	0	0	0	0	0	0	0	0	0	0	0	0	0	0	0	0	0	0	0	0	0	0	0	0	0	0	0	0	0	0	0	29599	0	0	0	0	0	0	0	0	0	0	0	0	0	0	0
3f182bee547f53841795b64742769166	0	0	0	125	142	198	0	0	0	0	0	148	106	193	50	95	27	52	0	24	32	45	37	60	0	15	0	0	0	0	1331	0	26	0	0	0	0	5952	1926	2349	901	717	1052	384	618	697	281	3510	1915
a1b5aa88bbefe1096236df5c2931df2c	0	0	0	25	30	42	67	0	0	0	0	61	53	0	38	73	23	36	65	72	58	62	0	0	0	18	0	18	0	0	29	0	12	0	0	0	0	1613	13565	1638	1416	280	364	1768	540	217	162	1326	500
6a7b1f08e6ef1a3b29704ccbda13b28d	0	0	0	127	107	171	43	0	40	0	31	180	239	170	328	154	337	96	0	275	96	0	81	99	44	66	78	33	118	0	0	0	14	47	16	0	0	6867	3147	709	1964	417	108	291	756	3842	795	255	549
c3724c56b8ca1618078c27f7f70bc113	0	0	27	73	91	155	0	0	0	0	0	93	0	161	49	0	0	0	0	78	0	0	0	0	0	0	0	0	0	0	0	0	0	0	0	36	0	6696	2697	567	842	3959	206	145	296	2373	999	549	304
a2d4cb6681972d0a73728ea89351f6b3	0	0	19	135	104	282	38	0	14	48	30	128	68	213	44	0	0	0	0	29	31	0	0	0	20	0	0	0	17	24	823	0	0	30	0	0	0	4064	1362	2403	954	938	1351	591	841	849	412	3583	1732
38357df3a86e47c59055db4e3515721d	0	0	32	91	137	99	0	0	50	0	0	84	63	120	97	99	143	0	0	78	0	24	0	0	13	0	0	55	68	58	0	0	0	0	0	0	16	1507	542	4117	371	689	0	716	1386	8206	183	816	376
3f6439ef0aae755a3e584f7bcead8239	0	0	44	124	175	298	0	0	0	66	33	236	221	269	20	67	22	51	0	79	68	0	57	30	0	0	24	49	39	0	0	0	0	0	0	0	0	136	54	67	690	126	894	233	298	8448	2575	106	231
b6077ca16ea85ed3928c23e1f219cdf1	0	0	446	25	36	94	427	1190	124	0	9	84	127	471	0	165	229	45	3115	116	0	42	53	0	0	0	55	0	0	547	105	3691	0	202	0	2635	0	391	485	107	105	71	306	706	152	562	686	584	120
230e3a785353c8e718981df68d1a66ce	0	0	0	0	0	0	0	0	10	11	0	60	0	46	0	0	74	0	0	0	0	0	61	0	12	0	0	9	0	0	0	0	0	0	0	0	0	5683	6257	1944	2889	686	103	278	342	459	541	909	1087
39d35f450d41d2db5e007aa59b9cd83b	26280	700	0	0	0	0	0	0	0	0	0	0	0	0	0	0	0	0	0	0	0	0	0	0	0	0	0	0	0	0	0	0	0	0	0	0	0	0	0	0	0	0	0	0	0	0	0	0	0
3693660d7af01c737e8328c38cb5f6e3	0	0	26	98	91	200	0	0	0	50	0	130	165	200	226	131	318	80	47	217	68	45	56	58	36	0	0	0	0	32	0	0	9	0	0	0	0	4766	2107	760	1792	510	155	355	896	4792	1077	229	516
d02b4a03b3b10b8c9af7e1a20dbeb22e	0	0	16	27	32	48	14	0	12	0	0	37	0	0	0	32	0	0	0	0	0	21	15	0	0	0	0	0	0	29	0	0	0	0	0	0	0	6805	13925	1058	89	66	94	140	278	163	59	320	371
ff7eeab6d636b6e2cfb027d9e2ff7abe	0	0	0	0	0	0	0	0	0	0	0	0	0	0	0	0	0	0	0	0	0	0	0	0	0	0	0	0	0	0	0	0	0	0	0	0	26512	0	0	0	0	0	0	0	0	0	0	0	0
07f82e5deca9dfe7e1ca5e52d8d4d79f	0	0	50	94	100	117	0	0	0	0	0	105	83	111	84	128	173	71	0	112	55	0	0	0	0	0	0	77	90	103	0	0	0	0	0	41	0	2064	706	4452	401	533	0	523	1129	6642	151	925	478
109b710ab06e9068903fee5c067709ae	0	0	0	34	0	0	0	0	0	0	0	0	0	0	0	23	104	0	509	50	0	436	0	0	0	0	0	0	20	0	496	0	0	0	0	0	0	0	77	87	5177	8895	199	64	272	1909	3937	91	351
63c96da5f8819f9b45c2fcd4c781a9f8	0	0	10	44	54	63	0	0	5	0	0	0	0	44	0	0	0	0	0	0	0	5	0	12	0	0	0	0	0	81	0	0	0	0	0	42	0	292	374	123	191	95	34	277	390	267	11955	1017	224
827307811f0998b991619f574afaee74	0	0	0	0	32	59	85	0	0	0	9	0	0	64	0	0	0	0	0	65	0	0	34	40	25	0	0	0	0	17	23	0	0	0	0	0	0	1153	9262	1678	1379	336	533	2240	660	248	203	1246	490
0101d4c5b8df22ed38203850f080299e	0	0	0	0	0	0	0	0	0	0	0	0	0	0	0	0	0	0	0	0	0	0	0	0	0	0	0	0	0	0	0	0	25430	0	0	0	0	0	0	0	0	0	0	0	0	0	0	0	0
e7da9da11aef2dbd08388c431cdecff9	0	0	0	0	0	52	0	0	0	0	0	68	91	44	18	35	58	8	0	42	28	7	8	21	12	4	0	14	11	0	20	8	7	8	0	0	17	648	18493	128	2567	54	47	0	51	51	438	48	0
36b45a3454ba91f38cd0acc6e3a4c090	0	0	0	52	85	127	0	0	0	0	0	189	88	100	99	228	0	0	0	86	55	1645	0	0	0	0	12	0	0	0	0	0	0	0	0	0	38	0	0	54	117	42	74	697	0	0	36	0	53
bd2e00d729f2b328780481bb9b4bd61e	0	0	0	52	90	83	0	0	0	0	0	199	121	101	153	308	76	118	0	106	91	2967	119	116	54	39	37	69	43	0	0	0	0	13	0	0	0	0	56	40	144	0	0	556	0	42	0	24	80
75d4a1c2c4d6570d940c2708e048d266	0	0	0	0	0	0	0	0	0	0	0	0	0	0	0	0	0	0	0	0	0	0	0	0	0	0	0	0	0	0	0	0	23995	0	0	0	0	0	0	0	0	0	0	0	0	0	0	0	0
97160a0fcc66aafbd31f9cf513a9a6d1	0	0	50	174	124	242	185	0	44	0	0	192	222	259	171	148	116	63	0	142	60	0	38	0	36	0	0	0	0	85	280	0	26	17	0	4	0	178	3338	147	469	76	831	318	144	2326	2349	1420	242
8ec811f53862f654628f565afb503695	0	0	43	157	125	193	90	0	43	54	35	208	209	200	234	219	115	103	36	189	77	57	57	91	39	38	31	32	69	110	467	18	0	10	0	0	12	232	4654	205	517	0	651	231	95	1714	1801	1607	311
781ac76363901b56d01aab6c5a079d68	0	0	85	282	241	605	0	0	75	122	65	298	295	557	72	91	47	0	0	71	355	433	204	767	129	0	38	26	68	40	102	0	61	42	0	0	16	524	440	635	788	60	285	562	293	2758	1152	33	83
9cc7a440df8fba8f3e5b3a4b167010fd	0	0	17	0	32	0	0	0	0	0	0	23	38	25	0	0	372	14	0	74	0	0	0	0	0	16	0	0	0	0	0	0	0	0	0	0	0	50	1366	166	50	17	47	183	272	15376	2292	1184	37
cd90e005680d9324e6655dcfec6d3e2a	0	0	0	98	96	216	0	0	0	53	1016	361	257	270	0	117	0	69	36	231	398	415	330	812	174	94	54	476	430	49	0	0	0	0	1794	0	109	3244	586	1491	68	142	0	656	1867	190	42	251	87
58404a8b850ab90e11b1980c381d2705	0	0	0	0	0	0	0	0	0	0	0	0	0	0	0	0	0	0	0	90	112	0	0	79	0	0	0	70	123	226	0	0	0	0	0	0	0	0	9702	2279	0	0	0	155	0	0	0	0	0
90a1430d01b397a34e924c22ead236a1	0	0	62	217	246	518	30	0	49	94	0	380	402	468	74	124	39	178	47	121	563	608	291	1035	195	71	42	40	123	72	185	31	0	51	0	0	0	758	539	640	768	0	216	419	276	2102	946	32	94
0bc529af9ed65f0452b2323d1bee9adc	0	0	0	46	0	0	0	0	0	0	46	88	70	0	56	47	19	51	0	85	20	0	36	0	17	19	0	0	16	139	0	0	34	35	0	0	19	464	536	112	184	66	0	184	289	201	9183	981	266
059c5e3ef43d8c675ef80ef62ba33d53	0	0	0	0	0	0	0	0	0	0	0	0	0	0	0	0	0	0	0	0	0	0	0	0	0	0	0	0	0	0	0	0	22187	0	0	0	0	0	0	0	0	0	0	0	0	0	0	0	0
8ad8d136955f3c63359be282a299a0df	0	0	0	102	95	241	0	0	0	53	1364	266	171	268	0	72	0	0	0	145	312	328	231	521	106	0	0	319	322	36	0	0	0	32	1820	0	0	2260	346	1452	61	159	0	895	2409	279	64	257	116
678e691f63a790b2844d1cdf5350dc35	0	0	0	0	0	0	0	0	0	0	0	0	0	0	0	0	0	0	0	0	0	0	0	0	0	0	0	0	0	0	0	0	0	22049	0	0	0	0	0	0	0	0	0	0	0	0	0	0	0
9d6bab6727df35e3a08a0eb9a5f81534	0	0	174	19	30	58	172	55	0	24	79	116	109	79	108	436	0	78	213	75	67	77	70	81	56	25	72	309	329	76	127	134	27	225	0	224	0	2595	2283	914	1864	457	929	260	603	287	466	1316	575
7068f69b4c90d7956938ff503bb4b3c1	0	0	0	0	0	0	0	0	0	0	0	0	0	0	0	0	0	0	0	0	0	0	0	0	21883	0	0	0	0	0	0	0	0	0	0	0	0	0	0	0	0	0	0	0	0	0	0	0	0
e8be56be6e0b77bd77242fde70242849	0	0	16	69	66	134	0	0	0	0	48	137	83	121	56	87	0	96	0	95	47	0	49	0	59	0	0	197	60	130	0	54	0	0	0	0	0	4223	1431	572	966	1723	329	298	293	780	1465	694	3321
ad1dc5db20feae784433db500f80877c	0	0	18	101	61	125	13	0	0	0	0	90	93	108	76	58	43	0	17	97	29	11	30	13	15	0	0	0	25	26	90	10	0	13	0	0	0	6601	3561	962	1018	554	332	313	235	430	519	395	315
45cfd0c29e23d85d0407245a99aa32e0	0	0	0	54	53	164	53	0	31	31	45	102	66	135	50	77	63	55	0	51	0	23	0	47	0	0	21	124	0	100	0	0	6	18	0	0	0	2975	1009	602	920	2184	439	423	400	980	1799	665	3131
03cd2d73771b480f2fa19b4c3ea5ea61	0	0	0	50	63	80	0	0	0	0	25	128	116	69	105	34	263	0	17	166	49	0	57	32	54	43	38	0	20	35	110	0	0	15	0	0	0	4433	4132	1836	1369	263	188	249	1229	742	813	87	741
fc53608ca5ef4a57007181810238292c	0	0	0	31	14	31	5	0	0	0	0	0	0	0	15	0	0	0	0	0	0	0	0	0	0	0	0	0	0	0	0	0	0	12	0	0	0	462	486	2133	3775	2855	1586	291	191	108	56	845	658
a4af93d76a4bb99b1cb7431890e2e9b9	0	0	7	24	0	47	0	0	37	0	49	94	101	81	0	54	23	19	0	7	73	25	18	64	0	0	0	16	76	0	0	0	7	0	0	0	39	224	18819	0	0	0	27	0	0	0	0	102	122
9723967f78f7d8f1d357d086e6242b32	0	0	151	0	27	65	241	0	0	0	119	92	68	84	81	302	60	0	153	61	0	50	0	64	0	0	0	193	239	53	70	64	0	94	0	242	5	1868	1665	947	1806	588	1258	344	787	400	673	1287	570
6897b63ec2e997e1a2fc1a8ecf3d31a4	0	0	15	36	0	0	0	0	0	0	0	0	29	0	0	34	22	0	0	0	0	39	0	5	0	0	0	0	0	0	0	14	0	0	0	0	0	641	702	2332	4008	2248	1216	215	156	92	56	961	714
8b4eedf8a5c25e0fc6c6768e707c938e	0	0	0	0	0	0	0	0	0	0	0	0	0	0	0	0	0	0	0	0	0	0	0	0	0	0	0	0	0	0	0	0	20001	0	0	0	0	0	0	0	0	0	0	0	0	0	0	0	0
8ea371e9d240715dbf59815f18226493	0	0	0	12	0	48	0	0	0	0	0	0	0	0	0	58	429	0	0	84	17	0	19	0	18	0	20	0	0	0	59	0	0	23	0	0	0	76	1867	168	53	0	0	162	203	12206	1739	1328	45
75f2339ef66f5dd2d20af0d1add471d8	0	0	23	109	50	153	0	0	14	27	29	66	64	133	0	45	0	56	0	0	0	0	0	0	0	15	14	0	0	0	0	0	0	0	0	13	0	4507	2274	912	1035	759	488	368	260	540	633	387	323
ed2e547f2089ef7477ca19c67bd90517	0	0	223	84	73	124	40	54	0	277	45	126	128	142	116	3070	0	72	2146	70	113	117	94	505	42	39	55	87	528	45	103	0	24	935	0	54	0	1683	1187	529	140	0	94	175	161	179	98	107	162
ca30dcf96507d7a74a90b651ce7e94f0	0	0	21	78	95	202	0	0	23	23	21	95	121	234	0	30	77	0	0	43	0	34	23	0	0	0	22	37	0	0	0	0	21	0	0	0	0	311	486	346	338	426	824	292	394	1133	2625	325	564
52ee9b5b4d75e03378ce3233922a6869	0	0	0	0	0	0	0	0	0	0	0	0	0	0	0	0	0	0	0	0	0	0	0	0	0	0	0	0	0	0	0	0	0	0	0	0	18642	0	0	0	0	0	0	0	0	0	0	0	0
ebbe5993074ae14ea4610400e4eb3783	0	0	0	0	0	0	0	0	0	0	0	0	0	0	0	0	0	0	0	0	0	0	0	18597	0	0	0	0	0	0	0	0	0	0	0	0	0	0	0	0	0	0	0	0	0	0	0	0	0
e082603949c95495113e2131efa61c50	0	0	35	38	55	87	0	0	33	16	0	0	0	67	89	37	192	33	0	111	0	0	0	0	0	0	0	0	0	0	64	0	0	0	0	0	0	2844	2682	1703	1277	280	293	312	1646	944	996	93	654
2eb7f4da2378a65d2989dd6e0ffce8bd	0	0	0	0	0	0	0	0	0	0	0	0	0	0	0	0	0	0	0	0	0	0	0	0	0	0	0	0	0	0	0	0	18481	0	0	0	0	0	0	0	0	0	0	0	0	0	0	0	0
2a436aec16df9af025a3d1e5c9c92c6f	0	0	0	27	37	0	0	0	0	8	0	0	0	49	0	0	42	0	0	0	0	0	0	0	0	0	6	0	0	0	0	0	0	0	0	0	0	450	12307	109	2625	71	0	44	70	62	627	0	0
6b9e07da221e87d13eaa31fb8ba5dbfd	0	0	17	0	377	36	0	0	3714	0	0	0	47	68	48	33	0	0	0	0	0	0	4869	0	0	0	46	6770	0	0	0	0	238	0	0	0	0	0	0	0	0	0	0	0	0	0	0	0	0
1b40e9c8bd9c6519ff97df66ad8d2023	0	0	0	0	45	65	0	0	0	0	0	60	82	76	23	49	42	0	0	76	187	235	187	426	95	18	0	458	452	0	57	16	9	0	0	32	0	4695	2390	3417	1175	541	58	136	0	293	39	205	158
6ff47bc10740fa3fda953fdcb329c01f	0	0	0	0	0	0	0	0	0	0	0	0	0	0	0	0	0	0	0	0	61	0	0	0	0	0	0	0	80	137	0	0	0	0	0	0	0	0	6417	2174	98	0	0	182	0	0	0	0	0
f6fbfb39ae974689b613be4f0389f385	0	0	0	57	0	78	49	0	16129	0	13	60	39	0	0	0	0	0	0	0	0	0	0	0	0	0	0	0	6	0	0	0	0	0	0	0	0	0	0	0	0	0	0	0	0	0	0	0	0
56841a74c80bd488904a5b1e9387204e	0	0	0	0	0	0	0	0	0	0	0	0	0	0	0	0	0	0	0	0	0	0	0	0	0	0	0	0	16940	0	0	0	0	0	0	0	0	0	0	0	0	0	0	0	0	0	0	0	0
d972e112924f8db0e1df7d7d764aa32f	0	0	15	51	24	79	91	0	22	0	0	50	0	52	58	0	0	0	25	30	0	99	0	13	0	0	0	0	36	162	0	0	30	0	0	46	0	201	96	196	439	1281	0	326	492	9495	268	117	842
91e1b1122b58dc7155bb27631a5dcb4f	0	0	235	79	68	130	82	41	50	391	59	90	88	155	82	2160	62	51	1757	0	0	68	0	322	0	0	0	0	404	37	47	0	0	625	0	0	12	1175	820	553	144	68	149	237	192	241	117	89	203
9b0a798807b75614416fbf03ce909a11	0	0	0	0	0	0	0	0	0	0	0	0	0	0	0	0	0	0	0	0	0	0	0	0	0	0	0	0	0	0	0	16826	0	0	0	0	0	0	0	0	0	0	0	0	0	0	0	0	0
79531fc5e5c4b1cd076c6b29b1ff11e6	0	0	0	26	0	54	0	0	0	0	42	0	0	65	0	0	56	0	0	46	0	0	0	0	0	0	0	0	0	0	0	0	0	0	0	0	0	497	581	1832	1304	482	343	505	702	1273	425	568	538
d68a664b7ee8840b6f990e0eebb08b76	0	0	0	0	46	29	34	0	0	0	0	74	94	0	0	172	39	89	12	0	62	26	44	74	0	0	0	60	30	23	0	0	0	0	0	0	0	8753	257	1463	32	30	0	356	1578	48	896	54	581
4e8dfea041ff7a783690f2ed328ea162	0	0	0	86	105	151	0	0	0	0	0	126	118	219	60	27	71	67	0	54	49	46	25	66	33	0	0	0	0	25	0	22	0	53	0	0	0	418	686	323	292	313	596	273	239	841	1943	341	553
496151e18c8231a4071c0fbe179303bf	0	0	0	29	32	42	19	0	0	0	0	81	95	51	63	58	62	17	0	67	41	18	48	49	30	25	24	0	0	0	0	15	18	0	0	0	0	744	910	1832	1273	310	245	383	539	1029	313	635	562
82a0dfc421955b6c36cb1fef2adbe5b6	0	0	50	44	43	54	0	0	0	0	0	218	0	119	0	105	79	0	0	0	85	0	0	88	55	0	0	0	0	0	28	0	0	0	0	0	0	3836	1525	918	681	222	549	633	1401	227	249	319	599
d7eb952b351010ad6f28e9e43dc7ab07	0	0	0	0	0	0	0	0	0	0	0	32	0	0	0	0	0	17	0	0	0	0	0	0	0	0	12	95	0	0	0	0	0	0	0	0	0	953	14183	30	0	0	0	7	0	138	0	0	36
77ca9a3cb6a86fb87fba65cdeb73af3f	0	0	0	0	29	0	38	0	0	0	0	67	0	0	25	77	91	0	0	79	98	78	0	122	38	0	0	0	0	55	111	0	0	0	0	0	7	3520	2931	2176	242	251	521	241	389	466	249	240	228
a480b00cfd284c57970aba14d43d4b86	0	0	0	0	0	0	0	0	0	0	0	0	0	0	0	0	0	0	0	0	0	0	0	0	0	0	0	0	15567	0	0	0	0	0	0	0	0	0	0	0	0	0	0	0	0	0	0	0	0
8e86a84378b9c9619425d7b7d5a9cbdb	0	0	0	0	0	0	0	0	0	0	0	0	0	0	0	0	0	0	0	0	0	0	0	0	0	0	0	15541	0	0	0	0	0	0	0	0	0	0	0	0	0	0	0	0	0	0	0	0	0
9369347b942b187260252ba9fa0f0fda	0	15477	0	0	0	0	0	0	0	0	0	0	0	0	0	0	0	0	0	0	0	0	0	0	0	0	0	0	0	0	0	0	0	0	0	0	0	0	0	0	0	0	0	0	0	0	0	0	0
266a1f734d7e77235dd96fb3423d5a26	0	0	0	45	0	89	12	19	0	50	0	54	0	74	0	55	0	83	0	70	149	171	133	255	90	0	29	321	364	40	0	0	0	0	0	42	0	3093	1589	3709	1166	752	53	184	42	358	0	199	172
ac48b5b6177c61d6b6f32a4b04e56075	0	0	30	0	37	90	48	37	0	0	15	0	54	72	0	65	83	53	0	90	63	0	76	0	41	0	0	132	0	39	0	0	0	0	0	0	0	322	152	387	185	445	0	286	177	213	3002	144	222
372b89c6b053548ae06ed93be004faa1	0	0	243	0	45	51	249	72	36	46	255	141	80	79	49	2826	118	65	382	134	59	545	114	87	33	93	41	40	162	103	105	44	0	0	0	130	0	1149	369	338	494	207	77	116	242	471	199	79	150
685fc396d7f679ff8d551111eca1dabf	0	0	61	0	36	60	0	19	48	62	13	129	0	127	0	0	0	0	0	90	0	82	67	0	0	36	62	0	0	0	0	0	0	0	0	0	0	2599	1089	894	673	278	691	807	1689	256	304	353	550
52b13397fe9197c7ed83314ab70b27eb	0	0	0	0	0	0	0	0	0	0	0	0	0	0	15196	0	0	0	0	0	0	0	0	0	0	0	0	0	0	0	0	0	0	0	0	0	0	0	0	0	0	0	0	0	0	0	0	0	0
0ea79edc0e2e957bc71a53499643c0c2	0	0	418	0	45	44	0	1966	0	0	0	0	120	51	0	103	323	61	458	109	0	0	84	0	0	0	0	0	0	0	113	1325	0	72	0	0	0	697	414	268	137	0	41	111	213	286	234	91	175
36a5bf3de2167eea968a7dd8d06cbbf2	0	0	0	0	0	0	0	0	0	0	0	0	0	0	0	0	0	0	0	0	0	0	0	0	0	0	0	0	0	0	15191	0	0	0	0	0	0	0	0	0	0	0	0	0	0	0	0	0	0
c2c5d920e7cfbb58398c9a84602b0d73	15083	0	0	0	0	0	0	0	0	0	0	0	0	0	0	0	0	0	0	0	0	0	0	0	0	0	0	0	0	0	0	0	0	0	0	0	0	0	0	0	0	0	0	0	0	0	0	0	0
d37a1db5731c56bdf11436509010b878	0	0	0	35	0	0	0	0	0	0	0	46	53	0	0	40	30	60	0	47	26	0	0	0	11	0	0	0	0	32	0	0	0	0	0	0	0	67	0	178	185	87	272	202	675	918	314	282	405
6cee9f946578a8e2484bca07e06ed844	0	0	411	27	46	52	0	1983	0	0	0	0	90	66	0	65	234	0	324	62	0	0	38	0	0	0	0	0	0	0	0	757	0	0	0	0	0	485	286	243	99	0	64	137	331	375	251	78	180
4728afbe870b1f40c054fc0b850e653f	14036	678	0	0	0	0	0	0	0	0	0	0	0	0	0	0	0	0	0	0	0	0	0	0	0	0	0	0	0	0	0	0	0	0	0	0	0	0	0	0	0	0	0	0	0	0	0	0	0
1b9637d22c95de424dc80d91774cdcdb	0	0	0	35	27	0	69	0	0	16	0	0	68	50	0	60	59	0	0	0	20	132	22	0	0	0	0	18	0	143	42	27	0	38	0	0	0	286	146	191	457	1012	25	277	373	7631	222	128	926
65a8f8a56fcaa49e411a441987f9b542	0	0	0	0	34	0	0	0	46	42	0	94	72	68	53	108	105	38	0	107	55	81	0	114	0	0	68	222	0	46	0	30	0	0	0	0	0	480	224	451	242	387	0	220	127	179	2228	163	231
9289ccfb31ab393a3f1087a980d1ea47	0	0	0	0	0	0	0	0	0	0	0	0	0	0	0	0	0	0	0	0	0	0	0	0	0	0	0	0	14228	0	0	0	0	0	0	0	0	0	0	0	0	0	0	0	0	0	0	0	0
4a4560de89c76642f1ca6625278db9bb	0	0	19	0	23	83	0	0	0	0	0	57	0	91	0	0	0	0	7	0	0	0	59	0	0	0	0	0	0	0	0	0	0	0	0	0	0	2536	2157	2076	271	265	740	356	509	565	307	203	253
6f1fe622bc717ba2c5ce4b7a5289abda	0	0	0	0	21	44	0	0	43	0	0	0	0	75	0	0	0	0	0	0	0	0	0	0	0	0	0	0	0	34	0	0	0	0	0	0	0	168	12321	29	28	0	0	0	0	0	0	115	136
ef343ca5358936ac6298c491df7962f7	0	0	8	19	0	29	0	0	37	0	11	0	75	49	13	119	0	0	0	38	0	0	0	0	19	0	0	0	0	0	0	0	0	0	0	0	0	6219	178	1356	56	43	0	455	1963	69	1203	0	531
f0afc15e514508c41bcaa4da10f32444	0	0	1258	23	0	21	0	0	0	0	0	13	0	0	161	58	0	0	0	68	46	32	0	103	0	0	31	0	38	0	35	0	20	16	0	0	0	157	176	83	152	1061	489	102	198	5357	1944	140	890
2fece404e54eafbe65d16b69c9494ddb	0	0	0	58	61	119	0	0	0	30	54	54	60	128	0	99	653	32	0	191	53	0	48	57	0	0	0	0	0	0	145	0	10	0	0	0	16	441	598	411	951	652	70	231	763	578	337	141	295
af110e482ec09a590f31ccc52ae78bab	0	0	21	0	24	42	0	0	0	0	0	0	0	30	13	44	0	0	0	46	0	8	26	14	0	0	7	0	9	47	0	0	0	0	0	0	0	115	49	150	189	63	179	180	614	676	240	297	420
e16f82e1089fdf13d8b0c0d2b170a2ac	0	0	0	0	0	0	0	0	0	0	0	0	0	0	0	0	0	0	0	0	0	0	0	0	0	0	0	0	0	0	0	0	0	13747	0	0	0	0	0	0	0	0	0	0	0	0	0	0	0
0fb63270758f9033ffc1e2841b19600b	0	0	0	49	67	79	0	0	0	0	0	51	104	58	0	141	712	0	33	312	70	39	34	0	77	46	69	0	63	61	268	14	21	30	0	0	0	655	858	480	987	516	122	163	651	426	257	137	270
777ee848c41baa5a807cec4386dd2f7b	0	0	589	19	0	26	62	0	0	0	0	0	0	0	0	54	91	47	0	62	0	0	0	0	0	0	0	0	24	46	0	0	0	0	0	0	0	519	214	59	2409	52	2604	51	51	29	253	1790	132
a71a038c917d7ccc7ac6c207bb526482	0	0	0	0	90	263	0	0	0	0	0	169	408	233	0	0	0	0	0	0	0	0	0	0	0	0	0	0	0	0	0	0	0	0	0	0	0	0	226	693	0	0	0	92	1035	6318	304	0	0
5626f302ac609f1dc9b1d195900617ff	0	0	0	0	0	0	0	0	0	0	0	0	0	0	0	0	0	0	0	0	0	0	13541	0	0	0	0	0	0	0	0	0	0	0	0	0	0	0	0	0	0	0	0	0	0	0	0	0	0
ce4cbe78df2aebd4dfe015edb7c41a83	0	0	0	0	0	0	0	0	0	0	0	54	70	50	0	85	0	0	0	37	0	0	0	0	39	0	0	0	0	0	0	0	0	0	0	0	57	567	939	1494	95	221	0	116	151	788	382	47	309
1b1da027082583dbbe6a158dd3600b8a	0	0	0	40	59	133	37	0	10	0	41	122	98	89	31	0	22	0	0	49	63	0	0	0	0	0	0	0	178	36	0	0	0	0	0	48	0	191	71	149	346	48	116	126	182	3224	607	57	55
2ad7befc80cd156d7bd4f1faae6707cb	0	0	0	0	0	0	0	0	0	0	0	0	0	0	0	0	0	0	0	0	0	0	0	0	0	0	0	0	0	0	0	0	13385	0	0	0	0	0	0	0	0	0	0	0	0	0	0	0	0
7ad27c54707f7aac6b8c86092d541d30	0	0	553	0	0	22	51	0	0	0	0	0	49	0	38	50	111	0	0	110	58	0	0	35	0	0	0	27	0	120	118	0	0	0	0	0	0	774	261	51	2586	0	2016	40	50	0	184	1884	112
6f33f474ca2b6955a6ef154182afb811	0	0	0	0	0	0	0	0	0	0	0	84	120	0	58	82	0	77	0	68	46	0	0	0	78	0	0	0	0	0	0	47	0	0	0	0	80	833	1267	1366	98	135	0	131	106	652	292	70	371
b3ec612de9b127c9cd07b32f5f225f99	0	0	0	36	323	0	13	0	4916	0	6	19	0	0	0	0	27	0	0	0	0	0	2646	0	0	0	0	3815	0	20	0	0	146	0	0	25	8	0	0	0	0	0	0	0	0	43	15	0	0
36ac5a8f1e7ec2e31e355aca25fc942d	0	0	222	39	35	70	322	0	0	0	349	0	66	87	0	1964	70	51	274	124	35	249	62	0	0	0	0	0	94	64	54	0	0	0	0	139	0	871	274	309	415	254	0	168	327	543	264	84	164
715f114e1e8f8fb4560c886cd59dff1a	0	0	30	43	46	90	13	0	0	43	21	0	0	100	22	97	68	0	0	54	0	0	30	17	0	0	0	0	0	0	0	65	0	0	0	0	0	262	1451	562	665	808	237	233	302	967	398	139	251
44dea351f03b884f79fee7d82644cd2b	0	0	0	0	0	0	0	0	0	0	0	0	0	0	0	0	0	0	0	0	0	12949	0	0	0	0	0	0	0	0	0	0	0	0	0	0	0	0	0	0	0	0	0	0	0	0	0	0	0
f5ba6fa0bf1bb5233555d769e2f76d88	0	0	0	0	33	56	0	0	0	0	0	97	66	59	0	138	89	42	0	40	83	14	0	29	0	0	0	19	0	0	0	95	0	0	0	0	0	438	2273	557	649	641	173	171	225	710	362	159	267
3d781a9740b37eb96237ac4131b4c21d	0	0	565	36	0	34	192	304	0	304	52	76	96	102	59	355	30	54	1617	56	77	416	0	51	21	20	44	18	370	188	243	57	26	558	0	0	9	987	169	362	126	0	175	128	383	120	194	144	219
1c07d64f99df43a13c3a393ba3e7587e	0	0	0	65	44	84	0	0	26	0	0	79	0	76	0	0	43	0	0	54	0	0	0	0	0	0	0	87	0	0	0	0	0	0	0	0	0	109	302	211	55	1129	358	154	138	2769	116	104	239
1d3d9d835a3d5957505b240525f69a38	0	0	43	36	70	108	0	0	0	19	46	0	121	59	0	84	0	26	0	0	0	35	49	92	17	28	26	86	253	45	65	0	46	57	0	43	0	253	122	173	342	0	0	81	120	2621	529	56	47
656015c0207c978e21f482f792ec964b	0	0	0	0	0	0	0	0	0	0	0	0	0	0	0	0	0	0	0	0	0	0	0	0	0	0	0	0	0	0	0	0	0	0	0	0	0	2885	0	2679	385	141	20	1246	3485	74	0	0	1067
b904d426fc5deccd149e4ac8dee4f042	0	0	0	0	0	0	0	0	0	0	0	0	0	0	0	0	0	0	0	0	0	0	0	0	0	0	0	0	0	12518	0	0	0	0	0	0	0	0	0	0	0	0	0	0	0	0	0	0	0
99f6c06fbab95e3742c31491e995f173	0	0	0	0	0	0	0	0	0	0	0	0	0	0	0	0	0	0	0	0	0	0	0	0	0	0	0	0	0	0	0	0	0	0	0	0	0	0	0	0	0	83	60	116	98	114	10193	0	0
02ec28b519afd6742a57a4e5e14f4a3e	0	0	1155	19	34	0	9	0	0	0	0	0	25	17	185	112	42	77	0	0	69	38	62	118	77	21	0	53	0	69	53	0	0	0	0	0	17	191	248	87	178	765	337	83	154	4183	1488	179	961
511ca856a388e29005ceb1af6d1959c7	0	0	0	0	100	230	0	0	0	0	0	236	523	200	0	0	0	0	0	0	0	0	0	0	0	0	0	0	0	0	0	0	0	0	0	0	0	0	247	676	0	0	0	0	845	5178	267	0	0
2a9da26ac80c5d3aaaedc90874512309	0	0	0	0	0	0	0	0	0	0	0	0	0	0	0	0	0	0	0	0	0	0	0	0	0	0	0	0	0	0	0	0	12131	0	0	0	0	0	0	0	0	0	0	0	0	0	0	0	0
c60f75bcbf0d1349a8ffc3d4e4df243e	0	0	0	0	17	0	0	0	0	0	0	0	0	0	0	0	0	0	0	0	0	0	0	0	0	0	0	0	0	0	0	0	0	0	0	0	0	3661	0	2579	394	111	0	922	2550	0	45	0	1115
4d9aa74d3c748446b1659d28cc27b13d	0	0	0	0	0	32	313	0	0	0	0	0	43	55	0	0	0	69	0	0	14	0	0	0	0	0	0	1079	0	0	0	0	0	0	0	219	0	61	202	0	429	0	0	149	67	116	5195	58	57
9ae79f589e194b9cbd4e746489048e36	0	0	41	65	36	157	0	0	0	0	0	134	208	81	116	433	319	308	50	772	196	170	468	180	105	138	150	56	165	104	275	0	0	0	592	0	0	17	781	166	578	74	0	46	36	1636	98	26	0
3dd82acf43300fa7f8959c04fc0a0c16	0	0	0	0	0	0	0	0	0	0	0	0	0	0	0	0	0	0	0	0	0	0	0	0	0	0	0	0	0	0	0	0	0	0	0	0	0	0	0	0	231	0	0	0	0	0	0	213	174
06768dbd89ef713f34ad870693ec20f9	0	0	0	107	65	61	0	0	42	23	0	167	185	266	0	70	0	0	0	0	93	974	71	83	0	0	0	566	0	0	0	849	19	18	0	0	0	373	36	33	0	0	0	92	75	3357	63	121	112
0077132b910b4338f57c4fb051745c07	0	0	13	0	8	28	0	0	0	0	0	50	0	0	167	56	17	54	84	145	69	215	246	332	206	84	162	2325	1060	31	0	0	20	39	0	5029	0	0	0	0	0	0	0	0	0	0	0	472	19
3120f379fb74dda7eb6cb189165cc26c	0	0	565	34	31	69	232	338	0	438	63	50	66	132	0	293	0	0	1239	33	0	260	36	0	0	0	0	0	270	136	133	0	0	375	0	0	0	672	99	313	118	35	248	159	479	164	259	134	239
daa2c5c0e8ea2ce72e3f405bac88eb66	0	0	0	0	0	0	0	0	0	0	0	0	0	0	0	0	0	0	0	0	0	0	0	0	0	0	0	0	0	0	0	0	0	11596	0	0	0	0	0	0	0	0	0	0	0	0	0	0	0
d5b6e782cd5b789cf907bbbe0b9b2b25	0	0	31	107	66	68	59	22	71	0	11	0	0	294	0	0	16	0	19	0	0	539	0	55	0	0	0	330	20	0	0	535	0	0	0	0	0	228	0	81	0	45	34	139	121	4388	97	137	143
aef85dd25499fbde6aefa5099ac5202b	0	0	0	62	42	0	0	0	10600	0	0	0	0	64	17	0	0	0	0	0	0	0	0	0	0	0	0	0	0	0	0	0	0	0	0	7	0	0	0	0	0	0	0	0	0	0	6	0	0
97e9d9cf410d9427967e1bc4effd6648	0	0	0	63	36	51	36	0	0	0	0	0	0	86	0	73	63	0	0	0	0	0	0	0	0	0	0	0	0	42	0	0	0	0	0	0	0	97	793	143	2514	0	0	150	167	1166	2821	62	60
6f9788fe0b293357b830c19fa8f79ee3	0	0	0	34	29	42	0	0	0	0	26	0	0	64	0	0	0	0	0	41	0	0	54	0	0	0	0	1130	0	0	0	166	0	0	0	0	0	0	426	140	555	0	389	96	90	5460	449	88	0
9e7c4c5fd45c31d9217cc0996f1c8eac	0	0	0	45	69	132	16	0	44	0	0	115	103	150	79	149	70	51	0	71	77	63	52	64	49	0	0	0	867	0	48	16	28	0	0	0	28	983	192	1001	1319	0	0	458	463	39	56	178	301
56eabf78220cbd4d62494927ff632111	0	0	38	50	84	178	0	0	74	0	0	71	86	168	0	87	0	48	0	64	59	0	0	0	0	0	30	0	607	0	0	0	0	57	0	0	0	756	127	1076	1345	97	51	590	605	49	64	170	342
6187b4a37c99ab38f550e4f29af06bbf	0	0	0	19	23	37	0	0	0	0	0	53	60	65	61	18	0	0	0	47	28	0	87	0	0	0	34	1616	0	0	0	309	0	0	0	0	16	0	681	128	600	0	291	67	81	4425	389	87	35
41a343039fc7667d298fa719a866d630	0	0	0	41	34	26	205	0	0	0	0	31	35	34	55	45	41	121	0	56	0	0	35	30	0	36	0	1601	0	0	0	0	0	0	0	195	0	91	280	0	467	0	0	128	49	98	4156	46	34
03140701942ff694f304f3d06c434bd3	0	0	0	0	0	0	0	0	0	0	0	0	0	0	0	0	0	0	0	0	53	0	0	77	0	0	0	0	0	0	0	0	0	0	10152	0	0	157	180	0	47	0	0	0	0	0	39	48	0
62b89120ca5573d8f321a4c584c75bc1	0	0	0	0	0	18	0	0	0	0	0	0	0	0	0	0	0	0	0	0	8	0	22	0	0	0	0	60	0	0	0	0	0	0	0	0	0	616	9755	0	0	0	0	0	10	205	7	0	0
d49054e7cbc69c77029f5816ac82a44e	0	0	0	109	90	217	0	0	0	77	0	0	139	200	0	85	71	0	0	60	0	0	0	0	0	0	0	0	541	0	0	0	0	0	0	0	0	0	0	154	1180	0	0	197	0	0	142	0	118
ad3980c7a34cd1d84be9a999daefb580	0	0	0	0	0	0	0	0	0	0	0	0	0	0	0	0	0	0	0	0	0	0	0	0	0	0	0	0	0	0	0	11000	0	0	0	0	0	0	0	0	0	0	0	0	0	0	0	0	0
426c364ebdd648daa93cfd934522f85a	0	0	0	0	0	0	0	0	28	0	0	0	0	41	0	0	126	0	0	42	0	0	0	0	0	0	0	65	0	0	0	22	0	0	0	0	0	6009	366	1235	0	0	0	322	664	68	192	0	466
04de3030fa17643c5a98cae5c1f58ccc	0	0	0	0	0	0	0	0	0	0	0	0	0	0	0	10924	0	0	0	0	0	0	0	0	0	0	0	0	0	0	0	0	0	0	0	0	0	0	0	0	0	0	0	0	0	0	0	0	0
91ea73ff4c7b262be924f46549902a9b	0	0	0	110	95	190	0	0	0	0	0	102	179	191	0	111	92	93	0	59	0	0	0	0	0	0	0	0	799	0	0	0	0	0	0	0	0	0	0	153	1161	0	0	132	0	0	102	0	109
beeb5b56ef45a66f4af833101fd9b4cf	198	10703	0	0	0	0	0	0	0	0	0	0	0	0	0	0	0	0	0	0	0	0	0	0	0	0	0	0	0	0	0	0	0	0	0	0	0	0	0	0	0	0	0	0	0	0	0	0	0
af38db2b7c5e968af6a6bd97b5872dbf	10361	526	0	0	0	0	0	0	0	0	0	0	0	0	0	0	0	0	0	0	0	0	0	0	0	0	0	0	0	0	0	0	0	0	0	0	0	0	0	0	0	0	0	0	0	0	0	0	0
9cd47f3aeac3c38f5cb854b56747e673	0	0	0	0	0	0	0	0	0	0	0	0	0	0	0	0	0	0	0	0	0	0	0	0	0	0	0	0	0	0	0	0	0	0	10243	0	0	88	128	0	53	0	0	0	0	0	0	49	0
ccc4560d6864be16546f77db68ba332a	0	0	0	0	0	0	0	0	0	0	0	0	0	44	0	42	0	0	0	0	0	0	0	0	0	0	0	0	2290	0	224	93	0	0	0	0	0	0	0	68	1488	0	866	0	161	0	1658	52	59
6e1dc19cbece02555e82aaeea47ccbac	0	0	0	0	0	0	0	605	0	0	0	0	0	0	0	335	0	0	0	0	0	0	0	0	0	0	0	0	0	0	0	0	0	0	0	0	0	4708	0	978	0	0	0	306	829	0	0	0	178
30f0405752e7d4b72d81dcd022317431	0	0	16	0	0	51	0	0	0	0	0	92	147	95	0	0	67	43	0	87	49	40	52	48	0	0	0	0	0	0	0	0	0	0	0	0	0	150	1001	133	2360	48	0	118	142	995	2227	64	60
6e61b3a65e595cdc22a47f24f0e03bfc	0	0	0	0	0	0	0	0	0	0	0	0	0	0	0	34	0	0	0	0	18	0	0	0	0	0	0	0	0	0	0	0	0	0	0	0	0	0	0	31	0	0	0	200	266	9683	221	0	0
8e2f999dbc4cff5d52ba0e3662b10aef	0	0	12	0	0	0	0	0	0	0	0	0	0	54	0	21	0	0	0	0	0	0	0	0	0	0	0	0	1553	0	165	0	0	0	0	0	0	0	0	62	1421	0	1177	0	205	0	1992	58	60
4408c9956921332de8374604ca0b4542	0	0	0	143	107	211	0	0	51	0	0	131	125	228	0	0	0	0	0	0	0	183	0	0	0	0	0	73	0	0	0	0	0	0	0	0	0	1047	1514	0	68	0	0	0	0	54	0	220	403
0632444ee1802bd593db539d51519069	0	0	55	152	103	270	0	0	0	12	0	156	134	189	101	145	69	49	0	80	0	0	0	35	30	24	0	0	54	19	0	0	0	18	0	0	0	465	801	123	500	336	63	31	88	431	514	368	446
0ac4cfeb95f8a7f0f0a582201d9ec22d	0	0	42	189	78	208	0	0	0	0	0	239	209	188	128	165	76	59	0	73	62	35	51	49	0	0	29	101	0	0	0	0	29	0	0	0	0	589	1074	158	493	251	0	35	50	303	359	425	433
f59850909ccb259a7f39803a0c92429d	0	0	0	59	38	0	0	0	19	0	0	0	136	104	67	307	315	206	0	537	119	111	288	100	72	0	0	0	0	0	181	0	40	23	638	0	0	12	535	170	549	86	0	50	61	2258	146	0	0
8a271c83899bdf7c4bf5cceda569c015	0	0	0	0	0	0	0	0	0	0	0	0	0	0	0	0	0	0	0	0	0	0	0	0	0	0	0	0	0	0	0	0	0	0	0	0	10361	0	0	0	0	0	0	0	0	0	0	0	0
df72ed262acc0c3406228eb328d21b50	0	0	0	0	0	0	0	0	0	0	0	0	0	0	0	0	0	0	0	10340	0	0	0	0	0	0	0	0	0	0	0	0	0	0	0	0	0	0	0	0	0	0	0	0	0	0	0	0	0
b9af5fb0c6c0c470fcf046ef831337cd	0	0	0	132	111	245	0	0	64	0	0	85	94	265	0	0	0	0	0	0	0	90	0	0	0	0	0	66	0	0	0	0	0	0	0	0	0	716	1030	0	57	0	0	0	0	63	37	178	321
6661e2707f81faae862150cf97c3efc0	0	0	0	0	0	0	0	0	0	0	0	0	0	0	0	0	0	0	0	0	0	0	0	0	0	0	0	0	0	0	0	0	0	0	0	0	0	3196	0	2437	0	0	0	1260	1383	0	0	0	1386
43c9f01b39e837d5347573faf506d05d	0	0	0	0	0	0	0	0	0	0	0	0	0	0	0	0	0	0	0	0	0	0	0	0	0	0	0	0	0	0	0	0	0	10059	0	0	0	0	0	0	0	0	0	0	0	0	0	0	0
5a51da68c4ee29042602132875eaec4e	0	0	0	32	59	157	0	0	0	0	0	115	137	119	57	0	0	0	0	0	52	0	0	65	0	0	0	0	0	106	218	0	0	0	0	4848	0	0	0	0	103	0	0	0	0	0	0	0	0
0bd4410859975e5919e2260ae064b27a	0	0	0	68	68	88	0	0	0	0	15	65	98	118	83	44	61	26	0	48	0	0	28	30	19	16	0	78	23	0	0	0	8	0	0	0	12	648	4710	64	172	0	19	33	72	828	153	447	38
001e68f34af0f2fbd482ed635d43b79d	0	0	0	0	0	0	0	0	0	0	0	0	0	0	0	0	0	0	0	0	0	0	0	0	0	0	0	0	0	0	0	0	0	0	0	0	0	0	0	17	0	0	0	72	104	94	8017	0	0
ddbff872abd66359e17c29e60ed8f173	0	0	0	0	0	0	0	0	0	0	0	0	0	0	0	0	0	0	0	0	0	0	0	0	0	0	0	0	0	0	0	0	0	9926	0	0	0	0	0	0	0	0	0	0	0	0	0	0	0
e7fbeaf501c3fc5e3153af2b85078f47	0	0	19	52	39	74	28	0	39	49	17	0	0	84	0	0	0	0	0	0	0	0	17	0	0	0	0	0	0	0	0	0	0	0	0	0	0	746	842	1179	741	45	118	113	453	45	144	85	156
00693b2bf1d43fa79d887ba78a89a8bb	0	0	0	0	0	0	0	0	0	11	0	29	58	49	0	0	139	0	0	38	0	0	0	0	0	0	0	0	0	29	0	0	0	0	0	0	0	4174	258	1261	0	0	0	457	921	87	245	0	442
74a02d7a04ed28b70c8418a42832a175	0	0	0	28	9	0	19	9	19	39	27	0	0	28	108	41	0	0	57	93	44	109	131	229	132	0	75	1429	760	0	0	11	0	0	0	4962	0	0	9	70	0	0	0	0	0	0	0	433	0
57fcf123832c971524e8c62adf37549a	0	0	0	0	0	0	0	0	0	0	0	0	0	0	0	0	0	0	0	0	0	0	0	0	0	0	0	0	0	0	0	0	0	0	0	0	0	2242	0	2282	0	0	0	1716	1720	0	0	0	1229
d2b2016c4f88b3f29f6a38b6364a00de	0	0	0	0	0	0	0	0	0	0	0	0	0	0	0	0	0	0	0	0	0	0	0	0	0	0	0	0	0	0	0	0	0	9635	0	0	0	0	0	0	0	0	0	0	0	0	0	0	0
4594b2360baeeded35459fa7b316f4a9	0	0	0	62	44	74	0	18	0	0	0	94	66	64	45	36	33	27	0	35	17	0	0	12	7	0	0	89	16	55	0	0	0	0	0	6	0	1044	1216	1075	683	0	76	77	377	0	100	102	143
563bcc04a551efde1677dc0d77a51496	0	0	0	0	0	0	0	0	0	0	0	0	0	0	0	0	0	0	0	0	0	0	0	9538	0	0	0	0	0	0	0	0	0	0	0	0	0	0	0	0	0	0	0	0	0	0	0	0	0
6290cf953bedafde5eeffc41dd110fe3	0	0	0	50	0	0	0	1035	0	0	0	0	178	185	46	151	715	159	0	284	133	59	126	99	0	95	93	48	0	0	0	0	0	0	0	0	0	0	71	64	47	0	49	166	0	0	0	0	55
bb4a8c1f83adabc426910a3387b032b4	0	0	44	84	52	143	18	198	0	81	171	49	62	120	0	501	28	0	267	0	0	44	0	0	0	0	0	0	0	32	0	0	0	625	0	342	0	189	125	71	85	41	37	44	85	156	51	96	64
dee180a0e38c55796c685820747be399	0	0	29	21	42	101	0	0	0	0	23	82	67	53	62	0	0	0	0	64	24	0	47	34	20	25	42	32	42	0	0	0	7	0	0	0	0	252	2496	179	296	360	0	50	38	1285	235	37	466
b67975340dc9f42efe2d0784d390428b	0	0	0	0	0	0	0	657	0	0	0	0	0	0	0	260	0	0	0	0	0	0	0	0	0	0	0	0	0	0	0	0	0	0	0	0	0	3189	0	893	0	0	0	331	995	0	0	0	159
78c0a58f6597b07637f44487ec7013e2	0	0	0	44	50	145	0	0	0	0	0	79	113	137	0	0	0	0	0	0	0	0	0	0	0	0	0	0	0	58	118	0	0	0	0	4764	0	0	0	0	97	0	0	0	0	0	0	0	0
f8e4770930bb97e71c0350b5e07d0ee6	0	0	45	89	54	88	0	188	0	59	137	91	59	97	61	740	0	58	341	30	18	43	26	23	8	30	12	0	25	0	12	0	0	1016	0	292	0	244	193	73	79	0	0	33	77	108	0	95	58
b809ea751660b33506871d53770e7cea	0	0	0	0	0	0	160	0	0	0	0	0	0	0	0	0	0	0	0	0	0	0	0	0	0	0	0	0	0	0	0	0	0	0	0	0	0	52	39	0	644	0	0	37	49	0	93	0	0
6845603a23fa813dc17f8903e19103ac	0	0	43	134	123	199	0	100	0	40	0	211	173	186	68	148	137	104	181	267	616	457	204	1059	117	122	0	36	0	97	0	0	0	0	0	0	70	113	0	18	40	0	0	0	326	0	36	63	0
bb46efdb27baef3c32c426ad805cdc4c	0	0	62	74	41	77	0	0	0	0	0	0	0	67	110	0	0	0	0	0	0	126	0	0	40	0	0	71	0	498	0	696	14	19	0	0	0	1079	1155	106	93	653	104	158	212	82	224	72	565
b5f269dc98d20435f6ae1b1918b0d935	0	0	75	63	52	79	30	0	52	24	0	122	55	86	0	54	32	65	0	34	0	81	0	0	0	0	0	0	0	321	0	452	0	0	0	0	0	745	765	105	110	836	130	190	293	104	248	71	530
0b29c725b28037641230e9c6c72f6218	0	0	0	0	0	0	0	0	0	0	0	0	0	0	0	0	0	0	0	0	0	0	0	0	0	0	0	0	0	0	0	0	0	0	0	0	0	451	0	2683	228	148	0	496	3264	57	46	0	670
ab7faa325b42d29a6bee196c5b042c13	0	0	0	43	29	165	0	1066	0	0	0	203	147	0	23	128	554	0	107	189	0	0	0	0	49	0	0	0	0	0	0	0	0	0	0	0	0	0	0	55	0	117	51	235	0	0	8	0	0
946cc12df842a9717f0a172a2af50546	0	0	0	0	13	0	39	0	85	20	111	223	40	0	38	51	96	34	0	69	63	97	34	0	23	0	0	427	107	103	0	0	0	0	0	0	0	41	128	38	1636	0	0	0	0	295	27	12	0
1b371d9484486bc4bdd4f2ebcbafad61	0	0	0	0	0	54	90	0	0	0	0	86	129	56	61	74	0	0	0	0	0	0	0	0	50	0	0	0	0	0	0	0	0	0	0	106	0	217	3073	103	73	0	0	0	0	66	68	0	0
11212d362d204b1f43a22abc09d9f32e	0	0	0	0	0	108	0	0	0	0	0	0	0	0	72	0	141	0	0	192	0	0	0	0	0	0	0	86	0	0	0	0	0	0	0	0	0	1637	1576	368	0	0	0	104	438	297	0	0	162
10b77d5ac5d45073698ae7ff7040952c	0	0	0	0	33	0	0	0	8	0	0	0	0	56	53	0	23	73	0	59	0	20	0	0	0	0	0	0	0	0	0	0	0	17	0	0	0	193	1638	164	267	425	34	56	59	1615	245	45	436
b6637759ab9e2f1193ebe8fdf2c2c072	0	0	0	17	0	0	57	0	0	0	0	0	0	70	0	65	0	0	3606	44	0	0	0	0	0	0	0	0	0	523	0	37	8	0	0	0	0	1168	179	187	90	37	0	31	113	493	88	0	47
db80adcd55c09362e37ae78ce41acf2a	0	0	0	0	0	0	0	0	0	0	0	0	0	0	0	0	0	0	0	0	0	0	0	0	0	0	0	0	0	0	0	0	0	0	0	0	0	937	0	2848	245	112	0	437	2464	41	30	0	693
5bedccbc8a2a8427f6a2bde6399a9083	0	0	9	0	33	43	0	0	13	15	6	0	0	41	0	0	0	0	0	0	0	0	0	0	0	0	0	229	0	44	0	0	8	0	0	0	0	250	183	179	749	15	479	85	139	2847	94	134	93
33a6b2b90545de2248917df10c33bd6e	258	8330	0	0	0	0	0	0	0	0	0	0	0	0	0	0	0	0	0	0	0	0	0	0	0	0	0	0	0	0	0	0	0	0	0	0	0	0	0	0	0	0	0	0	0	0	0	0	0
3c6f8c8fa2eba7349f50b2cb2082d4ba	0	0	0	0	0	0	104	0	16	0	0	0	0	0	0	0	0	0	0	28	0	0	0	0	0	0	0	0	0	23	0	0	0	0	0	0	0	58	67	87	609	21	0	0	35	0	66	0	0
9ae6ddcb59b6d6b227e6585f22010894	0	0	40	56	61	97	0	0	0	20	0	44	0	133	56	0	0	0	0	0	26	0	0	0	0	0	12	0	0	0	0	7	0	40	0	0	0	430	3254	68	141	16	0	55	91	1081	200	431	29
6e5e8f90f559614619171f6184f8145a	0	0	258	25	51	61	0	178	0	0	60	60	81	143	46	115	0	50	0	48	64	41	104	39	64	14	29	265	271	486	0	69	20	0	0	571	0	53	150	66	0	0	0	71	49	334	114	0	44
70e35209f438362015c26354ddb1e76e	0	0	0	0	0	0	0	0	0	0	0	0	0	0	0	0	0	0	0	0	0	39	0	0	0	0	0	0	0	0	0	0	0	0	0	0	0	778	2853	2372	764	116	47	190	85	0	28	117	107
5de6485d4be034e845e564e8496caa99	0	0	0	0	0	27	0	0	0	0	0	0	46	0	20	0	0	0	0	0	0	0	0	0	22	19	0	0	10	0	0	0	27	0	0	0	0	0	0	152	3644	0	0	67	191	3813	57	34	0
88ec7093ec67654d11d687e6b9a19620	0	0	0	0	0	0	0	0	0	0	0	0	0	0	0	0	0	0	0	0	0	0	0	0	0	0	0	0	0	0	0	0	0	0	0	0	8439	0	0	0	0	0	0	0	0	0	0	0	0
9a1bd808f375e65f740f5e58fe089f46	0	0	0	0	0	0	0	0	0	0	0	0	0	0	0	0	0	0	0	0	0	0	0	0	0	0	0	0	0	0	0	0	0	0	0	0	0	0	0	29	0	0	0	145	197	7486	162	0	0
aaa6fa3c9f233eb2735f204fa610edfc	0	0	0	61	52	135	95	0	0	0	0	0	0	0	0	0	139	0	0	100	0	0	0	0	0	0	0	0	0	0	0	0	0	0	0	0	0	1126	1108	347	0	0	0	136	560	417	0	0	139
e0ee36548ba235be6a8a82cc254097a3	0	0	0	24	35	48	0	0	0	21	0	0	48	67	0	0	0	15	0	86	14	0	0	0	0	0	0	0	0	0	0	0	0	7	0	0	0	47	128	116	541	32	0	151	288	2882	106	39	91
d5b399c6a9a266d9823490b65b1d0232	0	0	299	39	59	90	0	170	0	36	111	64	0	124	0	86	0	0	29	0	0	0	0	50	0	0	0	191	201	327	0	50	0	0	0	642	0	35	99	64	0	39	0	89	58	458	135	45	0
f07a6ed176e7c90389cfa0a831d9fffd	0	0	7	42	30	0	0	0	0	0	12	41	0	76	40	74	0	0	0	85	0	0	0	0	0	0	0	0	0	11	0	12	0	14	0	0	5	7	17	167	3728	12	0	64	184	3066	57	0	5
1c145b4dd9e11a2ff845f6c351257882	0	0	0	0	0	0	0	0	0	0	0	0	0	0	0	0	0	0	0	0	0	0	0	0	0	0	0	0	8136	0	0	0	0	0	0	0	0	0	0	0	0	0	0	0	0	0	0	0	0
a3932604f54124e963140d6e6e5702f5	0	0	0	0	0	0	0	0	0	0	0	0	0	0	0	0	0	0	0	0	0	0	0	0	0	0	0	0	0	0	0	0	0	0	0	0	0	2145	48	3011	51	115	0	672	1128	0	0	0	512
a9a834c23e2d7c1634dc9502332df516	0	0	0	41	39	55	0	0	0	0	0	0	68	100	58	0	25	49	0	0	29	13	0	31	0	0	0	0	12	36	0	0	0	29	0	0	17	279	3941	0	0	0	277	0	0	77	0	52	101
4a44d507727790c93fe8deea7eac11a6	0	0	0	0	0	0	0	0	0	0	0	0	0	0	0	0	0	0	0	0	0	0	0	0	0	0	0	0	0	0	0	0	0	0	0	0	0	1481	0	2837	69	169	12	865	1398	57	47	0	510
81856ca71c25187f9c3d18f968a71ae7	0	0	0	0	0	0	0	0	0	0	0	0	0	0	0	0	0	0	0	0	0	0	0	0	0	0	0	0	0	0	0	7957	0	0	0	0	0	0	0	0	0	0	0	0	0	0	0	0	0
a8509effb19f54e51435645c286d285e	0	0	0	0	0	0	0	0	0	0	0	0	0	0	88	4485	64	87	0	70	56	237	0	63	0	77	70	0	0	0	134	0	0	0	0	0	0	55	185	68	683	0	0	29	0	47	127	46	53
7f2aab4aba1d9cf355c928a3c66d5772	0	0	0	27	38	77	0	0	0	0	0	72	0	0	0	92	0	0	0	0	0	8	0	0	0	0	0	0	0	22	0	0	0	0	0	0	0	0	134	202	557	419	137	61	146	1069	318	94	558
c778c31a66d3d925e81a941658de11a0	0	0	49	0	0	63	98	0	0	0	0	39	0	70	19	0	0	0	2705	0	0	0	0	0	8	0	0	0	0	414	0	23	0	0	0	31	0	790	96	184	54	41	0	0	87	618	98	77	54
58d277368f7c4ba31d25fdb7fab9cbd0	0	0	0	52	72	55	30	0	0	0	77	84	75	63	67	92	278	54	0	101	35	0	39	52	20	17	15	0	11	49	0	0	0	0	0	0	0	102	170	71	1035	316	166	58	82	214	535	71	237
45be989f83bb2b9731ac96b258f71780	0	0	0	46	0	0	17	0	0	0	0	24	19	0	0	0	0	0	0	0	0	0	17	0	0	0	0	398	0	82	0	0	0	0	0	0	8	340	247	207	774	0	325	74	89	2197	63	185	84
f3241d9beb9d561613127d67846b9e59	0	0	25	50	0	42	39	0	28	0	102	0	0	60	0	66	217	0	13	62	0	0	0	0	0	0	0	0	0	35	0	0	0	0	0	0	0	68	111	79	911	385	291	93	129	313	711	58	202
660476cb5be915bc616993ebd532c20b	0	0	0	0	0	0	0	0	0	0	0	0	0	0	0	0	0	0	0	0	0	0	0	0	0	0	0	0	0	0	0	0	0	0	0	0	7737	0	0	0	0	0	0	0	0	0	0	0	0
4a1340f3ce5cff2409d58c9eac1242f5	0	0	0	0	0	0	0	0	0	0	0	0	0	0	0	0	0	0	0	0	0	0	0	0	0	0	0	0	0	0	0	0	0	0	0	0	0	0	5919	0	0	255	0	0	0	0	0	56	489
2295784c05201160e4045566fc89f682	0	0	0	0	0	0	0	0	0	0	0	0	0	0	0	0	0	0	0	0	0	0	0	0	0	0	0	0	0	25	0	0	0	0	0	0	0	562	2000	2433	708	118	73	225	112	0	0	89	107
0f622179afeb311f6d7ffe6c93b674d6	0	0	5	24	35	44	11	0	8	0	0	64	0	36	17	22	0	0	0	97	0	0	20	19	18	0	16	0	9	14	0	5	0	0	0	0	0	68	227	127	598	0	0	125	205	2296	89	35	111
5322572ac122533114df32b293d38e51	0	0	0	44	41	0	0	0	0	0	0	0	0	55	114	0	0	0	4152	0	0	267	0	0	0	0	0	0	0	0	0	0	22	0	0	0	0	0	0	116	111	0	0	87	0	28	0	1098	0
88bdcb2c3933eeeecf2c8b469c23cfd5	77	7440	0	0	0	0	0	0	0	0	0	0	0	0	0	0	0	0	0	0	0	0	0	0	0	0	0	0	0	0	0	0	0	0	0	0	0	0	0	0	0	0	0	0	0	0	0	0	0
bd13a2ba4b967f06ae4b6f2847120b5b	0	0	45	131	104	145	0	0	57	54	0	152	139	151	39	125	0	87	0	191	358	295	129	668	78	0	26	40	0	0	0	0	15	0	0	0	0	0	74	0	0	0	0	0	453	0	0	56	0
82d1c3434d15bb4480ff57c2ca093f8d	0	0	0	0	0	0	0	0	0	0	0	0	0	0	0	0	0	0	0	0	0	0	0	0	0	0	0	0	0	0	0	0	0	0	0	0	0	2740	0	1944	49	142	0	754	1025	0	0	0	536
f6212ad8125f9461833f11547b22174d	0	0	23	44	60	71	50	0	0	0	92	56	48	115	0	47	73	0	27	0	0	0	31	15	26	0	0	0	0	0	0	0	0	0	0	0	0	158	299	381	413	273	332	77	168	233	299	57	326
20d7abe6240b950fa7b89759fb6000fa	0	0	0	0	0	0	0	0	0	0	0	0	0	0	0	0	0	0	0	0	0	0	0	0	0	0	0	0	0	0	0	0	0	0	0	0	0	2020	0	1959	0	191	0	963	1397	0	0	0	592
f57aaca0a928a4aefe811eb9f6931b10	0	0	84	0	0	0	0	0	0	0	0	0	142	124	0	0	0	64	0	57	0	0	77	56	0	0	0	119	108	45	0	0	0	0	0	0	0	1796	1706	88	64	57	0	82	217	119	113	93	169
cd41741b6249dadb16b44bdf53bb60bb	0	0	0	0	0	0	0	32	0	0	0	0	0	0	0	0	0	0	0	0	0	0	0	0	0	0	0	0	0	0	57	280	0	3682	0	0	0	379	819	0	0	23	0	33	0	34	0	32	88
d8586bc13e2a8f57f291658b65247238	0	0	8	9	0	11	0	0	0	8	0	27	0	37	0	0	17	27	0	0	0	0	18	10	0	0	0	0	43	0	0	0	0	0	0	0	0	980	104	261	2124	149	773	195	135	221	252	62	841
c7139d2edfc8e9a17b504b78151e4915	0	0	0	11	0	0	0	0	0	0	0	0	0	0	19	25	0	0	0	15	0	0	0	0	0	0	0	37	0	0	0	0	12	0	0	0	0	1398	197	235	2204	120	630	152	96	175	242	60	845
b6fa37930626f2b8131056501708e2db	0	0	0	18	0	35	0	0	19	0	0	0	138	78	32	72	48	0	0	92	86	73	59	126	35	0	30	0	0	0	0	0	0	21	0	0	0	886	341	851	448	614	124	111	182	76	57	109	425
be67a3b79bf1fe5a5c3b97dd989759cc	0	0	0	33	0	0	21	0	26	0	98	71	0	0	0	0	48	20	0	28	0	0	20	0	21	0	0	0	0	0	0	0	0	0	0	0	0	367	206	576	516	708	86	208	243	506	157	302	261
4e80d1ccc76c08e98e5db0c9049e6352	0	0	28	34	47	92	0	0	0	15	10	76	0	123	0	40	0	0	0	28	0	0	16	0	0	0	0	0	0	0	0	0	0	0	0	0	0	198	2653	0	0	50	396	0	0	116	74	51	101
2ac5e5aec8022a4282a7f6fdd00a9b86	0	0	27	115	98	123	0	0	0	0	27	203	154	137	104	121	0	114	0	302	234	958	158	371	105	0	151	0	132	0	0	26	42	54	0	0	0	0	0	37	0	0	0	0	590	0	0	74	0
1783536d50bc442535c5fff5c9d3584e	0	0	0	0	0	0	0	0	0	0	0	0	0	0	0	0	0	0	0	0	0	0	0	0	0	0	0	0	6	0	0	0	0	0	0	0	0	375	6792	0	0	0	0	0	0	0	0	0	0
06245ed5b58d9512ea544d56b6d65938	0	0	0	64	74	78	0	0	0	28	13	123	67	62	0	23	15	0	0	0	0	0	10	0	0	4	0	5157	12	0	0	0	0	0	0	0	0	0	0	0	0	0	0	0	0	0	0	0	0
8d8703b0b15d99accfbe704bac854db8	0	0	42	0	39	79	167	0	0	41	0	67	97	70	0	48	0	0	0	30	0	0	0	0	0	0	0	0	39	0	0	0	0	0	0	113	0	201	1854	75	79	0	0	0	0	82	74	0	0
f864e17511e7949258fbec8e068af11e	0	0	0	0	0	0	0	46	0	0	0	0	0	0	0	0	0	0	0	0	0	0	0	0	0	0	0	0	0	0	73	0	0	0	0	0	0	0	0	112	0	0	0	102	364	4892	848	64	0
0dd1af61c7fda7ad8e31e23f288c604d	0	0	0	0	0	42	57	6	0	7	0	0	28	35	0	0	0	0	0	34	0	0	0	0	0	0	0	684	0	0	217	0	0	0	0	58	0	0	52	31	257	0	404	44	60	241	2916	82	38
abfa4380413105c99f28a08bf83589cc	0	0	0	0	27	0	35	0	0	0	7	45	0	0	0	15	0	8	0	0	5	0	16	0	0	3	0	1114	0	0	392	0	5	14	0	48	8	46	64	0	304	0	312	0	34	173	2270	93	63
8a0238926128e54894f30624f8e52bc3	0	0	0	0	0	34	0	0	118	0	136	180	0	0	0	0	63	0	18	0	0	50	0	0	0	0	0	278	75	74	0	0	0	0	0	0	0	0	96	34	1610	0	0	19	22	368	31	0	31
d6419755ae8b0b0a7d0edf4409963ec6	0	0	0	0	0	0	0	0	0	14	0	0	0	0	0	0	0	0	0	0	0	0	0	0	0	0	0	0	0	0	0	0	0	0	0	0	0	0	63	51	62	0	0	67	139	62	4362	34	40
78be11cb7f64a420d403942d585a4267	0	0	0	30	0	0	0	0	0	0	0	0	60	64	0	104	17	0	0	20	31	0	14	20	0	0	0	15	0	0	0	0	5	0	0	0	0	156	94	244	551	314	212	92	99	834	273	102	591
ff1562ae1e87abae9906b046325367a0	0	0	0	32	24	0	0	0	0	0	0	0	0	0	0	0	0	5936	0	479	51	19	91	18	79	89	83	0	0	48	0	0	0	0	0	0	0	0	0	0	0	0	0	0	0	0	0	0	0
4451c8f408746b418d840a6e4a729f92	0	0	0	0	0	0	0	0	0	0	0	0	0	0	0	0	0	0	0	0	0	0	0	0	0	0	0	0	6945	0	0	0	0	0	0	0	0	0	0	0	0	0	0	0	0	0	0	0	0
8572f012c7d905150d8fea2f1343d1c1	0	0	15	0	25	38	0	0	0	0	0	41	0	33	0	0	0	0	22	0	20	0	26	0	0	0	0	0	0	91	0	0	0	0	0	0	0	0	538	75	35	0	0	73	42	871	0	33	92
622f5a5928f2be87ba93efc6636cf83c	0	0	0	47	61	65	0	0	0	19	79	0	59	131	37	53	0	39	0	36	25	34	0	0	0	16	0	50	11	43	0	34	0	0	0	29	0	245	367	333	381	179	241	63	122	182	217	60	377
77a221e72a87cee2265b43bf21b1a348	0	0	0	20	26	58	0	0	0	0	0	0	0	0	32	0	0	0	0	0	0	0	52	0	0	0	0	114	16	40	0	0	0	0	0	188	35	945	0	1034	0	42	0	478	107	0	0	197	324
6d547f88dca30c14f84f937fa9fd37b9	0	0	0	17	0	0	0	0	80	0	0	0	0	0	0	0	0	0	0	13	0	0	0	0	0	0	0	1266	0	0	404	0	0	0	0	2572	0	0	635	43	938	0	0	0	0	52	0	21	11
2a5ad920341cd0c70c9f919806b55a69	0	0	592	27	61	50	0	0	30	30	897	78	81	76	118	1127	162	89	0	52	61	0	71	56	21	0	0	0	0	157	269	147	0	0	0	188	0	43	90	0	486	0	104	0	32	0	0	0	25
5beae0e9406728df790dfce5c8b566cb	0	0	23	46	36	65	0	0	0	39	0	58	0	43	0	35	0	0	0	31	0	0	0	0	14	17	0	29	0	0	0	0	0	14	0	0	0	319	87	395	120	1109	56	48	230	1931	71	344	256
3c576c943663d2f65c0fa2fd44017e74	0	0	0	0	29	39	0	0	0	0	0	0	0	23	0	0	0	0	0	0	0	0	0	0	0	0	0	0	0	0	0	0	0	0	0	0	0	0	0	37	57	0	57	226	280	263	253	36	32
1a63f7ddfa88406acd42ea3164e23a2c	0	0	0	0	0	0	0	10	0	38	0	27	0	105	0	46	56	70	0	0	0	0	0	0	0	0	0	46	0	29	0	0	0	0	0	30	0	633	185	818	433	829	119	164	227	117	0	103	392
0eb1f83a492df721a95fc51e0b945792	0	0	0	0	0	0	0	0	0	0	0	0	0	0	0	0	0	0	0	0	0	0	0	0	0	0	0	0	0	0	0	6634	0	0	0	0	0	0	0	0	0	0	0	0	0	0	0	0	0
81589b860251cef5b24dd338d7b42721	0	0	0	43	52	0	0	0	0	19	85	0	0	0	47	55	64	0	0	0	40	16	0	0	0	0	0	7	0	0	0	0	0	0	0	0	8	547	312	538	513	529	0	157	196	372	109	268	256
d6616b11f3e5d9cb7c302b76f496c6b6	0	0	0	283	185	251	0	0	36	0	8	245	197	221	139	0	17	0	0	99	0	24	88	0	60	55	0	72	70	0	0	0	0	18	0	0	0	0	0	0	0	0	0	0	0	0	0	0	0
8943586afaf4c3ff9284acbd30bc5017	0	0	0	0	0	0	0	0	0	0	0	0	0	0	0	0	0	0	0	0	0	0	0	0	0	0	0	0	0	0	0	0	0	0	0	0	6583	0	0	0	0	0	0	0	0	0	0	0	0
49c10cac0423d8f6111e19312b280be1	0	0	0	40	0	0	0	0	0	0	0	0	67	29	0	0	0	0	0	28	0	17	0	25	0	0	0	0	20	126	0	0	0	0	0	0	0	71	701	94	27	0	0	50	0	698	35	37	99
78f8bf7b86d5ab8743121819e87c1e19	0	0	35	90	97	172	0	0	0	0	0	144	107	133	83	88	55	78	0	171	137	533	100	232	60	42	0	0	133	18	0	0	0	51	0	0	0	36	0	53	0	0	0	40	784	40	0	81	0
c5b198427abe99eacfc5c4b491204043	0	0	54	260	124	330	25	0	53	15	0	179	125	213	0	89	0	40	0	0	0	0	0	57	0	0	0	0	0	0	0	0	0	0	0	0	0	0	0	4	0	0	0	0	0	0	0	0	0
7d82c1490bdcbc2e6a7c4b9b2fe4deb8	0	0	0	0	0	0	0	0	0	0	0	0	0	0	0	0	0	0	0	0	0	0	0	0	0	0	0	0	0	0	0	0	0	0	0	0	0	0	350	0	0	0	0	230	0	150	0	0	360
45479e830360bd6c520a11fbfafdfa37	0	0	0	35	0	0	0	0	0	0	0	0	0	45	0	0	0	0	3171	0	0	148	0	0	0	0	0	0	0	0	0	0	0	0	0	0	0	0	0	104	140	0	0	126	0	0	0	1016	0
747ac017bfe290b89b972758ee3a93de	0	0	59	29	31	37	24	0	0	0	0	61	0	67	0	0	37	0	0	0	0	0	0	0	15	7	0	0	0	47	0	9	8	18	0	0	0	517	1163	132	1094	0	0	71	0	0	0	227	203
6ecf63e1da0cedf2960f358ab632d458	0	0	81	127	76	215	172	0	40	619	16	150	108	200	0	52	0	0	0	27	54	46	0	127	0	41	0	0	0	0	0	0	0	0	0	0	12	0	50	36	0	0	31	50	33	10	13	0	20
b6872a6211330309b946c065f6b73b2d	0	0	0	0	0	0	13	0	0	0	0	42	37	0	0	0	0	14	0	16	26	0	72	12	0	0	0	190	0	37	0	0	0	0	0	219	0	1066	41	972	45	0	0	321	81	0	0	194	322
735d67f0c8251744e8f9c0f323073379	0	0	0	95	77	104	0	659	0	0	0	109	147	83	0	0	58	0	0	0	0	147	0	0	348	0	0	1055	0	0	0	68	126	110	0	0	0	0	222	0	0	0	0	0	0	0	0	248	0
69f918c2ed1d9abe6fa2b312e0e1e398	0	0	6	0	0	11	0	0	102	0	0	0	0	17	0	0	0	0	0	0	0	0	0	0	0	0	0	795	0	0	264	0	0	0	0	3018	0	16	431	0	893	17	0	0	0	64	0	0	0
a909423e463930c5f6fd71c05bb4d4ad	63	6319	0	0	0	0	0	0	0	0	0	0	0	0	0	0	0	0	0	0	0	0	0	0	0	0	0	0	0	0	0	0	0	0	0	0	0	0	0	0	0	0	0	0	0	0	0	0	0
44991e94e68e2a6f6d1adf38fb247921	0	0	95	33	34	50	0	0	21	0	0	92	0	0	0	81	0	0	0	45	34	0	0	0	0	0	0	0	0	23	0	0	0	0	0	0	0	1262	1181	107	45	112	76	131	255	127	153	102	184
1db0c499788dcc0ffbd77c7e9ebe0725	6159	107	0	0	0	0	0	0	0	0	0	0	0	0	0	0	0	0	0	0	0	0	0	0	0	0	0	0	0	0	0	0	0	0	0	0	0	0	0	0	0	0	0	0	0	0	0	0	0
f3fa37934a45d25698d70f49f9f9478b	0	0	0	0	0	0	0	0	0	0	0	0	0	0	0	0	0	0	0	0	0	0	0	0	0	0	0	0	0	0	0	0	0	0	0	0	0	3869	0	489	0	0	0	644	467	0	0	0	274
2c7e0d4cad10149edfd16417a81c2d8b	0	0	57	31	31	0	0	0	0	0	28	72	72	35	0	546	0	0	1726	12	0	0	0	0	0	0	0	0	98	0	0	0	0	369	0	0	0	1336	69	163	0	13	0	121	130	30	65	23	56
279a74fdef138ac9c186463317ef7d70	0	0	52	91	77	198	123	0	30	433	0	210	145	153	26	59	77	97	0	33	95	78	69	185	49	0	53	64	86	51	0	18	0	38	0	0	14	0	0	0	0	0	0	0	0	0	0	0	0
55aa462bcba64971b4ffa211d246097e	0	0	0	2368	3766	0	0	0	0	0	0	17	0	0	0	0	0	0	0	0	0	0	0	0	0	0	0	0	0	0	0	0	0	0	0	17	0	0	0	0	0	0	0	0	0	0	0	0	0
00a0a399c4c9ac331a645b985b542b9b	0	0	0	0	12	0	0	51	0	0	0	0	0	0	0	0	0	0	0	0	0	20	0	66	0	0	0	0	0	0	175	0	0	0	0	0	0	0	0	181	0	0	0	71	279	4025	691	0	0
68b0b7163f552fbd0f2e9a96e651a971	0	0	0	0	0	0	0	0	0	0	0	0	64	53	25	0	0	65	0	28	0	15	0	0	0	15	0	38	0	0	0	0	0	0	0	0	11	104	417	119	759	85	149	79	0	273	146	0	57
5b101369ed777654e00e300319709c87	0	0	0	169	61	78	0	0	35	0	0	67	120	71	121	89	53	0	0	83	82	0	50	52	0	24	38	0	107	0	0	0	0	0	0	0	0	158	332	0	0	57	0	0	0	244	0	82	86
abfb584ef09680921b6c38eb7f882923	0	0	0	0	0	0	0	0	0	0	0	0	0	0	0	0	0	0	0	0	0	0	0	0	0	0	0	0	0	0	0	0	0	0	0	0	0	0	3991	0	0	360	0	0	0	0	0	59	526
2680751cdae65415a2548659f67ffbbd	0	0	0	0	0	0	0	0	0	0	0	0	0	0	0	0	0	0	0	0	0	0	0	0	0	0	0	0	0	0	0	0	0	0	0	0	0	4710	44	258	0	0	0	352	283	0	0	0	183
f7412fb3203a3c612ed384e7ed23e3d7	0	0	0	0	0	5	33	0	0	8	0	0	0	0	0	8	0	5	0	0	3	0	0	0	0	0	0	424	0	0	112	5	0	0	0	0	0	55	0	45	1498	28	278	33	52	3055	61	31	27
62405a6a2164cb0ddddc39ec6de328c2	0	0	0	0	0	0	0	0	0	0	0	0	0	0	0	0	0	0	0	0	0	0	0	0	0	0	0	0	0	0	0	0	0	0	0	0	0	0	0	0	0	0	0	385	0	0	0	175	0
a1730ef2de2a9cb63a990fb6e3895d39	0	0	0	60	48	131	0	0	0	77	35	0	76	91	0	0	0	0	0	0	0	0	0	30	0	0	0	65	24	0	0	0	0	0	0	0	0	218	0	112	321	0	0	0	44	1657	41	48	0
0a3f83e24fd65401ec203168d34795ea	0	0	0	30	24	57	0	0	0	0	0	0	0	43	0	0	0	57	0	40	0	0	28	0	0	0	0	0	0	0	0	0	0	0	0	8	0	321	761	140	1009	0	114	57	0	0	0	161	234
40f21a58c2b5e67ab660b23b009ef182	0	0	36	24	24	22	0	0	0	0	0	0	0	65	0	0	0	21	731	0	0	212	0	0	0	0	0	0	0	42	23	0	0	50	0	40	0	1264	589	119	511	0	0	38	134	0	260	302	0
10d91ce6d3a75c94cece4c42eeb0cad6	0	0	0	0	0	0	0	0	0	0	0	0	0	0	0	0	0	0	0	0	0	0	0	0	0	0	0	0	0	0	0	0	5909	0	0	0	0	0	0	0	0	0	0	0	0	0	0	0	0
461ef3843f48066ae3564c1df4974ecd	0	0	0	31	0	0	0	0	0	0	0	0	27	0	31	547	0	20	0	0	19	0	0	0	0	0	0	23	0	0	74	0	0	54	12	0	0	360	1775	0	0	0	144	46	0	0	0	729	70
06f6dc02e80ce1feb1e455a490542bd2	0	0	0	0	35	50	0	0	0	0	10	0	74	42	47	0	0	14	0	38	23	0	34	16	0	0	0	0	8	12	0	15	16	0	0	0	9	446	129	385	127	816	0	45	174	1518	52	383	292
b3f5cb75af6c556f4ff6b1d19d2f6458	0	0	28	45	42	63	0	0	0	0	0	82	0	54	0	39	0	0	0	0	17	0	0	0	0	0	0	0	0	0	109	0	0	0	0	0	0	164	492	130	746	0	129	66	53	234	111	49	76
f81da90a39be39618e4916d74250440b	0	0	185	0	0	0	0	0	0	0	0	0	0	106	0	0	0	0	0	0	0	0	47	0	0	0	7	0	0	0	0	0	22	34	0	139	0	0	0	95	1787	12	945	0	0	0	0	0	14
a9e461c4027f1f1ffd00a7e575aefef5	0	0	204	0	11	0	0	0	0	5	0	70	0	0	0	40	0	28	0	43	0	0	0	0	0	0	0	0	0	0	0	0	0	0	0	146	0	0	0	88	1806	0	1247	0	0	0	0	0	0
cbf6a5204cb3afc80ee9c6e6b487faf8	0	0	0	2181	3473	0	0	0	0	0	0	0	0	21	0	0	0	0	0	0	0	0	0	0	0	0	0	0	0	0	0	0	0	0	0	0	0	0	0	0	0	0	0	0	0	0	0	0	0
dd33c503956b22cf85a42926f0e83c6b	0	0	606	41	32	65	0	0	0	50	1157	0	0	73	80	658	171	0	0	50	0	22	0	0	0	0	0	0	0	86	166	88	0	0	0	180	0	25	40	0	471	21	118	37	35	0	0	0	16
3f2acec3a553d17137babca6a3d05fd2	0	0	0	0	0	0	0	0	0	0	0	0	0	60	0	0	0	0	106	0	0	0	0	0	0	0	0	0	0	0	0	0	0	0	0	0	0	851	1746	333	108	169	121	177	213	337	212	87	201
0258f4883bf2d46a068cfcbf2a0a1852	0	0	0	80	68	111	0	652	0	0	0	0	102	101	0	0	64	0	0	0	0	65	0	0	270	0	0	584	0	0	0	0	92	61	0	0	0	0	173	0	0	0	0	0	0	0	0	238	0
c4d5e0c244880afdcbaceffadb55aa61	0	0	0	0	0	0	0	0	24	0	0	0	0	0	0	0	0	0	0	0	0	0	0	0	0	0	0	0	0	0	0	0	0	0	0	0	0	0	82	177	186	0	0	119	78	0	1843	0	0
e9fc9d7e5a4db89f1500a1d190921096	0	0	0	0	0	0	0	0	0	0	0	0	0	0	0	0	0	0	0	0	0	0	0	0	0	0	0	0	0	0	0	5606	0	0	0	0	0	0	0	0	0	0	0	0	0	0	0	0	0
d4bd3465d1a0d64c076f966e1696e1c4	32	5558	0	0	0	0	0	0	0	0	0	0	0	0	0	0	0	0	0	0	0	0	0	0	0	0	0	0	0	0	0	0	0	0	0	0	0	0	0	0	0	0	0	0	0	0	0	0	0
d69571ca2441fd934370dff98d489456	0	0	0	0	22	0	33	0	6	10	0	0	32	0	45	11	0	0	583	28	25	109	0	0	0	0	0	0	0	35	0	0	0	34	0	0	0	912	460	113	515	21	0	57	174	29	296	274	59
c64b24351be0740f0a0c595e9a889464	0	0	0	28	0	0	0	0	0	0	0	11	14	0	11	0	0	0	0	0	0	0	0	0	0	0	0	0	0	0	0	0	0	0	0	0	0	0	0	40	58	0	41	184	209	221	184	0	40
8cc7a409be24946373ecfb09cda60310	0	0	0	0	0	0	0	0	0	0	0	0	0	0	0	3012	55	85	0	69	0	132	0	0	0	0	0	0	0	0	71	0	0	0	0	0	0	0	123	52	621	0	0	58	0	45	156	38	55
06c88cce55b25036a85118704d517d26	0	0	0	0	0	0	0	0	0	0	0	0	0	0	0	0	0	0	0	0	0	0	0	0	0	0	0	0	0	0	0	0	0	0	0	0	0	38	0	45	60	0	0	59	107	45	3284	35	34
0fb92b436f01722b911cc350deabcd64	0	0	0	37	0	60	0	0	0	0	74	319	0	0	0	0	1444	0	0	487	96	0	222	77	81	116	86	0	385	31	0	0	0	0	0	0	0	0	0	0	0	0	0	0	0	0	0	0	0
5b153f99072350d795f135e3d95efcc6	0	0	0	0	0	0	0	0	0	0	0	0	0	0	0	0	0	0	0	0	0	0	0	0	0	0	0	0	0	0	0	0	0	0	0	0	0	0	0	0	0	0	0	276	0	0	0	201	0
5e24dfc62614dd6608c4fb54905e261f	117	5378	0	0	0	0	0	0	0	0	0	0	0	0	0	0	0	0	0	0	0	0	0	0	0	0	0	0	0	0	0	0	0	0	0	0	0	0	0	0	0	0	0	0	0	0	0	0	0
9e7eb363fb3c07945405ceef002c98fa	0	0	0	0	0	0	0	0	0	0	0	0	0	0	0	0	0	0	0	0	0	0	0	0	0	0	0	0	0	0	0	0	0	0	0	0	0	0	0	0	0	0	0	377	0	0	0	0	0
e751aea0c82b5d2dbf9d80a07c3491f9	0	0	50	42	0	61	17	12	13	38	9	420	30	101	0	0	0	0	0	42	43	46	0	72	45	34	0	0	45	0	0	0	0	0	0	0	0	87	45	318	127	0	44	165	219	0	52	32	88
398f535514ed4d8e128761f78d7810b5	0	0	0	32	14	43	0	0	0	30	5	54	0	50	0	361	0	0	0	10	0	32	0	18	0	0	0	0	9	7	0	0	0	0	0	0	0	206	1191	39	37	0	195	62	91	0	82	689	0
8a14b5c2d150490fd9390043c1589c51	0	0	12	32	0	64	0	0	0	0	0	71	48	20	0	20	0	11	23	42	75	43	36	74	16	19	15	17	0	45	0	0	0	0	0	0	0	26	71	0	0	0	0	36	51	71	0	101	127
cc177bc1ff6d78878cd7b6e8eead982b	0	0	0	10	0	0	0	0	0	0	0	0	0	0	0	0	0	8	0	8	0	0	0	0	0	0	0	0	0	0	0	0	0	0	0	31	0	0	71	126	1419	815	127	50	61	728	47	60	162
37a4c9df86768858bd483f52597f5181	0	0	0	0	0	0	0	60	0	0	0	0	0	0	0	0	0	0	0	0	0	0	0	0	0	0	0	0	0	0	0	149	0	1974	0	0	0	230	551	0	0	43	0	52	50	37	0	0	75
7062330c47377c3114ca5df1b6c4e7aa	182	5240	0	0	0	0	0	0	0	0	0	0	0	0	0	0	0	0	0	0	0	0	0	0	0	0	0	0	0	0	0	0	0	0	0	0	0	0	0	0	0	0	0	0	0	0	0	0	0
d32e7ebaec7c885bc711e6b1bcddfa73	0	0	0	55	47	92	0	0	0	0	0	103	105	65	0	0	0	0	0	0	0	0	0	0	0	0	0	86	0	0	0	0	0	0	0	0	0	318	0	120	345	0	27	0	36	1292	38	0	0
11056a432d64eee9456fb10aa892269a	0	0	0	0	0	0	0	0	0	0	0	0	0	0	0	0	0	0	0	0	0	0	0	0	0	0	0	0	0	0	0	0	0	0	0	0	0	2632	0	453	0	0	0	846	622	0	0	0	294
c38ecfd0810c44aa5f0d12a56771dad2	0	0	0	40	0	50	31	0	89	0	10	0	0	0	0	31	0	0	0	46	0	0	0	0	12	0	0	391	0	38	0	0	0	0	0	179	0	383	139	45	0	0	0	43	90	1060	557	65	121
56ac65bff7529c105ef19296e04855df	0	0	0	35	36	57	235	0	0	0	13	38	39	0	22	0	0	0	0	0	0	85	0	0	0	0	0	97	0	63	0	0	0	0	0	0	0	359	745	367	1009	47	188	92	58	180	0	102	47
110e41eb58075aaa5ff7e6fec4e0b4fc	0	0	0	0	0	0	0	0	0	0	0	0	0	0	0	5274	0	0	0	0	0	0	0	0	0	0	0	0	0	0	0	0	0	0	0	0	0	0	0	0	0	0	0	0	0	0	0	0	0
1cf86aa653295ae939ee8bf58af5ad52	0	0	15	11	5	0	30	0	10	0	0	0	0	0	0	0	0	0	0	23	0	0	0	0	0	0	0	583	5	0	178	0	0	0	0	0	0	71	81	56	1440	0	194	33	0	2350	0	32	34
e4a21ef3104a2360a1fdc4336b87d19b	0	0	0	139	35	107	0	0	43	0	12	41	64	66	114	74	0	0	0	0	0	0	0	36	0	0	0	0	0	0	0	0	0	0	0	0	0	97	265	0	0	0	0	0	0	284	0	85	86
dace2b2a47e73a65d181b00132de28ea	0	0	18	0	0	0	0	0	0	0	0	0	0	0	0	0	0	0	0	0	0	0	0	0	0	0	0	0	0	0	0	0	0	0	0	0	0	567	1241	391	108	192	98	198	271	461	291	95	182
2d5fdbef62b62ed93d7aaa17c1bb0706	0	0	59	27	0	44	0	0	0	0	0	0	0	39	0	410	0	25	1382	0	15	0	14	15	0	0	0	0	63	9	0	0	0	200	0	0	0	763	49	169	45	0	0	151	175	36	0	31	48
94fdfc608ae347b40c0c9022b3c77dad	0	0	0	25	46	0	0	0	0	0	0	0	0	30	0	0	7	0	0	36	0	0	0	0	0	0	0	0	0	0	0	0	0	0	0	0	0	0	48	0	0	0	0	56	0	89	60	79	163
83aa63629b4c18fb707641defe2759cd	0	0	0	0	0	0	0	0	0	0	0	0	0	0	0	0	0	0	0	0	0	0	0	0	0	0	0	0	0	0	0	0	16	0	0	0	0	0	136	187	216	0	0	85	81	0	1634	0	0
1499d68aaccb81be5de2da84f1add29c	0	0	25	44	61	108	0	0	0	48	0	0	0	58	13	0	0	0	0	0	0	0	0	0	0	0	0	3172	0	0	0	0	0	0	0	0	0	0	0	0	11	0	0	0	0	0	0	0	0
42c3a83d4339a87e842ad79ae6b64733	0	0	0	0	0	0	0	0	0	0	0	0	0	0	0	0	0	0	0	0	0	0	0	0	0	0	0	0	0	0	0	0	0	0	0	0	0	0	0	0	0	0	0	0	0	0	0	0	0
3979a0b39e72ffa2624185919d9cc9ba	0	0	0	0	0	0	47	44	0	0	0	28	44	0	0	68	0	0	0	0	0	0	0	0	0	0	0	0	0	70	0	0	0	51	0	0	0	2656	0	546	95	0	0	113	309	50	0	44	113
24271c5a918f3d580463ecc365190310	0	0	0	0	0	0	0	0	0	0	0	0	0	0	0	0	0	0	0	0	0	0	0	0	0	0	0	0	0	0	0	0	0	0	0	0	0	155	0	2459	0	0	0	571	1003	0	0	0	485
24b0a6d6181d243b28104e503f2e816c	0	0	7	0	0	0	0	0	87	0	0	41	46	29	30	0	0	73	0	0	0	8	0	0	0	0	24	519	0	43	0	0	0	0	0	148	0	530	161	46	44	0	0	36	61	864	442	69	122
2eba4ad4a52468be93126e30c459f506	4756	197	0	0	0	0	0	0	0	0	0	0	0	0	0	0	0	0	0	0	0	0	0	0	0	0	0	0	0	0	0	0	0	0	0	0	0	0	0	0	0	0	0	0	0	0	0	0	0
80fc4482a54a548e85a2a23f83d580dd	0	0	534	39	0	49	0	0	51	0	0	159	122	75	0	100	86	52	0	53	0	0	53	0	0	0	0	0	54	99	0	0	0	0	0	0	0	405	0	0	39	37	0	0	0	19	70	0	0
9efd66e09a9db982397b24b29ef06ead	0	0	0	0	0	0	0	0	0	0	0	0	0	0	0	0	0	0	0	0	0	0	0	0	0	0	0	0	0	0	0	0	0	0	0	0	0	265	0	2567	0	0	0	472	815	0	0	0	524
b00f36e3dfe1967751e5d2719fa99207	0	0	0	0	0	0	0	0	0	0	0	0	7	7	0	0	0	0	0	0	0	0	0	5	0	0	0	51	0	0	51	0	0	0	0	0	0	73	104	144	1400	568	87	47	47	506	0	48	136
9a107030948b58276b7178368a385ac0	0	0	25	0	0	0	0	0	0	0	0	124	147	43	51	58	141	84	0	74	72	0	0	51	88	0	0	0	84	76	177	0	0	0	0	0	0	415	208	143	203	0	461	30	63	0	0	30	68
17d05f12c6f556ee60132f2f551f3e03	0	0	0	0	0	0	0	0	0	0	0	206	0	375	0	32	0	0	0	0	305	362	136	659	127	0	0	0	43	41	0	0	15	0	0	457	0	102	0	91	41	0	999	0	33	0	0	47	43
141e95714ef3d5929670ab829dbd57f6	0	0	0	0	0	60	14	0	8	15	0	0	0	72	0	0	0	0	0	0	0	0	0	0	0	0	0	0	31	0	0	0	0	0	0	0	0	488	0	611	58	53	38	131	220	38	36	0	145
842d44fe05a4a9acc347c082d8f54b72	0	0	0	16	13	102	0	0	0	0	55	0	0	0	18	0	81	0	0	0	0	0	0	0	0	0	0	0	34	0	0	0	0	0	0	0	0	206	148	249	254	239	54	120	131	184	40	222	107
8336adf6e47d73184d78730033362752	0	0	0	0	0	0	257	0	0	0	17	0	0	50	0	0	0	0	0	0	0	0	0	0	0	0	0	49	0	0	14	0	0	0	0	0	0	263	461	356	937	79	220	135	64	203	70	97	72
f24c39e946e1d90927fbfe4ca52a1ea3	0	0	0	0	0	42	0	51	0	53	0	0	0	66	0	0	0	0	0	0	0	0	0	0	0	0	0	0	0	0	0	0	0	0	0	0	0	1884	0	529	89	139	0	181	389	0	52	38	100
1db8306269b1b50f84a8121ceeaa1714	0	0	0	0	5	0	0	0	0	0	0	0	0	0	0	0	0	0	91	0	0	0	1134	0	0	0	5	2366	0	0	23	0	342	0	0	0	12	0	0	0	0	0	0	0	0	0	0	0	0
a7b7eca38451d53149e0b3cf5f747eb0	0	0	0	0	0	0	0	0	0	0	0	0	0	0	0	0	0	0	0	0	0	0	4626	0	0	0	0	0	0	0	0	0	0	0	0	0	0	0	0	0	0	0	0	0	0	0	0	0	0
856df373448a9a5423de9d1590d9bbd8	0	0	33	34	29	68	0	0	0	0	24	81	391	0	32	32	0	0	0	173	26	0	42	0	35	0	58	0	48	0	0	0	0	32	0	0	0	0	0	43	2809	0	0	0	0	0	0	0	0
b5fd002c93ee535a05060f3d80b6e052	0	0	0	112	81	135	0	0	0	18	0	170	246	104	63	63	0	51	0	168	55	0	88	52	30	67	0	78	0	0	0	0	0	0	0	0	0	0	0	0	0	0	0	0	0	0	0	62	89
c86d44ae6171a5f5b43d12741ae8b521	0	0	34	0	63	73	0	0	0	0	90	309	0	112	0	0	1036	0	0	397	0	0	135	0	54	0	0	0	356	0	0	0	0	0	0	0	0	0	0	0	0	0	0	0	0	0	0	0	0
2f823ccc63191e101439664f1afbf17a	0	0	0	0	0	0	0	0	0	0	44	0	69	89	0	0	107	0	0	83	0	0	0	0	0	0	28	0	0	0	62	0	0	0	0	0	0	263	192	263	221	162	104	88	117	166	36	220	138
03e7f1f85025de3e88392f375d44524f	0	0	0	0	0	0	0	0	0	0	0	0	0	0	0	0	0	40	0	0	0	0	0	0	0	0	0	9	0	0	0	0	0	0	0	0	0	0	0	25	0	0	0	62	88	2445	1612	14	0
defc4e61d3c594cf5e47b4f2671e8894	0	0	572	32	38	67	0	0	57	12	0	0	0	123	0	61	0	0	0	0	0	0	0	0	0	21	0	0	0	71	0	0	0	0	0	0	0	260	0	34	0	48	0	41	0	0	73	0	0
d323026802a17f9248798f7434d6e8ec	0	0	0	40	0	33	191	0	19	0	0	0	32	0	0	135	0	63	0	28	32	58	0	0	0	0	0	0	0	74	180	0	23	0	0	64	0	46	292	58	39	0	0	37	0	0	29	28	152
07455a31048ca414c2813753463d11ff	0	0	0	21	18	11	0	0	0	21	0	150	44	405	0	0	0	0	0	0	224	221	87	393	0	0	0	0	42	0	0	0	0	25	0	434	0	73	0	97	0	74	1339	0	42	0	0	48	45
1045ccd9be000cfeb79b432578dc3b5d	0	0	0	0	63	92	0	0	0	0	0	78	0	63	53	46	148	0	29	70	0	0	0	44	0	0	0	0	0	50	106	0	0	0	0	0	0	303	149	96	245	25	609	0	131	0	49	32	0
a5df1dac88b9694a43a866199ffa6f24	0	0	25	0	55	46	306	0	25	0	0	53	32	70	0	0	0	0	0	31	0	0	35	27	18	12	0	20	0	46	98	0	0	0	0	44	0	32	185	70	0	0	0	57	38	0	0	37	121
22b58bd8b131470b776e65a4336b2328	4393	0	0	0	0	0	0	0	0	0	0	0	0	0	0	0	0	0	0	0	0	0	0	0	0	0	0	0	0	0	0	0	0	0	0	0	0	0	0	0	0	0	0	0	0	0	0	0	0
306e0b107115094ac28b676880ae96dd	0	0	0	13	33	48	13	0	0	0	0	0	0	57	0	24	0	11	0	25	14	10	12	0	7	0	0	0	0	0	0	0	0	0	0	57	0	60	55	49	822	0	0	41	68	847	649	28	44
bf24fb5396967a76c8acffe3a3cc45c2	0	0	0	0	0	0	0	0	0	0	0	0	0	0	0	0	0	0	0	0	0	0	0	0	0	0	0	0	0	0	0	0	0	0	0	0	0	4373	0	0	0	0	0	0	0	0	0	0	0
fa56d7f89932542385f84ee5284c0a64	0	0	59	0	14	0	0	0	0	22	0	503	27	65	0	15	0	0	0	0	80	50	62	114	0	0	44	0	47	40	0	0	0	0	0	0	0	146	50	244	143	0	0	111	154	0	0	39	0
66b3140df39c4fb85a381b2175ac6a00	0	0	0	0	0	0	0	0	48	0	0	0	0	0	0	0	0	0	1015	51	0	0	46	0	0	0	0	247	0	0	0	0	0	0	0	0	0	63	574	0	0	0	159	0	0	0	0	62	85
e6c7595716a04cf90cf4fc5f946b2ad6	0	0	32	0	0	0	0	0	9	0	0	0	0	0	0	0	0	0	0	0	0	0	0	0	0	0	0	0	0	0	0	0	0	0	0	0	0	0	0	45	3224	195	156	12	0	582	24	0	0
4f68d0e2516f26801ded021e22c9ebd9	0	0	32	0	0	0	0	0	0	0	0	0	0	0	0	0	45	0	0	0	0	0	0	9	0	0	7	0	0	0	0	0	0	0	0	0	0	374	43	254	379	0	173	163	279	777	259	129	55
a5b3a06beb095c16fb938921dd984158	0	0	15	0	18	0	0	0	0	0	0	40	34	67	0	25	0	22	0	18	40	0	31	43	0	0	0	0	0	0	0	0	0	18	0	0	0	703	0	587	78	0	0	97	201	0	0	0	211
0d598eda9292cef3b86ef039905479c7	0	0	0	0	0	0	0	0	0	0	0	0	0	0	16	0	0	0	0	94	77	141	179	234	181	24	33	1903	1273	37	0	0	0	31	0	0	0	0	0	0	0	0	0	0	0	0	0	0	0
ae61704a7ab47744a63ef17eb94b0410	0	4320	0	0	0	0	0	0	0	0	0	0	0	0	0	0	0	0	0	0	0	0	0	0	0	0	0	0	0	0	0	0	0	0	0	0	0	0	0	0	0	0	0	0	0	0	0	0	0
f9077d7c98e90d172261798e084bd14a	0	0	5	15	23	26	250	0	19	0	0	24	18	0	0	0	0	0	0	0	0	0	0	0	0	0	0	0	0	0	0	0	0	0	0	0	0	0	0	38	9	43	0	85	88	3298	51	0	0
f745a621a07e515f102898ab17863899	0	0	28	0	16	24	16	0	0	0	0	27	21	40	0	0	0	9	0	20	0	0	0	0	0	0	0	0	0	0	31	0	0	62	15	21	0	512	74	266	409	0	160	125	223	688	199	114	68
9b7dc48ac01007c33e1de681e2f5d252	0	0	26	77	73	175	0	0	0	0	0	163	114	165	0	31	0	0	0	0	0	0	19	0	0	0	0	0	0	0	0	0	0	0	0	0	0	312	0	123	32	0	0	0	0	0	0	0	68
bd46d3445123826fb8b1c76f8254dd91	0	0	0	0	0	0	0	0	0	0	0	186	0	0	0	0	0	0	0	0	0	0	312	2759	0	0	0	0	0	57	0	0	0	0	0	0	0	0	0	0	0	0	0	0	0	0	0	0	0
f792ab40f3b76af6543326c44fcb4b55	0	0	0	0	0	0	0	0	66	0	0	0	0	0	0	0	0	0	820	0	0	0	0	0	0	0	0	170	0	0	0	0	0	0	0	0	0	0	387	0	0	0	263	0	0	33	0	70	71
0819ad34e8e0cedbf4b72ef9c6f3243d	0	0	0	15	31	0	0	0	0	0	0	30	37	0	0	0	0	0	0	0	0	0	0	0	0	0	0	0	0	0	0	0	0	0	0	0	0	62	1475	28	24	0	0	0	0	0	0	2103	29
7699313ef65185f01d3f2f98ea6f1a98	0	0	32	66	78	208	0	0	0	0	0	90	85	173	0	0	0	0	0	0	0	0	0	0	0	0	0	0	0	0	0	0	0	0	0	0	0	0	0	0	0	0	0	0	0	0	191	0	0
c67a1d9960de10c4c3c678b54178883c	0	0	0	63	80	196	0	0	34	57	32	0	92	195	0	0	16	0	0	14	0	0	0	0	0	0	0	0	0	0	0	0	0	0	0	0	0	234	0	142	0	0	0	0	0	0	0	22	0
643927ef9ba9d26c58c237463db46470	0	0	0	0	0	0	0	0	0	0	0	0	0	0	0	0	0	0	0	0	0	0	0	0	0	0	0	0	0	0	0	0	0	0	0	0	55	595	0	573	0	25	0	687	737	97	72	51	1038
a093df394bbf8163596fd98b60c934e3	0	0	0	21	0	47	75	0	0	0	0	0	0	0	0	0	0	0	0	16	30	0	0	0	0	0	0	98	0	0	0	0	0	0	0	624	0	78	0	25	0	0	0	73	69	2455	61	31	0
1c803e367b3f2ad3c100ef9bc949a8ff	0	0	0	0	0	37	0	0	0	0	0	0	33	32	0	0	0	10	0	0	0	0	0	0	0	0	0	0	0	7	0	0	0	0	0	0	0	52	46	166	891	50	562	7	180	8	17	79	85
ad815aeb099924dbac85bde1444dc033	0	0	0	0	0	0	0	0	0	0	0	0	0	0	0	0	0	0	0	0	0	0	0	0	0	0	0	0	33	0	0	0	0	0	0	0	0	877	12	563	26	0	0	520	571	79	76	49	1168
fdc1757e7bdef466677c78f72dd7cd4f	0	0	16	11	0	26	82	0	0	0	0	0	0	22	0	0	0	0	488	0	0	11	0	0	0	0	13	46	0	0	0	0	0	9	0	0	0	1166	59	116	484	20	0	96	58	15	96	0	31
c3c63c1e89c21e20e51a4615853f1581	0	0	0	52	24	0	0	0	0	0	0	0	0	0	0	0	72	0	0	13	0	33	0	0	0	0	0	0	0	0	0	0	0	0	0	0	0	310	1268	839	377	193	0	91	48	0	0	25	154
eeb3e213cbb67b8a40102767e47f5bec	0	0	0	0	0	0	0	0	0	0	0	27	23	32	0	118	30	97	0	30	87	44	24	98	13	13	0	0	17	13	0	0	0	0	0	0	0	1560	121	1212	44	0	0	0	17	0	0	190	163
27a45c93634db43cb8db3adf706b3c82	0	0	0	35	32	0	0	0	0	0	0	0	289	37	0	0	75	35	0	154	0	0	0	0	0	0	0	0	0	0	0	0	0	0	0	0	0	0	0	37	2601	0	0	0	0	0	0	49	43
896fa8e920973b216751b3c77e1782e5	0	0	0	0	19	0	37	0	6	0	0	17	7	0	0	0	0	0	538	0	0	0	22	0	0	0	0	0	8	43	0	0	0	0	0	0	0	1597	85	115	509	0	0	69	57	0	0	0	34
fb5d325f649a461a84842f0badb68933	0	0	0	0	0	0	18	0	42	18	51	424	900	0	0	63	0	0	51	0	0	0	0	29	0	0	0	0	0	0	0	0	0	0	0	0	0	0	0	0	123	0	0	0	0	0	0	23	0
d77d009a3f59ef64237a6abf266f7e00	0	0	0	0	0	0	183	0	0	0	0	0	0	0	42	0	55	86	0	94	33	39	0	49	0	0	0	87	0	65	0	0	37	28	0	0	0	93	67	0	1023	0	145	0	46	75	40	39	30
a8158d5bac1331586e2f2c58a1817e81	0	0	0	28	35	40	0	0	9	15	0	0	34	53	0	0	0	0	0	0	0	0	0	0	0	0	0	0	0	0	0	0	0	0	0	0	0	230	203	75	557	0	491	48	46	172	108	100	45
327f56fb50ab3e289f0261ea759d1017	0	0	0	78	77	178	0	0	0	0	0	142	134	157	0	37	0	27	0	0	0	0	24	0	0	0	0	0	0	0	0	0	0	0	0	0	0	0	0	0	0	0	0	0	0	0	157	0	0
47a2430e1d383ab33fa489edd81f0359	3761	243	0	0	0	0	0	0	0	0	0	0	0	0	0	0	0	0	0	0	0	0	0	0	0	0	0	0	0	0	0	0	0	0	0	0	0	0	0	0	0	0	0	0	0	0	0	0	0
7db5cfe68de2b36c60989925cf033fac	0	0	0	52	27	0	0	0	0	0	0	0	0	0	0	0	0	3340	0	409	44	0	50	0	44	0	0	0	0	0	0	0	0	0	0	0	0	0	0	0	0	0	0	0	0	0	0	0	0
12957177cb451009ba564f10e3c38d0a	0	0	0	118	95	143	0	0	0	0	51	123	196	111	53	0	0	0	0	131	0	0	0	0	0	0	22	0	0	25	0	0	0	0	0	0	0	0	0	0	0	0	0	0	0	0	0	77	50
a1cfd6674e261f7ffc43ade881fac552	0	0	0	0	14	0	250	56	0	13	0	0	50	22	0	41	42	47	0	0	0	36	57	0	0	0	0	0	0	37	0	9	0	0	0	0	24	62	67	0	991	0	235	56	0	90	52	0	34
7128a70d239d13298a14edd924d2c9cf	0	0	187	19	27	38	38	0	0	0	0	46	0	50	30	0	0	32	0	0	0	0	0	7	0	0	0	38	10	0	0	0	0	0	0	0	0	55	287	0	544	14	272	37	37	144	88	43	67
fee5476e054a86521766ffef8277ac08	0	0	0	0	0	0	0	0	0	11	0	0	0	0	0	0	0	0	13	28	0	0	7	0	0	0	0	7	0	10	0	25	0	61	0	0	0	1668	179	322	712	167	76	0	0	73	31	19	0
acc70e93ee51ffd5afdaac615306f75d	0	0	0	27	42	50	0	0	0	0	0	102	39	54	22	61	0	22	0	44	0	21	27	41	25	0	0	0	0	0	0	0	0	0	0	0	0	0	0	1463	77	0	0	0	275	0	0	29	0
a87eb272111ecf7557c86a985857395f	0	0	27	10	26	0	0	0	0	0	0	55	47	45	6	28	0	0	0	71	0	0	0	8	7	0	0	0	0	55	928	0	0	0	0	0	0	69	0	432	290	4	0	144	72	22	111	34	36
69819018ca036925a003b06b1b54d0f2	0	0	0	0	0	0	0	0	0	0	32	460	1241	0	0	115	0	128	0	0	0	0	0	0	0	0	0	0	0	0	0	0	0	0	0	0	0	0	0	0	112	0	0	0	0	0	0	0	0
193516203a3e4d461f0e701861298b3b	0	0	0	0	0	0	0	0	0	0	0	0	0	0	0	0	0	42	0	97	0	0	58	0	45	0	27	0	0	15	0	0	0	0	0	0	0	0	0	0	2870	101	23	0	107	0	0	0	134
02ab6569e95d3fa075060cd13d1508b8	0	0	0	0	0	0	172	2	0	0	7	0	0	28	0	14	7	12	0	26	0	0	0	8	0	0	0	110	0	5	0	0	5	0	0	0	0	0	9	52	0	0	0	56	78	2728	54	0	0
9d55554497d322a906db03a63d21ef10	0	0	0	34	0	63	0	0	0	0	0	0	39	53	0	0	0	0	0	40	27	0	0	0	0	0	0	0	29	0	0	0	0	0	0	0	0	0	0	1420	80	80	72	0	344	35	51	0	0
172abe81ddb051c9cdee1b15c373f25c	0	0	21	8	11	0	0	0	0	0	0	18	0	0	31	0	0	0	0	44	0	0	0	0	0	0	0	0	24	0	0	10	8	26	0	0	0	71	72	215	900	0	385	0	128	0	0	89	90
3dfbd373ffac240e4dde3c9b10020606	0	0	0	26	41	0	0	0	0	0	0	0	19	28	0	0	0	0	0	0	0	0	0	0	0	0	0	0	0	0	0	0	0	0	0	0	21	108	2927	0	18	0	0	0	0	0	0	70	308
c6700cda77eb6f93652577230df979ba	0	0	52	32	42	56	5	0	0	0	0	63	84	59	0	962	21	62	0	25	13	0	0	0	13	0	29	7	201	0	40	92	0	0	0	0	0	46	155	165	14	0	45	0	0	77	0	0	0
9b2b2b47521925b4bb4763758beee029	0	0	67	25	0	38	47	156	5	48	116	66	0	87	0	0	0	0	36	0	0	0	0	0	0	0	0	0	324	78	17	118	0	0	0	27	0	82	0	39	0	91	17	28	89	0	17	18	48
cd5d8780771f4eaae3bf9817fd60e42c	0	0	0	14	27	0	0	0	0	0	0	39	47	0	65	0	0	12	0	20	18	14	0	0	0	0	0	5	0	64	0	0	0	0	0	62	0	90	78	40	768	0	0	0	55	661	512	33	41
d5568961f5496b1c8a42e2960faefc54	0	0	0	0	0	44	0	0	27	0	0	0	0	41	0	0	0	0	0	0	0	0	0	0	0	0	0	0	0	0	0	0	0	0	0	0	0	38	1018	0	31	0	0	60	0	36	0	1976	49
0d9723870ec1d3b7a5a7bda0209ae977	0	0	0	42	0	0	0	0	0	0	0	0	0	0	0	0	0	0	121	0	0	0	0	0	0	0	0	0	0	0	19	0	0	0	0	12	0	660	333	244	588	51	40	80	79	115	96	212	144
d9c9f327b48b9e951e8319e1cc8c3309	0	0	0	0	51	39	0	0	0	0	0	0	0	0	0	0	0	6	0	0	0	0	0	0	0	0	0	0	0	0	0	0	6	0	0	0	0	651	65	688	0	0	28	201	469	34	29	0	187
d1d95daaa7de0dc6ecb506a5cff4e215	0	0	56	28	55	71	50	33	0	36	116	84	48	100	0	0	0	18	17	27	0	0	0	19	0	10	0	0	150	126	0	28	0	28	0	0	0	76	0	0	39	34	0	0	42	0	20	106	0
5ff1965efbd9e22bce341a11d9de5b6c	0	0	40	61	32	0	0	0	0	10	0	0	0	0	0	0	0	0	0	56	0	0	0	0	0	0	0	0	0	0	0	0	29	0	0	0	0	0	0	60	2918	0	0	0	10	422	0	53	0
74eca9e2146aa4176a11b760ce5bd43e	0	0	221	0	22	48	0	0	81	0	0	0	74	49	30	41	0	0	0	0	0	0	0	0	0	0	0	0	69	0	0	0	0	95	0	0	0	185	268	198	58	476	0	124	75	50	62	0	159
039a460adb2513b63a2bd9a3e2d1e57f	0	0	0	0	0	55	0	0	0	0	0	56	62	52	0	0	0	25	0	53	18	24	20	0	10	15	0	14	0	10	0	0	0	0	0	0	0	110	380	126	146	135	44	33	0	443	135	206	166
1922eb927dbcabf76f1c0a07d70bc48b	0	0	16	35	21	30	0	0	0	0	26	36	0	52	20	0	11	0	0	0	0	0	0	0	0	0	0	12	0	13	0	0	0	0	0	0	0	339	300	75	603	0	327	0	37	154	88	116	46
ce332b9be6000d249cb9d0df05c6af2c	0	0	0	0	34	110	0	0	0	0	0	150	109	138	0	0	0	0	0	0	0	0	0	0	0	0	0	28	0	78	0	0	0	0	0	0	0	32	0	530	970	0	0	0	0	0	0	0	0
9b4786690f1e7b386a03e455f987f50a	0	0	0	0	0	0	0	0	0	0	0	0	0	0	0	0	0	0	0	0	0	0	0	0	0	0	0	0	0	0	0	0	0	0	0	0	0	0	1022	88	0	518	0	79	156	114	377	0	207
a3c0231da2a8a99f5472f17034d82753	0	0	56	25	24	0	26	128	0	31	84	0	26	90	0	26	0	11	47	45	0	14	29	18	0	0	17	0	511	96	0	197	0	0	0	0	0	144	28	50	41	64	0	30	92	13	0	0	31
771fd2f90ea7a452d90ba5558c9a6b87	0	0	0	33	43	0	0	0	0	0	0	0	0	0	25	0	63	0	0	0	0	0	0	33	0	0	0	0	0	0	0	9	0	0	0	0	0	0	220	108	111	159	65	60	68	568	170	228	140
4681975b9c47db84d10fcda9d9d7f4c6	0	0	0	0	0	31	0	0	0	0	0	0	0	58	0	0	0	0	0	20	0	0	0	0	0	0	0	0	0	0	0	0	0	0	0	0	0	220	845	739	384	290	0	158	64	0	0	0	138
c1d733d9dcbaeafb0c4b8839e0dc788c	0	0	0	0	0	0	0	0	0	0	0	0	0	31	0	0	0	0	96	0	0	0	0	0	0	0	0	0	0	0	0	0	0	0	0	0	0	501	218	219	495	75	54	129	93	149	105	222	144
4bbfa137ea56e110da165c5cc9135083	0	0	20	33	32	0	0	0	0	0	42	0	0	44	7	0	0	0	0	0	0	0	0	0	0	0	0	0	0	0	0	0	0	0	0	0	0	0	0	83	2706	0	0	10	0	0	0	13	0
ffe93e10452d8949b037dddcd91ea6d9	0	0	0	0	0	0	0	0	0	0	8	0	0	0	0	0	0	78	0	24	0	0	13	0	0	0	5	0	0	0	17	0	0	0	0	0	0	0	0	31	0	0	0	44	62	1868	1260	0	9
e2b7f57bbcde5526d64e388105b8e07a	0	0	22	0	36	0	0	0	0	0	0	0	14	0	47	0	11	0	381	15	24	66	12	19	0	0	0	0	15	0	46	7	12	23	0	32	0	511	155	286	133	73	48	69	163	27	28	68	182
b4f76a966adf51b92737b1e65f5d2323	0	0	0	48	64	0	0	0	0	0	0	94	73	34	24	44	0	42	0	16	0	0	11	12	0	0	0	18	16	0	0	0	0	0	0	48	0	472	163	124	607	126	98	36	0	61	12	193	0
4aa10df1540a63b9df5c26cf9130ad2b	0	3607	0	0	0	0	0	0	0	0	0	0	0	0	0	0	0	0	0	0	0	0	0	0	0	0	0	0	0	0	0	0	0	0	0	0	0	0	0	0	0	0	0	0	0	0	0	0	0
348c9a3e7829f5d1a360602b21b332b3	0	0	0	0	0	0	0	16	0	0	0	0	0	0	0	0	14	0	0	0	0	0	0	0	0	0	0	2531	0	0	416	0	0	0	0	0	0	0	0	0	0	0	0	0	0	0	0	0	0
be6cb211548b098a329d4d79240dadea	0	0	0	0	26	70	0	0	0	7	5	0	0	47	0	0	12	14	0	0	0	0	15	0	0	5	0	0	0	0	526	0	0	0	0	56	0	62	0	380	297	0	6	193	102	0	128	31	25
3bc90958caccac5d4d934d63cca14466	0	0	0	0	0	0	0	0	0	0	0	0	0	0	0	0	0	0	0	0	0	0	0	0	0	0	0	0	0	0	0	0	0	0	0	0	0	2314	0	485	0	0	0	103	215	0	0	0	168
8a703d63a2a15a43e144ab47adacf38a	0	0	19	0	0	11	4	0	0	41	39	31	0	35	0	26	0	19	347	0	0	0	0	0	0	0	0	0	0	0	0	0	0	0	0	0	0	374	114	262	161	104	70	91	187	0	0	73	159
6fb1b56ceb46984e03f145f8974e5c8a	0	0	0	26	31	123	43	0	0	0	0	0	0	100	0	0	0	0	0	0	0	0	0	0	0	0	0	0	0	0	0	0	0	0	0	0	0	0	0	572	935	0	0	0	0	0	0	0	0
7811d0b40cf28db7ae41e919c9893902	0	0	14	10	11	60	20	0	18	26	52	0	0	52	0	0	144	0	0	55	18	0	0	0	27	0	0	0	0	21	0	0	13	0	0	0	0	130	0	95	137	276	0	68	36	79	76	250	215
f14cae6e7acd35d4091513466a40a70d	0	0	0	26	0	64	71	24	0	40	144	0	0	107	15	23	15	0	0	0	0	0	23	0	0	0	0	0	124	97	10	33	0	0	0	0	0	0	0	65	26	49	31	57	0	0	26	89	71
9efa1a05781b5439b618c0436c0883ad	0	0	0	0	0	26	0	0	0	0	0	0	0	35	0	17	0	0	0	0	17	0	0	0	0	0	6	0	0	0	0	0	0	0	0	0	0	872	0	665	0	49	0	151	363	0	0	25	202
0be4d614e960037b3045201fc50c6422	0	0	0	44	0	0	0	0	6	0	0	0	62	0	0	0	0	0	0	0	0	0	0	0	0	0	0	0	0	0	0	0	0	0	0	0	0	95	947	85	207	0	152	0	0	145	185	71	46
4ec2f4e363dfa57790be4c34c453916f	0	0	0	0	0	0	0	0	0	0	0	0	0	0	0	0	0	0	0	90	51	0	0	0	0	23	0	0	0	0	0	0	0	0	0	0	0	0	0	48	2699	138	0	0	127	0	0	0	128
05dd6a3511239bb573368307fa7dbe97	0	0	11	32	20	0	0	0	0	0	0	36	42	54	0	0	0	46	0	0	446	494	205	881	145	46	36	0	43	64	0	0	11	0	0	0	0	0	0	0	0	0	0	0	0	163	0	0	0
58efd34ad1d41233498ead7ed8a981d8	0	0	0	0	11	0	0	0	0	0	0	0	0	0	0	0	0	0	0	0	0	0	0	0	0	0	0	12	0	0	0	0	0	0	0	0	0	575	217	309	285	76	77	0	0	268	0	394	48
7d0b1dbbd09c5a665bcc1241ea2ced73	0	0	0	0	0	0	0	0	0	0	0	0	0	0	0	0	0	0	0	32	12	88	0	0	7	0	0	0	0	0	0	0	0	0	0	0	0	191	0	106	255	19	36	0	0	0	0	116	110
db277ed3759fd32e05d9d3163edbb5d1	0	0	228	30	0	0	0	0	49	0	0	33	0	43	0	0	22	33	0	11	0	0	0	0	0	0	0	14	0	0	23	8	9	126	0	0	0	241	345	220	62	325	53	80	49	0	58	38	173
513210a4678ce48d44c314fcc3ec9556	0	0	0	0	0	0	45	0	0	0	0	0	0	46	0	0	0	0	0	0	0	0	0	0	0	0	0	178	0	22	0	0	0	0	0	607	0	100	0	0	0	0	0	0	43	2005	42	30	19
33b9a0f188732081c322e04cd1145853	0	0	0	0	0	0	0	0	0	0	0	0	0	0	0	0	0	0	0	0	0	0	0	0	0	0	0	0	0	0	0	0	0	0	0	0	0	53	61	0	0	0	0	0	0	0	0	113	80
162a56ac80dcbe4734a7b5f2be83bfbd	0	0	26	55	0	68	7	0	0	0	0	0	0	47	0	32	0	0	0	0	0	0	0	0	0	0	0	0	0	0	0	0	0	0	0	0	0	297	119	163	609	183	121	34	39	105	16	184	19
e41a1cae89f0d20a70a985a2652bcd8f	0	0	0	0	0	0	10	0	0	0	0	0	0	38	0	75	0	70	0	0	60	29	0	57	0	0	0	14	0	0	0	0	7	0	0	0	0	1130	100	1247	0	0	6	0	0	0	12	170	203
7c83aa6aa14e1125afe1294e60b7dcd2	0	0	0	0	0	0	0	0	0	10	0	48	19	0	0	23	0	0	0	18	0	0	0	0	0	0	0	56	0	0	0	0	0	0	0	0	0	21	0	78	2602	0	0	0	0	0	0	0	0
e767711679ca507ab76feb6787c071f4	0	0	56	35	44	66	0	0	0	0	0	0	0	65	0	707	0	0	0	0	0	0	13	0	0	0	0	0	142	0	0	67	0	0	0	0	0	0	113	171	0	43	60	11	0	107	14	0	0
46a4cb51b083238542e50b6579bb0689	0	0	0	0	0	0	0	0	0	0	0	0	0	0	0	0	0	0	0	0	0	0	0	0	0	0	0	0	0	0	0	0	0	0	0	0	0	0	0	197	0	0	0	52	44	2895	51	0	23
82afe6ad83d75acdb5fe5c416fd5b593	0	0	0	30	0	76	0	0	0	0	5	88	54	32	0	0	0	20	0	0	26	27	29	0	10	0	0	43	0	48	0	0	3	0	0	1232	0	0	0	0	65	0	0	0	11	244	0	0	0
0fd15574417bebbdf3ef6bfdc01e9bf5	0	0	0	0	0	0	0	0	13	0	7	18	0	0	0	0	0	0	0	16	0	0	10	0	0	0	9	0	0	0	0	0	0	0	0	0	0	784	327	303	272	60	45	0	0	192	0	354	0
e88448e4f7aaaa2e7edbca04aef6d579	0	0	0	60	0	0	53	35	0	0	31	50	50	39	66	0	16	0	0	21	0	10	41	129	5	0	0	0	33	45	0	631	0	72	0	0	0	134	107	53	40	31	0	0	0	0	0	35	53
5d3faad8c2bc060649f8d885f4e6d4b5	0	0	12	0	0	0	0	0	0	0	0	0	0	0	12	26	0	0	0	0	0	206	0	0	0	3	0	135	0	0	0	0	0	0	0	0	0	270	0	100	254	0	0	0	0	0	0	139	100
1ce24ce4981d96bf8f360792cd81aee7	0	0	0	0	0	0	11	0	0	0	0	0	0	0	0	19	0	0	0	0	0	0	0	0	0	0	0	0	0	0	6	0	46	0	0	0	12	1162	134	296	676	185	107	37	41	78	53	18	43
0caaf6e2526135a2cc55ba3972e3fb36	0	0	0	0	0	0	0	0	0	0	0	0	0	0	0	0	0	0	0	118	0	0	28	0	0	0	0	0	0	0	0	0	0	0	0	0	0	0	0	41	3005	0	0	0	0	0	0	0	0
a2e93641be09f5ce3e7da7905f4b2848	0	0	345	23	30	43	0	0	0	53	77	64	0	29	28	63	0	32	56	56	50	86	80	92	47	22	7	455	279	22	0	4	6	15	0	0	0	34	208	0	9	0	0	0	23	9	8	0	8
3f081b027bbbbfbc19e63f4b97ef67ae	0	0	0	0	0	0	0	0	0	0	0	0	0	0	0	0	0	0	0	66	0	0	0	0	0	0	0	0	0	0	0	0	0	0	0	0	0	0	0	58	3139	0	0	0	0	0	0	0	0
3bc3fe139a6101d4d604ed2a6760d6f0	0	0	0	0	0	0	0	0	0	0	0	0	0	0	0	0	0	0	0	0	0	0	0	0	0	0	0	0	0	0	0	0	0	0	0	0	0	0	0	259	0	0	0	0	0	0	0	0	0
e3f3ca0ce00f0df7d1ea4db64d663c6b	0	0	0	0	0	21	0	0	0	0	0	0	0	19	0	0	0	5	0	0	0	0	0	0	0	0	0	0	0	0	0	0	0	0	0	0	0	157	129	256	328	46	67	35	79	0	0	0	50
60b5a329f008bdefd4da6fd1bacb57d2	0	0	28	0	0	0	0	0	0	0	0	0	0	0	0	0	0	0	0	0	0	0	0	0	0	0	0	0	0	46	29	0	0	0	0	0	0	86	1264	77	44	416	590	0	0	62	30	61	199
668c6586cbacd8273607f5da34e5a76d	0	0	0	0	0	0	0	0	0	0	0	0	0	0	0	0	0	0	0	0	0	0	0	0	0	0	0	0	0	0	0	0	0	0	0	0	0	0	0	279	0	0	0	0	0	0	0	0	0
7f757258b4e213590e8e926b83a06646	0	0	0	22	0	48	0	0	17	7	0	0	0	58	14	0	11	0	0	0	8	0	0	0	0	0	0	0	0	0	0	0	0	0	0	0	0	79	302	0	178	118	77	41	46	210	314	139	79
15c895c4324b06f859e40e582fb69c19	0	0	51	17	0	0	0	0	0	0	0	0	0	0	0	0	0	7	0	0	0	0	0	0	0	0	0	0	0	0	0	0	0	0	0	0	0	78	819	58	67	510	833	0	31	91	0	30	216
ffc4098a3fc8f95089b2a76f5bba3be6	0	0	0	52	78	90	0	0	0	14	0	123	0	65	55	0	26	19	0	17	28	0	17	0	0	0	0	0	0	0	0	0	0	0	0	0	0	0	0	587	664	0	0	0	33	0	0	37	0
d19fb37ed791cbe451639babc2456157	0	0	0	0	20	0	0	0	0	0	22	0	44	0	44	56	48	26	0	0	15	9	0	16	12	0	0	0	0	0	19	0	0	20	0	0	0	207	839	185	42	132	0	54	57	69	39	45	114
2b5c4ea13ac2d5bdaeb9cf0abb5baeeb	0	0	38	29	21	12	17	26	0	0	0	108	0	0	76	80	0	62	0	63	0	0	79	42	0	0	0	63	41	0	37	14	0	0	17	0	0	534	651	94	95	0	42	0	97	52	0	71	87
b13b7c193bd8caf16d5b9ec4a1f6fa31	0	0	0	0	0	22	31	8	0	20	0	27	0	38	0	8	0	6	0	8	3	0	0	0	0	0	0	3	0	7	0	0	2	0	0	0	0	76	1906	17	0	17	0	0	6	0	8	67	349
65a1246c477a69a719078b0fe9249ef2	0	0	0	33	0	28	0	0	0	0	0	89	93	38	38	48	77	76	0	84	96	857	58	173	43	23	0	26	0	0	0	0	0	0	0	0	0	0	0	0	0	0	0	0	0	0	0	0	0
43376112a30dc024cafdb08373d9787c	0	0	0	0	64	0	0	0	0	0	28	42	39	0	0	22	0	0	66	0	0	0	0	0	0	0	0	0	0	0	38	0	0	0	0	0	0	129	431	54	192	96	64	0	44	156	232	123	83
7ea801ae214ae729754dbb7787efdd10	3194	0	0	0	0	0	0	0	0	0	0	0	0	0	0	0	0	0	0	0	0	0	0	0	0	0	0	0	0	0	0	0	0	0	0	0	0	0	0	0	0	0	0	0	0	0	0	0	0
d6f7cd38912cf59d913bc3873a448caf	0	0	0	0	0	0	0	0	0	0	0	0	0	0	0	0	0	0	0	0	0	0	0	0	0	0	0	0	0	44	0	0	0	0	0	0	0	0	0	63	0	0	0	0	0	0	2821	0	0
c0a69fa335752cfbdfec03836c575997	0	0	0	0	0	0	0	0	0	0	0	0	0	0	0	0	0	0	0	0	0	0	0	0	0	0	0	0	0	0	0	0	0	0	0	0	0	1110	20	191	0	30	0	40	565	0	204	53	337
e330fd7799947fe9d1262bf7277c6daf	0	0	0	22	25	49	0	0	23	13	7	25	27	70	0	14	0	0	0	0	0	0	0	0	0	0	0	1947	0	0	281	0	0	0	0	0	14	0	0	0	0	0	0	0	44	0	0	0	0
406ded8204a542e063638cb4e499a845	0	0	0	15	0	0	0	0	0	12	0	0	0	0	18	0	0	0	0	33	0	0	0	0	0	0	0	0	0	20	0	0	0	0	0	0	0	0	0	109	105	487	63	75	48	615	310	0	130
5e07031557a3993965beee8b506e3392	0	0	15	30	15	37	18	35	0	0	0	35	0	47	10	85	0	0	0	15	0	9	0	0	0	0	0	0	45	31	26	0	0	0	0	0	0	484	293	91	133	87	50	34	49	27	22	93	77
ec15b2ece5c36f22fc699b4e0faa3fdd	0	0	0	0	51	71	0	0	0	0	0	46	0	0	0	0	0	0	0	0	0	0	0	0	0	0	0	0	0	0	0	0	0	0	0	0	0	117	0	222	0	0	0	259	458	32	0	0	0
0b78bfb92f6c77f577a85929a092f0e1	0	0	20	24	0	33	58	0	13	0	0	43	0	65	0	0	0	0	0	51	0	0	13	0	0	0	0	0	0	0	0	0	0	0	0	0	0	136	606	179	38	130	84	78	78	72	47	0	106
aee80c57314ac28081c4492c8202378b	0	0	0	7	0	0	0	0	0	0	0	0	0	0	0	0	0	0	0	0	0	0	706	0	0	0	0	1417	0	0	0	0	212	0	0	0	0	0	0	0	0	0	0	0	0	0	0	0	0
e907fad73e63095607b58dd27dce98ac	0	0	33	64	53	135	18	0	18	8	0	102	67	128	0	0	0	0	6	0	22	0	14	11	0	0	0	0	0	0	0	0	0	0	0	0	0	0	0	0	0	0	0	0	0	42	0	0	0
6b09826579614f1dcafb9cc20e679028	0	0	177	0	0	0	0	0	0	0	0	0	21	31	0	20	0	0	0	24	0	0	15	0	0	0	0	0	0	0	0	0	0	0	0	20	0	56	442	70	525	0	171	31	0	132	73	40	76
ecc77ab3ffe3a815d9112fad0c72de55	0	0	0	0	0	0	0	0	0	0	0	0	0	0	0	0	0	0	0	0	0	0	0	0	0	0	0	0	0	0	0	0	0	0	0	0	0	0	0	0	0	0	0	0	0	0	0	0	0
805a756c6664ba9a2ad0bb0d1136d421	0	0	0	26	27	0	0	0	0	9	0	0	0	53	0	0	0	0	0	0	0	0	0	31	0	0	12	0	0	0	0	0	0	0	0	1130	0	0	0	7	40	0	0	11	0	346	12	0	0
a6592a4bc42a086ebf6177744c5d5616	0	0	0	0	0	0	0	0	0	0	0	0	0	0	0	0	0	0	0	0	0	0	0	0	0	0	0	0	0	0	0	0	0	0	0	0	0	673	0	178	6	46	30	47	718	22	266	59	282
f93e1b2c2b240e5139690c585aa7dda6	0	0	0	0	43	56	0	0	0	0	0	101	0	44	0	0	0	51	0	0	0	43	0	0	0	0	0	0	0	0	0	12	0	0	0	0	0	187	0	263	0	0	0	171	356	0	0	0	0
63f27bd4ef632e958966c0238573bdca	0	0	0	0	0	0	0	0	0	11	0	0	0	0	0	0	0	30	0	0	0	0	0	0	0	0	0	0	0	11	0	0	0	0	0	0	0	0	650	86	194	46	144	0	0	170	253	60	49
42419afd59526d90eacc4559602049aa	0	0	34	41	0	112	0	0	0	0	0	0	66	91	0	0	0	0	0	0	0	0	0	0	0	0	0	0	0	0	0	0	0	0	0	0	0	0	0	542	611	21	0	0	48	0	0	32	0
f27a02f6c597fc7500ffd84c07dd16c3	0	0	0	0	0	0	0	0	0	0	0	0	0	0	0	20	0	37	0	68	0	119	113	146	117	0	0	1289	987	0	0	0	0	0	0	0	0	0	0	0	0	0	0	0	0	0	0	0	0
e8d9d29661846a95c4c5110215cc55bf	0	0	0	0	0	0	0	0	0	0	0	0	0	0	48	0	0	670	0	103	0	0	0	0	56	0	133	0	0	0	0	0	0	0	0	0	0	583	0	29	1363	0	0	0	0	0	0	0	0
85a49d538fd26cf9646729319bce1587	0	0	0	41	0	66	0	0	0	0	3	0	0	40	0	17	38	0	23	0	0	27	0	0	38	0	0	83	165	0	0	0	0	0	0	0	0	150	89	0	58	138	0	28	876	59	35	25	31
ea3dc64774793f9b6073db3f0ed09bcb	0	0	0	0	0	0	0	0	0	0	0	0	0	0	0	0	0	0	0	0	0	0	0	0	0	0	0	0	0	0	0	0	0	0	0	0	0	1547	0	514	0	0	0	130	275	0	0	0	146
ef5d491ad3c02fff55856168e9225ee0	0	0	0	0	0	0	0	0	0	0	0	0	0	0	0	0	0	0	0	0	0	0	0	0	0	0	0	0	0	0	46	0	0	0	0	24	0	0	0	342	0	0	335	134	1002	0	0	61	141
61bd984eb20a4517237be94d9b4bbff9	0	0	0	0	0	0	0	0	0	0	0	123	0	0	0	0	0	0	0	0	0	0	212	1741	0	0	0	0	0	0	0	0	0	0	0	0	0	0	0	0	0	0	0	68	0	0	0	0	0
91ea4d7ee53e90d893f1e6d4c966d6bc	0	0	30	30	0	17	0	0	0	54	0	0	39	75	61	0	0	0	0	0	31	16	0	0	0	0	10	0	0	12	0	0	6	0	0	0	6	360	470	67	86	72	45	77	100	62	84	0	79
66aaed64ece7f303c966ace2a1c6d54e	0	0	0	48	0	79	0	0	0	0	0	116	168	156	0	0	0	0	0	0	0	0	0	0	0	0	0	0	0	0	0	0	0	0	0	0	0	0	1491	0	0	0	0	0	0	0	0	0	0
01789252d61c22da20f7497acd42cb36	0	0	0	0	24	0	0	19	0	0	0	57	48	40	39	19	0	0	0	61	34	0	37	49	0	0	0	122	172	0	0	0	0	0	0	0	0	233	127	40	57	73	0	0	703	51	0	0	0
3ae3183cfc43e2efcba8412a4dc3209b	0	0	0	7	22	6	0	0	0	0	0	0	0	24	0	0	0	0	0	0	0	0	0	0	0	0	0	4	0	39	52	0	0	0	0	0	0	83	1217	45	321	48	0	0	0	50	0	54	36
ef44380c58246da2e28df4061c32d5ae	0	0	0	0	0	0	0	0	0	0	0	0	0	0	0	0	0	0	0	0	0	0	0	0	0	0	0	0	0	0	0	0	0	0	0	0	0	0	2895	0	0	0	0	0	0	0	0	0	0
ce61529229876a6e61ac8c4b54c53f40	0	0	0	0	0	0	0	0	0	0	0	0	0	0	0	0	0	0	0	0	0	0	0	0	0	0	0	0	0	0	0	0	0	0	0	0	0	343	942	355	423	364	151	68	0	92	0	0	135
e60565b731872ecb5c6b69d8a79c63db	2751	113	0	0	0	0	0	0	0	0	0	0	0	0	0	0	0	0	0	0	0	0	0	0	0	0	0	0	0	0	0	0	0	0	0	0	0	0	0	0	0	0	0	0	0	0	0	0	0
cff16ee65b742b4c1fba0d282289c288	0	0	0	36	0	0	0	0	0	0	0	154	48	0	0	78	0	0	0	50	0	0	0	0	0	0	0	0	80	0	38	0	0	0	0	35	62	75	0	42	87	0	0	25	57	49	0	0	88
16b03166cfdf3dd5c9ff366fcce649a1	0	0	0	11	13	0	0	0	0	0	27	0	45	0	0	35	165	0	0	64	0	0	25	25	0	0	0	0	14	0	0	54	0	0	0	0	0	226	0	70	117	205	0	0	0	0	0	195	197
8480f3d8971fe5eaec0fc1b8910a0ab5	0	0	0	0	0	0	0	0	0	0	31	0	0	0	0	0	0	0	0	0	0	0	0	0	0	0	0	0	0	0	0	0	0	0	0	49	0	0	2326	0	0	0	0	0	0	0	0	0	0
794aec4177b6431ef1116fa5b9930d37	0	0	19	0	0	49	80	0	10	0	0	0	0	0	0	44	0	12	8	0	36	0	24	66	0	0	8	0	0	43	0	384	19	35	0	33	0	86	78	42	0	0	12	34	11	6	26	33	69
fff7a3cb7f4523e4a0c24056b1a2e57d	0	0	0	0	0	0	0	0	0	0	0	0	0	0	0	0	0	0	0	0	0	0	0	0	0	0	0	0	0	0	0	0	0	0	0	0	0	0	0	0	0	0	0	0	0	2814	0	0	0
dec8b0b2315fda164ad5f2d0218352ef	0	0	0	0	0	0	0	0	0	0	0	0	228	0	0	0	0	0	0	0	0	0	0	0	0	0	0	0	0	0	0	0	0	0	0	0	0	0	2378	0	0	0	0	0	0	0	0	0	0
cd9a4c45dce558b7b1ca3b73445fdd05	0	0	0	0	0	0	0	0	0	0	0	0	0	0	0	0	0	0	0	0	0	0	28	0	0	0	0	0	0	0	0	0	0	0	0	0	0	0	0	233	47	0	0	35	39	2185	0	0	0
61e10901fa8be04235894c8b18f4d9ec	0	0	0	0	0	0	0	0	0	0	0	0	0	0	0	0	0	0	0	0	0	0	0	0	0	0	0	0	0	0	0	0	0	0	0	0	0	74	68	0	0	0	0	0	0	0	0	0	65
8bbafa7517dfaee30aa8c118c0207aaf	0	0	22	0	0	0	33	0	0	0	0	9	31	0	0	537	0	13	0	0	0	79	0	27	0	0	0	13	0	0	116	12	0	0	0	102	4	57	80	68	240	13	0	25	34	222	66	38	24
9583fdb9ace887dd47e5c602547374ec	0	0	0	0	0	0	0	0	0	0	0	0	0	0	0	0	0	0	0	0	0	99	24	0	0	0	0	0	0	0	67	0	0	0	0	0	0	87	181	146	508	32	102	44	0	0	180	0	0
76f4820cbae99ed50ab23f5adf604aac	0	0	0	0	0	0	0	0	0	0	0	0	0	0	94	0	0	0	0	0	0	0	0	0	0	0	0	0	36	0	62	0	0	0	0	0	0	0	0	377	87	0	199	110	814	56	0	66	132
b7114fbd47a99a23f16cfd8c8b84a8ce	0	0	0	0	0	0	0	0	0	0	86	0	0	0	0	0	0	0	0	0	0	0	0	0	0	0	0	0	0	26	0	0	0	0	0	0	0	83	0	85	269	0	0	42	65	170	0	0	0
47f50d3e0d05a997bb8909bbe1802836	0	0	28	79	47	121	0	0	0	0	0	96	128	88	77	12	0	15	0	7	0	6	0	0	9	0	0	37	10	0	0	4	0	0	0	0	0	16	0	0	29	0	0	0	0	0	0	0	0
fc46298619bddb4cea40bd323ca8db91	0	0	0	0	0	0	0	0	0	0	0	0	21	17	7	13	0	38	0	7	35	50	10	54	12	0	4	0	0	7	0	59	3	0	0	0	0	33	60	0	0	0	0	0	0	0	0	51	8
e0fb5576bb4ea43a9c900333b7529895	0	0	0	12	0	0	0	0	0	88	0	0	48	0	0	0	0	0	0	0	0	0	0	0	0	0	91	0	0	20	0	0	0	0	0	0	0	412	0	0	16	0	0	26	0	0	0	0	47
7ad7bf01abe63ba1d9d8cb2dcecc0ced	0	0	0	0	0	0	0	0	0	0	0	0	0	0	0	0	0	0	0	0	0	0	0	0	0	0	0	0	0	0	0	0	0	0	0	0	0	246	618	398	429	442	208	77	0	127	0	0	118
4b37838409af7f6862098175de79b803	0	0	0	0	8	0	0	0	0	0	0	0	0	0	29	0	0	0	0	9	0	0	0	0	0	0	0	46	0	0	0	0	0	0	0	12	0	0	0	185	322	0	42	38	0	1333	190	30	0
83924f8cb09f34fd9c6616466d2d17aa	0	0	0	0	40	46	0	0	0	0	0	0	0	0	0	0	0	0	0	0	0	0	0	0	0	0	0	0	0	0	0	0	0	0	0	0	0	152	439	92	42	57	65	111	333	53	114	0	51
ff54697685c736c7a02de535177a1b91	0	0	0	0	0	0	17	0	20	0	0	0	9	0	0	0	21	0	0	0	0	0	0	0	0	0	0	0	0	0	0	6	0	0	0	0	0	55	836	0	341	0	51	19	43	63	44	44	0
a8d15804962a2ea434592bddd0525f1a	0	0	15	0	0	0	0	0	0	0	0	0	0	0	0	0	28	0	0	0	0	0	0	26	0	0	0	0	0	0	0	0	0	0	0	0	0	77	0	101	141	399	0	0	37	489	210	25	153
96f08f46d000995400e1adfa8cfc75b6	0	0	0	0	0	0	0	0	0	0	58	0	0	0	0	0	0	0	0	0	0	27	0	0	0	0	0	0	0	41	0	0	0	0	0	0	0	114	0	91	268	0	0	37	77	141	0	0	0
f75906f7b5346b3223b67f1d989fd6e1	0	0	0	0	0	5	0	0	0	0	0	0	0	0	0	0	0	0	0	0	0	0	0	0	0	0	0	913	0	0	27	0	0	0	0	464	0	0	55	34	118	0	0	0	0	0	139	5	0
307e6070db7cfb3abb7cbf2f18848563	0	0	0	0	0	0	0	0	0	0	0	0	0	0	0	0	0	0	0	0	0	0	0	0	0	0	0	0	0	0	0	0	0	0	0	0	0	0	0	45	202	63	0	46	37	337	94	0	105
9a3aeb0dc72df2974274962c1c9cea84	0	0	0	8	0	0	0	0	0	0	0	11	0	0	0	0	0	0	0	0	0	0	0	0	0	0	0	0	0	0	0	0	0	0	0	0	0	229	166	269	296	0	0	0	42	0	0	0	0
b5b8d647b40abbbe96a9dc6203924eee	0	0	0	37	0	107	0	0	0	0	0	0	0	199	0	0	0	0	0	0	0	0	0	0	0	0	0	0	0	0	0	0	0	0	0	0	0	0	960	0	0	0	0	0	0	0	0	0	0
744d03e6ae2d3d7e92559b78a070bbbe	0	0	0	9	14	15	0	0	0	0	0	16	0	0	0	0	0	0	0	0	0	0	0	0	0	0	0	0	0	0	0	0	0	0	0	0	0	0	47	0	0	0	0	0	3	8	0	58	0
e391b0cf55b21e97a670e6618f63953a	0	0	0	0	0	22	0	0	0	0	0	0	0	50	0	0	45	0	0	15	0	199	0	0	0	0	0	0	0	17	88	0	0	0	0	0	0	134	265	184	433	0	87	0	22	0	124	0	24
6e97adb4840d855c64558249557cdc29	0	0	396	0	0	40	44	0	8	80	109	0	45	0	0	0	11	0	45	0	0	0	54	63	39	0	0	236	223	0	4	0	0	0	0	7	0	0	116	18	0	0	0	21	0	0	0	0	0
4e21037c09dcce5800b02c928dbf6b7e	0	0	0	23	0	49	0	0	0	0	0	0	0	0	0	29	0	0	0	0	293	368	138	585	71	0	0	0	0	0	0	0	0	0	0	0	0	0	0	10	0	0	0	16	0	217	0	0	0
42f92a7b82236ef187450870fa7dbbf3	0	0	0	0	0	0	0	0	0	0	0	0	0	0	0	0	0	0	0	0	0	0	0	0	0	0	0	0	0	73	0	0	0	0	0	0	0	0	0	32	0	0	0	0	74	0	2264	0	0
5455fe58b0b0545d3966c9b3da6075f1	0	0	23	0	0	0	52	0	0	0	0	0	0	8	14	335	7	0	0	35	13	0	12	0	0	0	0	0	0	30	74	0	0	0	0	74	0	41	54	76	197	0	58	30	32	306	88	42	40
48500fe8ac201839a018e78c3029e6f2	0	0	0	0	0	0	0	0	0	0	0	0	0	0	0	0	0	0	0	0	0	0	10	0	0	0	0	0	0	23	0	0	0	0	0	1892	0	0	0	0	32	0	0	12	16	16	416	0	0
777a7b472efde6a94b830fd00a0d57ec	0	0	0	0	0	0	36	0	0	0	0	0	0	0	0	0	0	0	0	0	0	0	0	0	0	0	0	0	0	0	0	0	0	0	0	1757	0	0	68	0	0	0	0	0	0	0	558	0	0
2d1a1b4b522b8737e20938042eab9802	0	0	0	0	0	0	0	0	0	120	0	0	0	0	0	0	0	0	0	0	0	0	0	0	0	0	45	0	0	0	0	0	0	0	0	0	0	259	0	0	17	0	0	0	43	0	0	0	37
614c3905ff79bab320abde37a8259e2b	0	0	15	0	0	0	0	0	0	0	11	0	19	0	0	0	0	9	0	0	0	0	0	0	0	0	0	0	0	0	0	0	0	0	0	15	0	331	222	92	122	106	64	43	58	25	35	93	107
c6d8744b63e3871067ec3af7f46834af	0	0	0	0	0	6	0	0	0	0	0	47	11	0	0	0	21	0	0	0	0	0	0	12	0	0	0	0	0	0	0	0	5	0	0	0	0	627	1074	60	0	51	46	0	107	27	0	31	53
4a92ad80238b34eef5e0e583c8511e69	0	0	0	0	0	0	0	0	0	0	0	0	0	0	36	43	0	77	0	391	72	0	55	70	0	0	0	0	47	0	0	0	0	0	0	0	0	0	667	66	58	0	0	0	0	0	0	0	0
a51078a5ff201e3431a874bac29a61ba	0	0	0	0	0	40	0	0	0	0	0	0	41	46	0	0	0	18	0	0	0	0	0	0	0	0	0	23	0	0	0	0	0	31	0	0	0	356	0	79	14	11	0	290	148	15	27	40	137
4fb650c8000d7a1486fbca523e7dc1d4	0	0	11	44	25	35	0	0	0	0	0	59	0	38	0	0	0	0	0	0	0	0	0	0	0	0	0	0	71	0	0	0	0	71	0	0	0	467	75	53	0	0	0	244	93	0	0	0	128
b44abcf965986d16ef53911dbbb1b7ff	0	0	0	72	86	100	0	0	0	0	0	34	47	0	0	0	38	0	0	0	0	0	0	0	0	0	0	0	0	0	0	0	0	0	0	0	0	0	228	176	121	95	0	64	58	0	0	0	189
eed6dcbf398403b6521a39ee4ce086d1	0	0	0	0	0	0	0	0	0	0	0	0	0	0	0	0	0	0	0	0	0	0	0	0	0	0	0	0	0	0	0	0	0	0	0	0	0	0	0	0	0	0	0	89	77	2235	36	0	0
781ba386183da2d5e2349ac9faabae77	0	0	0	0	0	4	0	0	0	0	0	0	0	21	0	0	37	0	0	0	0	0	0	0	0	0	0	67	0	0	0	0	0	0	0	0	0	22	71	206	325	0	33	0	35	1082	209	0	29
7529549b7edbf3bac71a9ecce84ad7f6	0	2429	0	0	0	0	0	0	0	0	0	0	0	0	0	0	0	0	0	0	0	0	0	0	0	0	0	0	0	0	0	0	0	0	0	0	0	0	0	0	0	0	0	0	0	0	0	0	0
8d8afa7867e84a2185762bb62862926f	0	0	0	0	0	0	0	0	0	0	0	52	57	0	25	86	46	148	64	600	75	0	80	0	125	80	116	0	27	0	0	0	0	20	0	0	0	0	0	88	119	0	0	0	0	0	0	0	20
1bd78cbdad87814027db310e4076e6d3	0	0	230	0	0	0	0	0	0	0	0	0	0	0	0	0	0	0	0	53	0	0	0	0	0	0	0	0	0	0	0	0	0	0	0	0	0	0	0	0	0	0	1540	0	0	0	0	0	0
4a162b2c68f3ffecdfdc49cad91f7545	0	0	11	10	0	0	0	0	0	0	0	31	25	0	0	8	28	0	0	0	0	0	0	11	0	0	0	0	0	16	0	0	0	0	0	0	0	0	0	0	780	0	0	0	0	324	306	198	0
5e5634981e1ede444d34eb36415bc4ef	0	0	0	0	0	0	45	0	0	0	0	0	0	0	0	0	0	0	0	0	0	0	0	0	0	0	0	113	0	0	0	0	0	0	0	0	0	37	0	35	618	0	0	0	25	239	864	0	0
650431a65edcdfb45f166190b1aef089	0	0	0	0	0	0	0	2386	0	0	0	0	0	0	0	0	0	0	0	0	0	0	0	0	0	0	0	0	0	0	0	0	0	0	0	0	0	0	0	0	0	0	0	0	0	0	0	0	0
45c01cbf03eff5dc8377563747e3e946	0	0	14	0	10	33	0	0	49	0	0	27	33	0	0	0	0	0	0	29	0	0	0	0	0	0	18	543	0	85	86	0	0	0	6	0	0	181	69	50	44	0	242	22	0	29	0	42	0
004b65f0ad7b64bd2e72443876bcf0f7	0	0	0	37	44	91	0	0	0	19	0	107	81	112	54	62	0	0	0	0	34	13	0	0	0	0	0	0	0	0	0	0	0	0	0	0	0	0	0	0	0	0	0	0	0	0	0	0	0
1de305c47393a49e7713c6c712a5c842	0	0	0	0	0	0	0	0	0	0	0	0	0	0	0	0	0	0	0	0	0	0	0	0	0	0	0	0	0	0	0	0	0	0	0	0	0	1360	975	0	0	0	0	0	0	0	14	0	0
ba7d44a8dfebc1389425ae4b941bc96b	0	0	0	0	0	0	0	0	0	0	0	0	0	0	0	0	0	0	0	0	0	0	0	0	0	0	0	179	0	0	0	0	0	0	0	0	0	0	68	0	643	0	0	27	0	207	733	29	14
3ac7a7a20307ded7902c94311336f1a0	0	0	0	0	0	37	0	0	70	0	0	0	0	0	0	0	0	0	0	0	0	0	0	0	0	0	0	0	0	0	0	0	0	0	0	0	0	0	29	32	1632	0	0	0	0	0	0	53	0
b969fc6cb9a7b5877476d3483e96150c	0	0	0	0	0	0	0	54	0	0	0	0	0	0	0	0	0	0	34	0	0	0	0	0	0	0	0	0	0	0	0	0	0	0	0	0	0	0	2109	0	38	0	0	0	0	0	0	0	0
6f5e3e4e40cbc3bb51bb6d9d272e273e	0	0	0	36	55	53	0	0	0	0	0	0	0	56	0	33	0	50	0	0	83	567	0	125	0	0	18	0	0	18	13	0	0	0	0	0	0	0	0	0	0	0	0	0	0	0	0	0	0
e79e1d62e7ce105dd59a5ae4baa89f44	0	0	7	0	0	0	0	0	35	0	0	0	0	0	0	0	0	0	0	0	0	0	0	0	0	4	0	579	0	0	0	0	0	4	0	512	0	0	38	0	119	0	0	0	0	11	171	0	11
72631a654e2d1bc9c3a4f749c6ddb2d5	0	0	0	8	0	0	0	0	0	0	0	0	0	0	0	68	0	24	0	0	0	0	16	0	0	0	0	702	0	114	102	0	13	12	0	0	0	227	105	72	36	0	173	0	19	0	0	52	63
c3a4f4a48164187bc631f9c0693fafcf	0	0	0	0	0	0	21	0	0	0	0	0	0	0	0	46	0	0	0	0	0	0	0	0	0	0	0	0	0	0	36	0	0	0	0	0	0	67	0	46	73	0	0	25	75	47	38	0	60
cec6b2dd8df4ade2559218ba91715108	0	0	0	0	0	0	57	0	0	0	0	0	0	21	0	0	0	0	0	0	0	0	0	0	0	0	0	0	0	0	0	0	0	0	0	0	0	8	0	0	0	0	0	34	0	0	332	36	57
693d2ea3146ee60bbf4da6f957567c7a	0	0	0	0	0	0	0	0	0	0	0	0	0	0	0	0	0	0	2184	0	0	0	0	0	0	0	0	0	0	0	0	0	0	0	0	0	0	0	0	0	0	0	0	0	0	0	0	0	0
a57cefc6192fc978efec324590f353c9	0	0	0	12	37	0	0	0	0	7	0	0	0	0	0	0	0	0	0	0	0	0	0	0	0	0	0	0	0	0	0	0	0	0	0	0	0	44	56	125	0	0	0	0	0	0	0	0	0
639edd82d187f418e3bb045fd5b0efa3	0	0	0	0	0	0	0	0	0	0	0	0	0	16	0	0	0	0	0	0	0	0	0	0	0	0	0	0	0	0	0	0	0	0	0	0	0	0	0	0	188	79	0	0	42	249	64	0	121
47a8c191d9607f984f5af6b00af9f65f	0	0	0	0	0	0	0	0	0	0	35	0	0	0	0	0	0	0	0	0	0	0	0	0	0	0	0	0	0	0	0	0	0	0	0	43	0	0	1665	0	0	0	0	0	0	0	0	0	0
0ffccb1fc9ea4b3522beb8a0ba4993dd	0	0	0	0	0	0	0	0	0	0	0	0	0	0	0	0	0	369	0	55	0	0	0	0	0	56	0	0	0	0	0	0	0	0	0	0	0	392	0	0	1327	0	0	0	0	0	0	0	0
a106b5a3610918ef4706df869fa22c52	0	0	0	0	0	0	0	0	0	0	0	0	0	0	0	0	0	0	0	0	0	0	0	0	0	0	0	0	0	0	0	0	0	0	0	0	0	201	630	102	50	0	0	108	279	50	92	42	55
9fdcd2af4477836f029348dc8365918b	0	0	45	35	44	116	0	0	0	0	0	115	53	98	0	0	0	0	0	0	0	0	0	0	0	0	0	0	0	0	0	0	0	0	0	0	0	0	0	0	0	0	0	0	0	0	0	0	0
4af76597c55ef73bc3358a0237cbb93d	0	0	0	0	0	0	0	319	0	0	0	0	0	0	0	131	894	0	0	308	0	0	0	0	61	0	0	0	0	0	0	0	0	0	0	0	0	0	0	0	0	0	0	0	0	0	0	0	0
6d5fb04c7b678017533f156003d71c37	0	0	1993	0	0	0	0	0	0	0	0	0	0	0	0	45	0	0	0	0	0	0	0	0	0	0	0	0	0	0	0	0	0	0	0	0	0	0	0	0	0	0	0	0	40	0	0	0	0
b9c8790abb8a5faf88b9ebd9c12577f8	0	0	1943	0	0	0	0	0	0	0	0	0	0	0	23	60	20	0	0	30	0	0	22	0	0	0	0	0	0	0	0	0	0	0	0	0	0	0	0	0	0	0	0	0	0	0	0	0	0
c426cd75a3c405d90e676513d7b35bc3	61	2067	0	0	0	0	0	0	0	0	0	0	0	0	0	0	0	0	0	0	0	0	0	0	0	0	0	0	0	0	0	0	0	0	0	0	0	0	0	0	0	0	0	0	0	0	0	0	0
88771e17d0fe37d24c64e21115a50721	0	0	0	0	34	49	0	0	8	0	0	36	0	52	0	0	0	0	0	20	0	0	0	0	0	0	0	9	49	0	119	0	0	0	0	0	0	60	0	0	138	0	126	40	24	43	0	0	37
2b16a04f0c42860d6624c6d0dc61c318	0	0	0	0	0	0	0	0	0	0	0	0	0	0	0	0	0	0	0	0	0	0	0	0	0	0	0	77	0	0	0	0	0	0	0	0	0	47	0	0	1714	0	0	0	0	0	0	0	0
11e08c3a79e24d587347477e68970837	0	0	0	0	0	0	0	0	0	0	0	0	0	0	0	0	0	0	0	0	0	0	0	0	0	0	0	0	0	0	0	0	0	0	0	0	0	0	0	36	0	0	43	0	38	1795	72	0	0
74b5997bcbec82b322d732f19eab20a5	0	0	0	0	0	26	0	0	0	0	0	0	0	43	0	0	29	26	0	43	6	25	13	0	0	0	0	0	0	0	0	0	0	0	0	0	0	0	0	0	823	0	0	0	0	268	193	215	0
fc6a4ced71d3c07d0aef7436692d501a	0	0	0	0	0	37	0	0	0	0	0	23	33	26	0	0	22	0	0	0	0	0	0	0	0	0	0	0	0	0	61	0	0	0	0	0	0	0	0	21	129	14	0	0	64	593	713	0	0
2b66754e05fef1b9e076b56a48292970	0	0	21	0	0	0	0	0	0	24	0	0	0	21	0	30	0	9	0	16	10	0	0	0	0	0	0	0	0	0	0	0	0	0	0	0	0	500	813	56	31	0	0	56	133	34	39	0	47
789123dbec15ca136d5580daed2443a5	0	0	0	29	48	50	0	0	59	0	0	33	0	74	0	0	0	0	0	0	0	0	0	0	0	0	0	0	0	0	0	0	0	0	0	0	0	0	0	0	0	173	0	0	0	299	0	0	0
e8c8662f029d32c026c73c0372126d21	0	0	0	0	0	0	0	0	0	0	0	0	0	0	0	2059	0	0	0	0	0	0	0	0	0	0	0	0	0	0	0	0	0	0	0	0	0	0	0	0	0	0	0	0	0	0	0	0	0
4254e60afa28463ac96d930ec7c790bc	0	0	0	0	0	0	0	0	0	0	0	0	0	0	0	0	0	0	0	0	0	0	0	0	0	0	0	0	0	0	0	0	0	0	0	0	0	0	0	0	0	0	0	0	0	0	0	0	0
187025ea1a13270b833aaf375b24c684	0	0	11	0	0	0	0	0	0	15	199	23	25	0	0	0	0	0	0	0	0	0	0	0	0	0	0	0	0	214	0	0	0	0	0	0	0	0	0	0	61	0	0	147	25	0	27	39	0
dab0185e1125f6d51b86afc087ed4e5e	0	0	0	0	0	0	0	0	0	0	0	0	0	0	0	0	0	0	0	0	0	0	0	0	0	0	0	0	0	0	0	0	0	0	0	0	76	593	479	379	0	0	0	0	427	0	0	0	0
1cc36acbe6189fc80393c9bf896e5865	0	0	82	0	0	0	0	16	6	0	0	0	9	0	0	0	0	0	0	21	0	38	14	0	0	0	0	8	0	0	72	0	0	0	0	63	0	513	52	47	0	0	0	51	61	444	35	105	31
9315089ef1de6933454f2f869949928c	0	0	0	0	0	0	0	0	0	0	0	0	0	0	0	0	0	0	0	0	0	0	0	0	0	0	0	0	0	0	0	0	0	0	0	0	0	0	1069	0	0	413	531	0	0	0	0	0	0
7bb53256f1b1579296b6994f9f8d80c7	0	0	0	0	0	48	0	0	0	0	0	0	0	52	0	0	0	0	0	0	0	0	0	0	0	0	0	0	0	0	0	0	0	0	0	0	0	0	0	52	36	92	0	0	0	0	0	378	29
0d4d489ad833e19c1b018c1032a26547	0	0	0	0	0	0	0	0	0	0	19	0	165	0	0	0	0	0	0	0	0	0	0	0	0	0	0	0	0	0	0	0	0	0	0	0	0	0	1650	0	0	0	0	0	0	0	0	0	0
d82d620c46a1514a5d625554233612dd	0	0	0	68	58	102	0	0	0	0	5	0	0	65	0	0	16	0	0	0	0	0	0	0	0	0	0	0	0	0	0	0	0	0	0	0	0	0	0	0	0	0	0	0	0	36	0	0	0
4a0c33a79f907796b33d9de8efc04080	0	0	0	37	0	0	0	0	7	0	130	0	0	0	0	0	0	11	0	0	0	0	0	0	0	0	0	0	0	307	0	0	0	0	0	46	0	0	59	23	26	0	18	110	0	0	0	0	33
49aecddd41c84bbcecab6370e960b1d8	0	0	93	0	0	6	0	0	0	0	0	0	0	0	7	3	0	0	0	0	0	0	0	0	0	0	0	0	14	19	0	0	0	0	0	58	0	341	28	38	31	0	0	50	90	490	48	95	26
efb9bc673c55669d8ae74b71c57e3ce1	0	0	0	10	0	0	0	0	0	0	0	0	0	0	0	0	0	0	0	28	0	0	0	0	0	0	0	24	0	55	81	0	0	0	0	0	0	43	83	0	140	0	0	29	0	508	558	36	0
8ccbac974dfac37ea61eefc7b21fac54	0	0	218	36	0	0	0	0	0	0	0	0	0	0	0	0	0	0	0	74	49	0	0	0	0	0	0	0	0	0	0	0	0	0	0	0	0	0	0	0	0	0	1124	0	0	0	0	0	0
1719a318290dc0cbedecd00956b5d486	0	0	0	29	0	59	27	0	0	0	0	0	0	46	0	0	0	0	0	0	0	0	0	0	0	0	0	0	0	0	0	0	0	0	0	0	0	53	65	36	36	0	82	0	88	307	20	0	32
b045b19c6bf66437f57ae7472527f569	0	0	0	0	0	0	0	0	0	0	0	0	0	0	0	0	0	0	0	0	0	0	0	0	0	0	0	0	0	0	0	0	0	0	0	1952	0	0	0	0	0	0	0	0	0	0	0	0	0
f649ffe497e56a3e06290c2e8e22311d	0	0	0	0	22	83	0	0	49	0	0	0	0	0	0	0	0	0	0	0	0	0	0	0	0	0	0	0	0	0	0	0	0	0	0	0	0	0	130	68	211	0	0	0	0	67	456	84	0
14ad23961d5e14eeec837b95a9ea1213	0	0	0	0	0	0	0	349	0	0	0	0	0	0	0	113	750	0	0	216	0	0	48	0	0	0	0	0	0	0	0	0	0	0	0	0	0	0	0	0	0	0	0	0	0	0	0	0	0
a32fe1803fcdc33d2b6cd389cdb40631	0	0	0	0	0	0	0	0	0	0	0	0	0	0	0	1768	0	0	0	21	0	0	0	0	0	0	0	0	0	0	0	0	0	0	0	0	0	0	104	0	0	0	0	0	0	31	0	0	0
786f707f144763507cf67526e9e5b00b	0	0	0	0	0	0	15	0	0	0	0	0	0	0	0	0	0	0	1668	0	0	0	0	0	0	0	0	0	0	35	0	0	0	0	0	0	0	0	40	0	0	0	0	0	0	0	0	0	0
e862a32e305590d6d1330bc5e2ee9236	0	0	10	0	0	0	0	0	0	0	0	0	64	50	24	0	8	0	0	0	0	0	0	0	0	0	0	0	0	0	187	0	0	3	0	0	0	50	0	0	131	0	101	0	0	0	0	64	37
991dc04cde9639da82c85a5bbedd37c8	0	0	0	70	33	74	0	0	0	39	0	149	108	89	0	0	0	0	0	0	0	0	0	0	0	0	0	0	11	0	0	0	0	0	0	0	0	0	0	0	0	0	0	0	0	0	0	0	0
7e0dff775b40cc46762136ee3cdfe9e8	0	0	0	0	0	0	0	0	0	0	0	11	0	0	0	0	0	0	0	0	0	0	0	0	0	0	0	0	0	0	5	0	0	0	0	20	0	0	44	0	0	0	0	0	8	17	271	27	0
f93009ce7b5f4e3dc3807131ecfb7500	0	0	0	0	0	0	0	0	0	0	0	0	0	0	0	0	0	0	0	0	0	0	0	0	0	0	0	0	0	0	0	0	0	0	0	0	0	104	454	266	349	99	31	43	0	0	0	117	42
70eeadb3e4335609b27012979e9a5e4c	0	0	0	56	40	33	0	0	0	0	0	46	0	67	0	0	0	0	0	0	0	0	66	0	0	0	0	0	0	0	0	0	0	0	0	0	0	0	55	0	0	0	0	0	0	0	0	0	0
5a619a76f3630c618433a19d9ee85a5d	0	0	45	0	0	0	0	0	0	22	0	0	180	66	0	0	0	15	19	46	0	0	31	0	0	0	83	0	0	24	0	49	0	0	0	0	0	321	0	202	0	44	0	0	207	0	0	0	116
c358b8a4371c3401780e44805e6fe42c	0	0	0	0	0	0	0	0	0	0	0	0	0	0	0	0	0	0	0	0	0	0	0	0	0	0	0	0	0	0	0	13	0	0	0	0	0	0	0	51	148	0	123	54	0	686	54	0	0
1addceecd13783452da0133de14823b8	0	0	0	0	0	0	0	0	0	0	0	0	0	0	0	0	0	0	0	0	0	0	0	0	0	0	0	0	0	0	0	0	0	0	0	0	0	408	336	459	0	0	0	0	551	0	0	0	0
1ac5abc59bd87ee021a13d0d854a8782	0	0	55	0	0	0	0	0	0	0	13	0	0	18	22	0	5	0	0	37	0	55	60	81	44	5	0	373	253	30	0	105	0	0	0	0	0	48	102	19	12	0	9	5	0	0	0	0	0
95ac86bb2bdab58cdb6493200638d342	0	0	0	0	0	0	0	0	0	0	0	0	0	0	0	0	0	0	0	0	0	0	0	0	0	0	0	0	0	0	0	0	0	0	0	0	0	170	446	172	75	0	0	45	77	0	0	0	75
9967d171970c553c9a166e263c2bc75f	0	0	0	0	0	0	0	0	89	0	0	0	0	0	0	0	0	0	0	0	0	0	0	0	0	0	0	0	0	0	0	0	0	0	0	0	0	0	0	0	0	0	0	0	0	0	0	112	0
6d844e1b5dc927904cc838e9558007d5	0	0	0	27	0	52	0	0	0	34	681	0	0	32	0	0	0	0	0	0	0	0	0	0	0	0	0	0	288	0	0	0	0	0	0	0	0	0	0	0	0	0	0	0	0	0	0	0	0
46d43fec44116985e96dcfb360a956fa	0	0	0	0	0	0	0	0	0	0	0	0	0	0	0	0	0	0	0	0	0	0	0	0	0	0	0	0	0	0	0	0	0	0	0	0	0	97	1590	0	0	0	0	0	0	0	0	73	41
bedf70238e68600c5383d7825613e849	0	0	0	0	0	0	0	0	0	0	0	0	0	0	0	0	0	0	0	0	0	0	0	0	0	0	0	0	0	0	0	0	0	0	0	0	0	240	720	180	0	0	0	0	80	0	0	0	88
dd59e6a472c508ba5a5ce45bbcbe667d	0	0	0	10	0	0	0	0	0	1312	0	0	0	0	0	0	0	0	0	0	0	0	0	0	0	0	0	0	0	85	0	0	0	0	0	0	0	24	0	0	0	0	130	0	22	0	0	0	0
716c5e2af1ef6c97453d515501bee654	0	0	0	0	0	0	0	0	0	0	0	0	0	33	0	0	0	0	0	0	0	0	0	0	0	0	0	0	0	0	0	0	0	0	0	0	0	275	54	135	550	23	0	45	147	0	26	0	0
a2740f3f2528917555f6cd546198a64b	0	0	22	0	15	0	0	26	13	0	0	22	0	114	0	24	0	0	0	17	0	0	805	14	0	0	0	23	0	43	0	42	0	0	0	104	0	27	0	0	0	0	0	0	0	25	0	0	0
a0aa6de63eade80d826e680adce5523c	0	0	0	0	0	0	0	0	65	0	0	0	187	0	0	0	0	0	0	0	0	0	0	0	0	0	0	0	89	0	0	0	0	0	0	0	0	0	0	0	0	0	0	0	0	0	0	84	0
195a8950fc5a55ed4fc3fd25f10d7ef2	0	0	0	0	0	0	0	0	0	0	0	0	0	0	0	0	0	0	0	0	0	0	0	0	0	0	0	0	0	0	0	0	0	0	0	0	0	0	0	0	0	94	81	0	38	1442	46	0	0
575b58a1452e26bd6cd4bb8dae93705b	0	0	0	51	37	0	0	0	0	0	0	0	0	0	0	0	0	0	0	0	0	0	0	0	0	0	0	0	0	0	0	0	0	0	0	0	0	0	0	0	0	119	0	0	0	250	0	0	0
1bc92bcd361ebc8dc339b6ac55a54a76	0	0	56	0	0	0	0	0	0	0	0	0	0	0	0	0	0	0	0	0	0	0	0	0	0	0	0	0	0	0	0	0	0	0	0	0	0	0	0	0	0	0	0	0	54	0	696	170	0
3c7ea0cf1753aa7bf13319467316884a	0	0	211	0	0	0	34	49	0	19	0	0	0	23	0	171	0	0	53	0	0	0	0	0	0	0	0	0	0	0	46	0	0	0	0	14	0	89	0	59	97	0	59	29	29	78	45	91	0
9a31ea25638e0e0b8a412030bb1e5840	0	0	0	0	0	10	0	0	0	0	0	0	19	64	0	0	0	0	0	0	0	92	65	0	0	0	0	0	0	20	84	0	0	0	0	0	0	0	0	0	25	0	0	31	0	0	283	207	0
91c60e33a2aede745567754ebeb03d94	0	0	0	0	19	25	54	21	0	0	0	42	116	62	0	25	0	0	0	42	37	0	0	13	10	11	0	0	18	0	14	33	6	0	0	0	0	190	0	180	21	51	0	0	246	26	0	0	141
b87c0603b4e68127fdab1f2e7baaf7ab	0	0	0	0	47	0	0	8	15	0	0	378	32	0	0	0	0	0	0	0	16	87	171	0	0	0	0	11	0	9	0	0	0	0	0	0	0	29	0	39	0	0	0	0	0	0	0	0	0
e1e43825d306eb0a01330d0fe32bc777	0	0	14	0	0	0	0	0	0	0	0	0	0	0	0	0	0	0	0	0	0	0	0	0	0	0	0	0	0	0	0	0	0	0	0	0	0	396	46	149	517	0	0	0	105	0	0	0	34
d21197c0efe0b8f45a4803b07a0dd239	0	1652	0	0	0	0	0	0	0	0	0	0	0	0	0	0	0	0	0	0	0	0	0	0	0	0	0	0	0	0	0	0	0	0	0	0	0	0	0	0	0	0	0	0	0	0	0	0	0
0d1f6adf6f30d028c7f4b40d9df3a6dc	0	0	19	34	23	0	0	0	0	0	542	44	52	24	0	0	0	0	0	0	0	0	0	30	0	0	0	0	373	0	0	0	0	0	0	0	0	0	0	0	0	0	0	0	0	0	0	0	0
71b278621b239166533dd42f3e8fead1	0	0	0	0	0	0	0	0	0	0	0	0	0	0	0	0	0	0	0	0	0	0	0	0	0	0	0	0	0	3	0	0	0	0	0	0	0	105	54	8	0	494	361	0	0	0	0	12	0
d48eda2b3e5403a71319b37215ab4fd9	0	0	6	18	0	62	16	0	0	0	6	264	0	57	0	0	0	0	0	0	0	51	92	14	0	0	0	0	0	0	0	0	0	0	0	0	0	0	21	43	0	0	0	0	0	0	0	0	0
88b1352f1f0eaadc78598a4bbbdcc93a	0	0	0	46	0	34	0	0	0	0	0	55	44	0	0	0	0	0	0	0	0	0	0	0	0	0	0	0	0	0	0	0	0	0	0	0	0	0	0	0	0	0	0	0	0	0	0	0	0
648c295c92dced5c9573d19bfd5d5c94	0	0	0	0	7	0	0	0	0	0	0	0	9	9	0	0	0	32	0	0	0	52	10	0	0	4	5	145	0	0	0	0	0	0	0	0	0	42	73	42	605	89	0	0	0	0	49	0	65
030889b5f8a130b8d46b30776e33a9d2	0	0	15	11	0	0	0	0	0	0	0	0	0	0	9	0	0	0	0	0	0	0	24	33	0	14	0	0	0	0	0	0	0	0	0	0	0	0	0	0	0	68	0	0	0	0	0	348	40
eae71914edfee8646178d9cb10fe679f	0	0	0	55	0	41	27	0	0	0	19	61	44	42	0	0	0	0	0	0	0	0	0	0	0	0	0	0	0	0	0	0	0	0	0	82	0	0	0	0	0	0	0	0	0	0	0	0	0
533846e779499e3e7c4de8cb15d8b572	0	0	0	0	0	0	0	0	0	0	0	0	0	0	0	0	0	0	0	0	0	0	0	0	0	0	0	0	0	0	0	0	0	0	0	0	0	0	0	0	0	0	0	0	0	0	0	0	0
d838b705979655b04e6dd5e07647a5a6	0	0	0	0	0	0	0	0	0	0	0	0	0	0	0	0	0	0	0	0	0	0	0	0	0	0	0	0	0	0	0	0	0	0	0	0	0	63	0	36	0	235	0	33	41	0	0	24	103
2fb7d5721d69590b277defd52c72582b	0	0	0	0	0	0	0	0	0	0	0	0	0	0	0	0	0	0	0	0	0	0	0	0	0	0	0	0	0	0	0	0	0	0	0	0	0	0	82	0	160	0	0	0	0	578	0	0	0
38afa28fbd98b7297869826ed355951d	40	1584	0	0	0	0	0	0	0	0	0	0	0	0	0	0	0	0	0	0	0	0	0	0	0	0	0	0	0	0	0	0	0	0	0	0	0	0	0	0	0	0	0	0	0	0	0	0	0
c3ee0b8b1ba42d64093085ea61d35b6f	0	0	0	0	0	0	127	0	0	0	0	0	49	0	0	0	0	24	0	0	0	0	0	0	0	0	0	103	0	0	0	70	0	0	0	0	0	632	74	0	71	0	0	0	0	0	0	0	0
c3e31e8bfa813032d15f781573697b48	0	0	0	0	0	0	0	0	0	0	0	0	0	0	0	0	0	0	0	0	0	0	0	0	0	0	0	0	0	0	0	0	0	0	0	0	0	106	0	507	41	0	0	95	544	0	0	0	137
1bd975f85b53db077441cbdfbcbc2dc2	0	0	0	0	29	0	0	0	9	0	0	38	0	42	0	0	0	0	0	0	0	0	0	0	0	0	0	0	0	0	0	0	0	0	0	0	0	0	0	0	30	128	70	24	0	191	97	0	34
b28b66f0b0c8e2cb9904028c3f2faa36	0	0	0	0	0	0	0	0	0	0	0	0	0	0	0	0	0	0	0	234	0	24	37	0	26	0	0	0	0	0	0	0	0	0	0	0	0	0	501	86	94	0	0	0	0	0	0	0	0
5a46726b26007143bdd9c922ffdd84ae	0	0	0	0	0	0	0	0	0	0	0	0	0	0	0	0	0	0	0	0	0	0	0	0	0	0	0	0	0	0	0	0	0	0	0	0	0	0	0	423	0	0	0	433	446	84	0	98	111
8c8aa23f41bbfaed298047f923801067	0	0	0	0	5	0	0	0	0	0	0	45	0	0	0	0	0	0	0	0	0	0	0	0	0	0	0	0	0	0	0	0	16	0	0	0	0	0	0	0	0	0	0	0	0	0	0	1168	47
8c7ee3b3756b406a7314aa70b3a86293	0	0	0	0	18	0	0	0	0	0	0	0	0	0	0	0	0	0	0	0	0	0	0	0	0	0	0	0	0	27	0	0	0	0	0	0	0	0	1368	0	33	0	0	0	0	0	0	0	21
ba362397885d8b1b58f79c224fd86cd3	0	0	23	0	30	54	0	0	13	0	0	0	0	45	0	0	0	0	0	0	0	0	0	0	0	0	0	0	0	0	0	0	0	0	0	102	0	0	0	0	0	0	0	0	0	0	0	0	0
0d8bec3e2045f824aafc43028ec57749	0	0	0	0	0	15	0	0	0	0	0	27	0	65	0	0	0	0	0	0	0	52	52	0	0	0	0	0	0	0	0	0	0	0	0	0	0	0	0	16	0	0	0	41	53	23	302	173	0
afaa425d13d718d3ef01dba612f55528	0	0	0	0	0	147	0	0	0	0	0	55	0	0	0	0	0	0	0	0	0	0	0	0	0	0	0	0	0	0	0	0	0	0	0	0	0	82	138	0	188	0	0	0	0	0	0	0	0
1c7f05a6c50b8eaf8d6b72b4fec6a5fd	0	0	0	0	0	0	0	0	0	0	0	0	0	0	0	45	0	24	0	36	18	0	0	0	0	0	0	0	0	0	60	0	0	0	0	50	0	69	104	33	130	0	0	0	0	159	0	0	67
d1dac28ad0f7f202dc347a842c299b47	0	0	38	0	0	0	0	0	0	0	0	0	0	0	0	0	0	0	0	0	0	0	0	0	0	0	0	0	0	0	0	0	0	0	0	0	0	49	0	0	0	0	0	0	30	0	545	196	0
dfdce8176528230a24d3783eb8144141	0	0	0	0	0	0	0	0	0	0	0	0	0	0	0	0	0	0	37	0	0	0	0	0	0	0	0	0	0	0	0	0	0	0	0	0	0	247	61	260	49	25	116	49	104	61	96	189	60
a806576ec3c35651120648afbf69db84	0	0	0	0	0	0	0	0	0	0	0	0	0	0	0	0	0	0	0	0	0	0	0	0	0	0	0	0	0	0	0	0	0	0	0	0	0	171	0	493	40	0	0	72	454	0	0	0	162
7a4f41f5934c79bddf3cb6f77c48566c	0	0	0	0	0	0	275	0	0	0	0	0	0	0	0	12	0	0	0	0	13	32	0	0	0	6	0	0	0	39	0	14	0	0	0	9	0	0	0	0	0	0	89	35	36	50	263	24	0
f0f74ada688b7cf790916a9c2f25ceaa	0	0	0	0	0	51	0	0	0	0	24	0	0	67	0	0	0	0	0	483	57	35	48	35	0	48	0	35	0	53	0	0	0	0	0	0	0	0	0	79	138	0	0	0	0	0	0	0	0
a14b23a413e0017bd52aee2a3c8d5bd0	0	0	0	0	0	0	0	0	0	0	0	0	0	0	0	0	0	0	0	0	0	0	0	0	0	0	0	0	0	0	0	0	0	0	0	0	0	0	0	0	0	0	0	0	0	1519	40	0	0
9d62788b00b8816215941e7dff9f94b8	0	0	49	21	31	0	0	20	0	29	0	22	0	0	0	15	0	4	0	0	17	0	0	45	0	0	10	249	239	0	0	54	0	0	0	3	0	32	69	0	0	0	0	0	0	8	0	0	0
32364e8bfef65db0b8214fcba717e1a3	0	0	0	0	0	0	0	0	0	0	0	0	0	0	0	0	0	0	0	0	0	0	0	0	0	0	0	0	0	0	0	0	0	0	0	0	0	0	41	37	950	0	0	0	0	0	0	73	59
3b95170c53369c6bf1dc2e2d573bad74	0	0	14	51	46	0	0	0	8	0	0	0	50	82	0	0	0	0	0	0	0	0	0	0	0	0	0	0	0	0	0	0	0	0	0	0	0	0	106	0	186	0	0	0	0	0	0	0	0
92eaa44fd95ba4d1209510cf51b97b5c	0	0	0	45	0	22	0	0	0	0	0	0	33	17	0	0	0	0	0	0	0	0	0	0	0	0	0	0	0	0	0	0	0	12	0	0	0	0	0	53	0	0	0	0	0	0	0	1014	66
c0f537fb5c8cb62dd9f6e96866ba77c2	0	0	0	81	44	115	0	0	0	0	0	0	0	156	0	0	0	0	0	0	0	0	0	0	0	0	0	0	0	0	0	0	0	0	57	0	0	0	0	0	0	0	0	0	0	0	0	0	0
efd6d9b319d2a5d41ee321c287128c7e	0	0	0	14	0	0	0	0	0	0	0	0	0	18	0	0	53	0	0	37	0	0	0	0	0	0	0	0	0	0	0	0	0	0	0	0	0	85	0	66	124	69	36	26	24	193	70	64	48
c658fd50bfe8d9d5eb337426c2bb3d36	0	0	0	0	0	0	0	0	0	0	0	0	0	0	0	0	0	0	0	0	0	0	0	0	0	0	0	0	0	0	0	0	0	0	0	0	0	0	0	0	0	0	0	890	0	0	0	0	0
111123daf191a6c7fed08a4a25ae9d03	0	0	0	0	0	0	192	0	0	0	0	8	5	33	0	0	0	0	0	22	0	35	0	0	0	0	0	0	0	42	73	0	0	0	0	0	0	14	18	22	17	19	54	0	0	33	223	43	31
5f7eb2e11745cd4ad3bf7c794a825ead	0	0	0	0	0	0	0	0	29	0	0	0	0	81	0	0	0	0	0	0	0	0	0	0	0	0	0	0	0	0	0	0	0	0	0	0	0	0	176	73	239	0	0	0	0	52	355	101	0
0d025515c4427765d9532f9c234720f6	0	0	0	0	0	0	0	0	0	0	0	0	0	0	0	0	0	0	0	0	0	0	0	0	0	0	0	0	0	0	0	0	0	6	0	0	0	0	74	0	1058	0	0	0	0	0	0	0	0
f3d1118e1c64f0f0809dbee1c58e3805	0	0	0	0	0	0	0	0	0	0	0	0	0	0	0	3	0	0	0	0	0	0	0	0	0	0	0	57	0	0	0	0	0	0	0	40	0	0	0	9	0	0	0	36	0	1307	48	0	0
5042c0c7e8647c19056f5e8d47940480	0	0	250	0	0	0	24	52	0	0	0	0	0	0	14	282	13	0	32	0	26	18	0	16	0	0	0	0	0	107	0	13	0	0	0	0	0	65	0	45	110	0	0	0	0	50	36	0	0
a54b6e1440521abc5262765c70173661	0	0	0	0	0	41	28	26	0	19	47	17	0	0	0	230	0	20	114	10	0	0	0	5	7	5	23	42	21	38	0	0	0	0	0	0	0	64	0	42	30	0	0	21	0	0	23	12	17
15e73d9918d2208edaac95421630167d	0	0	0	0	0	0	0	0	0	0	0	0	0	0	0	0	0	0	0	0	0	0	0	0	0	0	0	0	0	0	0	0	0	0	0	0	0	73	496	185	670	0	0	0	0	0	0	0	0
b808395c7af2839690031351ff0ccf08	0	0	0	0	0	0	0	0	0	0	0	0	0	0	0	0	0	0	0	587	54	0	116	0	87	131	116	0	0	50	0	0	0	0	0	0	0	0	287	0	0	0	0	0	0	0	0	0	0
9c0d2ebadfd131060988cd0798d8ebc6	0	0	0	0	0	0	0	92	0	0	22	0	0	0	0	0	0	0	0	0	9	22	0	0	0	0	0	0	73	0	0	0	0	71	0	0	0	168	150	81	24	42	0	53	56	0	0	28	39
a4d6d07386433f2077102be9619578d5	0	0	0	0	0	0	0	0	0	0	0	0	0	0	0	0	0	0	0	0	0	0	0	0	0	0	0	0	0	0	0	0	0	0	0	1458	0	0	0	0	0	0	0	0	0	0	0	0	0
3c2b68db94d65c479453bc774c4fa6ae	0	0	0	0	0	0	0	0	0	0	0	0	0	0	0	1323	0	0	0	0	54	0	0	0	0	0	0	0	0	0	0	0	0	0	0	0	0	44	0	0	0	0	0	0	0	0	0	0	0
7101f1e25eea49eb4680c69906b21d79	0	0	0	0	0	0	0	0	0	0	0	0	0	0	0	0	0	0	0	0	0	0	0	0	0	0	0	0	0	0	0	0	0	0	0	0	0	68	0	425	0	0	0	127	529	0	0	0	129
936556a64315c43365af2c1cac5157a4	0	0	0	0	0	0	5	0	0	0	0	0	0	0	0	0	0	0	0	0	0	0	0	0	0	0	0	0	0	0	0	0	0	0	0	0	0	330	96	245	0	0	75	38	59	0	78	180	50
111ab166b16bc2e5a46976c6c8ce9bd6	0	0	0	0	0	0	0	0	0	0	0	0	0	0	0	0	0	0	0	0	0	0	0	0	0	0	0	0	0	0	0	0	0	0	0	0	0	171	0	507	0	0	0	89	403	0	0	0	132
58dd16c909d076e75a44d946062eeb88	0	0	0	0	0	0	0	0	0	0	0	0	0	0	0	1349	0	39	0	0	0	0	0	0	0	0	0	0	0	0	0	0	0	0	0	0	0	0	0	0	0	0	0	0	0	49	0	0	0
6dc5aa269d592e88db91609f13a9ef90	0	0	0	9	0	16	0	0	5	0	0	24	0	0	0	17	0	0	0	0	0	0	0	0	0	0	0	0	0	0	0	0	0	0	0	1138	0	17	0	0	0	0	0	0	0	0	0	0	0
e80a886a5c4dc14dcadd5826cd7a696a	0	0	7	0	9	37	0	0	22	0	7	0	0	35	0	0	0	0	0	0	0	0	0	0	0	0	0	0	0	0	0	0	0	0	0	44	0	36	47	15	42	0	0	0	0	247	0	0	0
e7220b1c7eb43bb76a7643f5ae71e891	0	0	0	0	0	0	0	0	0	0	6	0	0	0	14	13	0	0	0	19	5	33	0	0	0	0	0	84	0	0	0	0	0	0	0	0	0	34	41	36	536	128	0	0	0	0	64	24	58
b694ee8a07953556a05d37832459e44f	0	0	0	0	0	0	0	0	0	0	0	0	0	0	0	0	0	0	0	29	18	0	0	0	0	0	0	0	0	0	0	0	0	0	0	0	0	40	62	35	124	50	0	0	32	172	40	46	77
7e415d0108bafd99bb1941a730463954	0	0	7	0	0	0	0	0	0	0	0	0	0	0	0	0	0	0	0	0	0	0	16	0	0	0	0	0	0	0	0	0	0	0	0	0	0	154	91	0	0	361	266	0	0	0	0	0	0
7aef1ea7bba2ae5dac0be50dd3982e55	0	0	0	0	0	0	207	0	0	0	0	0	0	0	0	0	0	0	0	0	0	0	0	0	0	0	0	0	0	0	0	41	0	0	0	0	0	440	61	0	41	0	0	86	64	0	41	0	0
1960c09efbbf98d28177297cd09e5545	0	0	0	0	0	0	0	0	0	0	0	0	0	0	0	0	0	0	0	0	0	0	0	0	0	0	0	9	0	0	0	0	0	0	0	0	0	0	0	41	0	0	0	0	0	0	37	51	45
0cbf382247b1643afaab6214b15ccec9	0	0	0	0	0	0	0	0	0	0	0	0	0	0	0	0	0	0	0	0	0	0	0	0	0	0	0	0	0	0	0	0	0	0	0	0	0	56	333	181	623	0	78	43	0	0	0	0	0
ce7ce14c6483d4287ad6e3b579362fb9	0	0	0	0	0	0	0	0	0	0	0	0	0	0	0	0	0	0	0	0	0	0	0	0	0	0	0	0	0	0	0	0	0	0	0	0	0	0	0	33	1358	0	0	0	0	0	0	0	0
38cd905d5cd3264455442bda850b749e	0	0	0	88	0	0	0	0	0	0	0	0	0	126	0	0	0	0	0	0	0	0	0	0	0	0	0	0	0	0	0	0	0	0	0	0	0	0	0	0	0	0	0	0	0	0	0	0	0
902a07f9257dcbb0feda2524dfce426a	0	0	0	0	0	0	0	0	49	0	0	0	0	0	0	0	0	0	0	0	134	147	79	238	42	0	0	44	0	0	0	0	0	0	0	0	0	530	0	0	0	0	0	0	38	0	0	0	0
19e0465f8db84eba55037187881a7bae	0	0	0	0	0	0	0	0	0	0	0	0	0	0	0	88	0	0	0	0	0	0	0	0	0	0	0	0	0	0	0	0	0	0	0	0	0	1283	0	0	0	0	0	0	0	0	0	0	0
bd09f4b4e9cca6be6d6b1aa23e8f3abe	0	0	0	44	52	0	0	0	0	0	0	81	101	0	0	0	0	0	0	0	0	0	0	0	0	0	0	0	0	229	0	0	0	0	0	16	0	0	51	0	115	0	0	0	0	0	0	0	0
80c7290ca9477dc296db81bb58d3042f	0	0	0	0	0	0	0	0	0	33	0	0	20	0	10	56	0	14	52	5	7	0	0	0	0	0	0	0	0	0	36	0	0	210	0	0	0	387	42	67	98	9	0	24	0	0	20	0	28
f6282f556dce416e5d25e0c0ce67b89b	0	0	18	40	12	0	0	29	0	0	69	0	0	31	0	137	0	0	83	0	0	0	0	0	0	0	0	0	0	0	0	0	0	10	0	0	0	41	15	0	27	37	8	0	35	0	36	0	0
3d9217e4df2c448a00cd6bc35ca118a8	0	0	335	0	0	0	0	0	0	0	0	0	0	0	0	988	0	23	0	0	0	0	13	10	0	0	0	0	0	0	0	0	0	0	0	0	0	0	0	0	0	0	0	0	0	0	0	0	0
62eb9134da1a2d07c3a164a4cef610d3	0	0	0	0	0	0	0	0	0	0	0	0	0	0	0	0	0	0	0	0	0	0	0	0	0	0	0	0	0	0	0	0	0	0	0	0	0	0	0	0	0	0	0	0	0	0	0	0	0
43a92f534cde8f07eaaaaa61ebbbe668	0	0	15	0	53	0	0	0	0	0	0	0	0	0	37	0	0	0	0	0	0	0	0	0	0	0	0	0	0	0	0	0	0	0	0	0	0	86	0	47	0	0	0	33	52	260	0	24	0
380a3f0dad42c9d1d83de77c6571a8fa	0	0	0	0	0	0	0	0	0	0	0	0	0	135	0	0	0	0	0	0	0	0	0	0	0	0	0	0	0	0	0	0	0	0	0	0	0	0	0	0	0	0	0	0	993	0	0	0	0
6cebc275040ffe6251919348536a3c28	0	0	0	13	0	0	0	0	0	917	0	0	0	0	0	0	0	0	0	0	0	0	0	0	0	0	0	0	0	100	0	0	0	0	0	0	0	30	43	0	0	0	98	0	0	0	39	0	0
41bb11a746001318477db0634dbc47c4	0	0	0	0	0	27	0	0	0	0	34	0	0	0	0	0	0	13	0	23	0	0	0	0	0	0	0	0	0	0	0	0	0	0	0	0	0	57	41	60	216	132	0	0	0	123	99	151	56
46877ff5a980a140172c975ebcf0cd28	0	0	0	0	0	0	23	27	0	0	0	0	0	0	0	0	32	0	0	0	0	0	0	0	0	0	0	0	0	0	0	0	0	0	0	0	0	0	0	65	39	0	0	18	28	0	286	0	25
7c336c8b4a1d2418118ecfd93816290b	0	0	0	0	0	0	0	0	0	0	0	0	0	0	0	0	0	0	0	0	0	0	0	0	0	0	0	0	0	0	0	0	0	0	0	0	0	0	0	22	0	0	0	53	33	1159	68	0	0
49deda8cf2d49e587ae42864ebfbf6d9	0	0	0	0	0	0	0	0	0	0	0	0	0	0	0	18	0	0	0	0	9	0	0	0	0	0	0	0	0	0	0	0	0	0	0	0	0	443	105	54	0	0	0	0	522	0	0	0	69
e1bb8aa3f450770d1b8582ddcfe8e076	0	0	0	0	0	15	0	64	0	0	0	0	0	0	0	0	0	0	0	0	0	0	0	0	0	0	0	0	0	0	26	0	0	103	0	0	0	237	246	110	12	0	0	37	0	0	0	34	46
13e60deb87cf92986e73699fe7e4b945	0	0	0	17	0	0	33	34	0	0	0	0	0	71	0	0	0	0	0	0	0	0	0	0	0	0	0	0	0	38	0	0	0	0	0	34	0	0	0	41	71	0	72	35	40	0	0	0	0
78bea2196b04b9b07b4cfd266f575b45	0	0	0	10	0	0	0	26	0	32	0	0	0	0	0	133	0	0	52	0	0	0	0	0	0	0	0	0	0	0	0	0	0	0	0	0	0	0	0	50	43	0	71	0	17	0	58	26	52
283a14afa052d127bb5d304711d980a4	0	0	0	39	9	0	0	107	0	0	0	0	0	43	0	0	0	0	0	0	0	0	0	0	0	0	0	0	18	0	691	0	0	0	0	0	0	0	0	0	0	0	0	0	0	0	0	0	0
9a7816bebbce85787b8a655ae87f3159	0	0	0	0	0	0	0	0	0	0	0	0	0	0	0	0	0	0	0	0	0	0	0	0	0	0	0	0	0	0	0	0	0	0	0	0	7	706	456	0	59	16	0	0	21	0	0	0	21
16c7d666a0ae60fa189727cb4c01b4a6	0	0	0	0	53	48	0	0	0	0	0	110	90	98	0	0	0	0	0	0	0	0	0	0	0	0	0	9	0	0	0	0	0	0	0	0	0	0	0	0	0	0	0	0	0	0	0	0	0
108af238d9f766a81ae42fa883686373	0	0	0	6	0	11	0	0	1115	0	5	0	0	23	0	0	0	0	0	0	0	0	0	0	0	0	0	0	0	0	0	0	0	0	0	0	0	0	0	0	0	0	0	0	0	0	0	0	0
062c728f52c89a00bfee6ea9d8acc1cb	0	0	0	0	9	0	0	0	0	0	0	0	0	0	0	0	0	0	0	0	0	0	0	0	0	0	10	0	0	34	33	0	0	0	0	1079	0	0	0	0	0	0	0	0	0	0	0	0	0
2d2c53f8e78d9a4ca44b85c18b17d040	0	0	0	0	0	0	0	0	0	0	0	0	0	0	0	0	0	0	0	0	0	0	0	0	0	0	0	0	0	0	0	0	0	0	0	0	0	0	0	0	0	0	0	39	39	1183	0	0	0
a6d77e937d14e2d2aa7215c1cdedf69c	237	1022	0	0	0	0	0	0	0	0	0	0	0	0	0	0	0	0	0	0	0	0	0	0	0	0	0	0	0	0	0	0	0	0	0	0	0	0	0	0	0	0	0	0	0	0	0	0	0
733f6ef6a5d8150811cf20ca0baea087	0	0	0	0	0	43	0	0	0	0	0	63	0	54	177	32	0	56	0	0	44	0	0	27	0	0	0	0	0	0	0	0	0	0	0	0	0	0	0	0	0	0	0	0	0	0	0	0	0
f114c2bbe98a447ba45997058ae2969e	0	0	0	0	0	0	0	0	67	0	0	0	0	42	0	0	0	0	0	0	67	97	0	172	0	0	0	61	0	0	0	32	0	0	0	0	0	558	0	29	0	0	0	0	64	0	0	0	0
b44ffa1f212cddbf3e6e793e3e02e80e	0	0	0	0	0	0	0	0	0	0	0	0	0	0	0	0	0	0	0	0	0	0	0	0	0	0	0	0	0	0	0	0	0	0	0	0	0	0	0	0	0	0	0	0	0	1250	0	0	0
bdc94f83b80a19c7dccb71581e9eaae6	0	0	22	0	33	38	0	0	0	0	0	22	0	0	0	0	0	0	0	0	0	0	0	0	0	0	0	0	14	0	0	0	0	0	0	0	0	0	70	0	0	0	0	0	31	0	0	0	0
01e26e17a91768c98dc5bead5b47f452	0	0	0	15	30	43	0	0	0	6	0	0	50	45	0	0	0	0	0	0	0	0	19	0	0	0	0	0	0	0	0	0	0	8	0	0	0	0	0	52	0	0	82	31	72	41	212	46	0
027f029910ecfbc7ee89c678c1eebc16	0	0	0	0	0	0	0	0	0	0	34	0	0	0	0	0	0	0	0	0	0	0	0	0	0	0	0	0	0	0	0	0	0	0	0	0	0	0	0	0	0	0	0	689	0	0	0	0	0
a87982aed090a983acc49edd2a08051c	0	0	0	23	28	49	0	0	0	0	0	0	54	45	122	18	0	0	0	71	0	0	0	0	0	0	0	0	0	0	0	0	0	0	0	0	0	0	0	0	0	64	35	0	0	0	0	0	0
792bac6b3636fc3a18e3415654b4f0c6	0	0	0	0	0	0	45	44	0	0	0	0	0	0	0	72	0	0	0	0	0	0	0	0	0	0	0	0	29	195	32	0	0	670	0	0	0	34	0	0	0	0	0	0	0	0	29	0	0
00af63f16f1a71a6cdbbc9d0863041c3	0	0	0	0	0	0	0	0	0	0	0	0	0	0	0	33	0	72	0	498	86	0	68	17	79	109	98	10	24	0	0	0	0	48	0	0	0	0	0	0	0	0	0	0	0	0	0	0	0
97db90a76bf9c42a8d7373816d105805	0	0	0	0	0	15	0	0	0	0	0	0	0	0	0	0	41	0	0	0	0	0	0	0	0	18	0	0	0	17	8	0	0	0	0	0	0	102	86	69	114	0	0	24	16	172	40	53	0
257cb0876bc7647e13d247aaad2c307a	0	0	0	0	0	0	0	0	0	0	0	0	0	0	0	0	0	0	0	0	0	0	0	0	0	0	0	0	0	0	0	0	0	0	0	0	0	0	0	0	412	0	0	0	0	406	101	296	0
61dccef7078a4562cad956e4f133ef9d	0	0	37	0	0	0	0	0	0	0	0	0	0	0	0	0	0	0	0	0	0	0	0	0	0	0	0	0	0	0	36	0	0	0	0	0	0	244	0	0	0	0	0	0	68	0	64	0	0
97f81cb89f17994e32b4a63fafad165e	0	0	29	4	0	8	59	0	0	0	0	16	0	31	0	0	12	42	0	0	0	10	16	0	0	0	0	6	74	46	9	0	0	0	0	54	0	0	37	39	0	0	51	0	0	56	9	107	0
5b62af7d95d11ce46f7d5068a67c3448	0	0	0	0	0	47	0	83	18	0	0	56	40	0	0	0	37	0	0	28	0	0	0	0	0	0	0	0	0	0	389	0	0	0	0	0	0	0	19	0	0	0	0	0	0	0	0	0	0
d87c0d4c81af6f6ac88ffa9937970913	0	0	0	0	0	0	0	0	0	0	0	0	0	35	20	0	0	0	0	0	0	0	0	0	0	0	0	0	0	0	0	0	0	63	0	0	0	0	302	187	101	0	0	0	0	0	0	0	0
1bd44013d0bcd92dac2236a9f147e530	0	0	0	0	0	0	0	0	0	0	0	0	0	0	0	0	0	0	0	0	0	0	0	0	0	0	0	0	0	0	0	0	0	0	0	29	0	34	0	0	0	0	0	0	37	1047	26	0	0
652278e72a6194dc59cfd10c979e9c72	0	0	0	0	10	0	0	0	65	27	0	22	7	54	0	141	10	9	0	0	0	0	0	44	0	0	0	0	0	0	0	0	0	189	0	0	0	10	0	0	0	0	0	0	0	0	0	0	0
6a0d42e47884eccdf6b1925fdb91143f	0	1189	0	0	0	0	0	0	0	0	0	0	0	0	0	0	0	0	0	0	0	0	0	0	0	0	0	0	0	0	0	0	0	0	0	0	0	0	0	0	0	0	0	0	0	0	0	0	0
40a58e05df223f7151a47d7f0cd6fb9a	0	0	0	23	0	62	0	0	0	41	0	0	0	92	0	0	0	18	0	0	0	0	0	0	0	0	0	0	0	0	0	0	0	0	0	0	0	31	32	0	0	0	0	0	0	0	0	0	0
7bde58881ff387d4b3512fde31c7cf06	0	0	0	0	0	0	0	0	0	0	0	0	0	0	0	0	0	0	0	0	0	0	0	0	0	0	0	0	0	0	0	0	0	0	0	0	0	0	0	0	0	0	0	21	0	19	950	37	0
b67f57c8d98a60c568cb1acb9f137484	0	0	0	0	0	0	0	0	0	0	0	0	0	0	0	0	0	0	0	0	0	0	0	0	0	0	0	0	0	0	0	0	0	0	0	0	0	0	0	0	0	0	0	0	0	0	0	0	0
22d7e4f0a16e656ca5f3339af785e1fa	0	0	0	0	0	0	0	0	0	0	0	0	0	0	11	0	0	0	0	0	0	0	0	0	0	0	0	0	0	0	0	0	0	0	0	0	0	95	0	0	23	163	0	0	0	0	0	0	89
e81f36c5ec2ecfda08d9248816dd007e	0	0	0	0	0	9	31	0	0	0	0	0	10	14	0	37	0	0	0	0	0	0	0	0	0	0	0	0	0	0	0	0	0	0	0	0	0	51	91	0	67	85	60	54	52	20	64	33	36
496bc34b657d8d2d33d1b4d5a970ffa0	0	0	0	35	0	52	0	0	60	0	0	0	0	50	0	0	0	0	0	0	0	0	0	0	0	0	0	0	0	149	0	0	0	0	0	0	0	0	43	0	92	0	0	0	0	0	0	0	0
057ddbab319b404469d6f3b208fbe1f0	0	0	0	18	10	0	22	0	0	0	0	0	0	0	0	46	0	8	0	0	0	0	0	0	0	0	0	0	0	26	87	0	0	0	0	0	0	62	146	57	64	51	49	0	0	0	45	35	37
2f01526fb9a71e5c1d38a689374d4100	0	0	0	4	0	0	0	0	0	6	0	0	0	0	4	0	0	0	67	0	0	0	0	0	21	0	0	0	0	0	0	0	0	0	0	44	0	6	0	0	0	0	0	0	0	0	0	0	0
c5c3cdd285ac694b1ef41debd0b293b7	0	0	395	0	0	0	0	0	0	0	0	0	0	0	0	720	0	0	0	0	14	0	0	0	0	0	0	0	0	0	0	0	0	0	0	0	0	0	0	0	0	0	0	0	0	0	0	0	0
88a972a96058baf7061c59d7ff222bdd	0	0	0	0	0	0	0	0	0	0	0	0	0	0	0	0	0	0	0	0	0	0	0	0	0	0	0	0	0	0	722	0	0	0	0	379	0	0	0	0	21	0	0	0	0	0	0	0	0
cafed1f54ee6f265a7c4fdf42f2a7a48	0	0	0	19	0	0	0	0	0	0	0	0	0	0	0	0	0	0	0	0	0	0	0	0	0	0	0	0	0	0	0	0	0	0	0	29	0	322	42	0	28	11	0	0	593	26	18	0	31
463dca63d0b346bacdcda6b82fba6a8d	0	0	0	8	0	9	0	0	0	0	0	0	0	0	0	0	0	0	0	0	0	0	0	0	0	0	0	0	0	0	0	0	0	0	0	0	0	0	0	0	47	0	0	0	0	0	0	0	0
a050b3a629a9e0f5d8fe55ec54158533	0	0	575	0	0	0	0	11	0	5	0	0	0	0	0	25	15	0	0	0	0	0	0	39	0	0	0	0	0	0	0	0	0	69	0	0	0	0	0	0	0	0	0	0	0	132	0	32	0
23251b12c082e3ba882c64c1a3a5ddfd	0	0	0	0	0	25	0	0	0	0	0	0	6	0	0	0	0	0	0	0	0	0	8	24	0	0	0	12	0	0	0	0	0	0	0	0	0	469	410	0	0	0	0	0	0	0	0	0	0
c62d6b52fd2d4b9e35c9d6dd18a27f5f	0	0	0	0	0	0	22	39	22	47	0	0	0	0	0	44	0	0	0	0	0	83	0	0	0	0	0	0	0	0	0	0	0	64	0	0	0	51	0	0	159	0	0	0	0	18	0	75	0
498ea2afd1afcfbca765d13d4701a58a	0	0	0	0	0	0	0	0	0	0	0	0	0	0	0	0	0	0	53	0	0	0	0	0	4	0	0	0	0	0	0	0	0	0	0	0	0	0	0	0	0	0	0	0	11	0	788	67	0
17e25e054a049ebcc31f039e14fb2e66	0	0	0	0	0	9	19	11	0	0	0	0	0	0	0	67	0	0	0	0	0	0	0	0	0	0	0	0	0	14	0	0	0	136	0	0	0	252	0	58	67	0	44	28	38	29	0	38	37
f0453d5ec87a0767f9930d50ef614bcc	0	0	0	0	0	0	0	0	0	0	0	0	0	0	0	0	0	0	0	0	0	0	0	0	0	0	0	0	0	0	52	0	0	0	0	0	0	359	0	0	69	0	0	0	41	0	75	0	0
53b7797691ffc69149872e458ee7274c	0	0	560	0	6	0	0	0	0	0	0	0	0	0	0	0	0	0	0	0	12	0	0	55	0	0	0	0	0	0	0	0	0	113	0	0	0	0	0	0	0	0	0	0	0	88	50	0	0
2cfce68ef4af5bc07411307392c119ba	0	0	0	0	0	0	0	0	0	0	0	52	0	37	40	0	61	0	0	37	0	0	0	0	12	0	0	0	0	0	0	0	0	0	0	0	0	0	0	68	0	0	90	27	48	26	145	0	49
7c68d1ddf8d8cacc1f7931cf3e36af0b	0	0	0	14	0	0	0	0	0	0	8	0	24	44	33	0	0	0	0	0	0	0	0	0	0	0	0	0	0	0	0	0	0	0	0	0	0	0	0	49	0	0	0	0	0	0	22	52	32
d6ec90860e0d33bb1d5c1a211ee78c8b	0	0	0	0	0	31	0	0	0	0	0	41	35	57	0	0	0	0	0	0	0	0	0	0	0	0	0	0	0	0	0	0	0	0	0	0	0	41	0	0	0	0	0	8	0	0	273	0	0
c6ee3147f6643d99a9affb522f1b18fa	0	0	0	0	0	0	0	0	0	0	0	0	0	0	0	0	0	9	0	0	0	0	0	0	0	0	0	0	0	0	0	123	0	0	0	0	0	0	0	0	0	0	0	0	0	0	0	0	0
c1860908f1a3b146d34a2196a8610c1a	0	0	9	0	0	10	0	0	0	0	0	0	0	0	0	0	0	0	0	0	0	0	0	0	0	0	0	0	0	0	0	0	0	0	0	0	0	0	36	60	34	111	0	0	45	120	75	0	22
7580f9cf9c89d2885a1bcf2a9fd20260	0	0	10	0	0	72	0	0	0	0	9	0	59	99	0	0	0	0	0	47	0	0	0	0	0	0	0	0	0	0	0	0	0	0	0	0	0	0	0	0	0	15	0	0	0	0	0	0	0
80e89a31221f468c51c7e80b9f8d89a1	0	0	0	0	0	0	0	0	0	0	0	0	0	135	0	0	0	0	0	0	0	0	0	0	0	0	0	0	0	0	0	0	0	0	0	0	0	0	0	0	0	0	0	0	762	0	0	0	0
676a0d5526bedec94167357593d6746e	0	0	0	0	0	0	0	0	0	0	0	0	0	0	0	56	0	0	0	0	0	0	0	0	0	0	0	0	0	0	0	0	0	0	0	0	0	875	0	0	0	0	0	0	59	0	0	0	0
4a9a57bebc42a36da9c978c1ea4df8b2	0	0	0	13	0	0	0	0	0	0	0	0	0	0	0	0	52	0	0	0	0	0	0	0	0	0	0	27	0	0	0	0	0	0	0	0	0	0	0	24	0	0	0	0	34	375	75	0	37
6bc2c1ede0b1c8f4de263fbe0257378b	0	0	0	0	0	0	0	0	0	0	0	0	0	10	0	410	0	8	0	0	35	297	0	0	0	0	0	0	0	12	0	0	0	0	0	0	0	0	0	0	0	0	0	0	0	69	0	0	0
ece302d423a02cb8b50e53db8c2aa97e	0	0	0	0	0	0	0	0	0	0	0	0	0	0	0	0	0	0	0	0	0	0	0	0	0	0	0	0	0	0	0	0	0	0	0	0	0	0	0	0	0	0	0	0	0	0	0	0	0
d43e2689e4af59823d558e03c4b3119f	0	0	0	0	0	0	104	0	0	0	0	0	111	0	0	0	0	0	0	0	0	0	0	0	0	0	0	0	0	39	0	9	11	0	0	0	0	0	0	25	0	0	0	0	0	0	0	0	0
9d98d554d010d4b95ab610043a029646	0	0	0	0	0	13	0	0	0	0	0	18	0	21	0	16	0	0	0	0	0	0	6	0	0	0	0	0	0	0	0	0	0	0	0	0	0	0	0	41	159	0	0	0	25	81	79	40	0
1ba7c7a6ecbe5ad10c530a158865f05b	0	0	0	0	0	0	0	0	0	0	0	0	0	0	0	0	0	0	0	0	0	0	0	0	0	0	0	0	0	0	0	0	0	0	0	0	0	656	416	0	0	0	0	0	0	0	0	0	0
c779565bd9f869734cb4643c5f326582	0	0	0	0	0	0	0	0	0	0	0	0	0	0	0	0	0	0	0	0	0	0	0	0	0	0	0	0	0	0	0	0	0	0	0	0	0	0	0	0	0	0	946	0	69	0	0	0	57
6bad32eb2f8904319b37b50f56c87d7a	0	0	0	0	0	0	0	0	0	0	0	0	21	0	0	0	0	0	0	0	0	0	0	0	0	0	0	0	0	0	0	0	0	0	0	26	0	298	194	0	34	0	0	0	0	0	0	0	0
c96f84b547480bd2cf16700f0f3b79e7	0	0	0	20	34	0	0	0	0	0	0	0	0	0	0	0	0	857	0	86	12	0	26	0	0	18	15	0	0	0	0	0	0	0	0	0	0	0	0	0	0	0	0	0	0	0	0	0	0
b20a917a0d13ffe0ec6bb357522b05ae	0	0	0	0	0	0	0	0	0	0	0	0	0	0	0	0	0	0	0	0	0	0	0	0	0	0	0	0	0	0	0	0	0	0	0	0	0	20	284	575	0	0	0	0	0	0	0	17	0
b53ca757821452dcae6dc68769afbcb4	0	0	0	0	0	0	0	0	0	6	0	0	0	0	0	0	0	0	0	0	0	0	0	0	0	0	0	0	0	0	0	12	0	0	0	0	0	0	0	0	0	0	0	0	0	40	0	0	0
d47acc415bc79cddb55de2203f081099	0	0	0	0	9	16	0	0	0	0	0	38	0	24	0	0	0	0	0	0	0	0	0	0	0	0	0	0	0	0	0	0	0	0	0	25	0	0	0	0	770	0	0	0	0	0	0	0	0
d093e9c6e05aa79763034db489feb969	0	0	0	10	0	0	0	0	0	0	20	0	0	0	0	6	52	0	0	0	0	0	0	0	0	0	0	0	0	0	0	0	0	0	0	0	0	0	0	0	250	87	0	0	36	87	76	137	46
b355c44ad1cb714a3d6973aea1a93a3b	0	0	0	0	0	0	0	0	0	0	0	0	0	0	0	0	0	0	0	0	0	0	0	0	0	0	0	0	0	0	0	0	0	0	0	0	0	0	210	541	26	0	0	0	0	0	17	0	0
4846cb43918a14eb71fa7499951e7239	0	0	0	0	0	0	0	0	0	0	0	0	0	0	0	0	0	0	0	0	0	0	0	0	0	0	0	0	0	0	0	0	0	0	0	0	0	0	0	0	142	0	0	0	0	180	557	0	0
066909f1c5eaa780d53cb35ace09a215	0	0	4	26	7	0	11	0	0	0	0	0	55	42	16	0	10	0	0	0	0	0	0	0	0	0	0	0	14	0	0	0	0	0	0	0	0	0	0	43	0	0	0	34	37	28	0	0	43
d15f41e822f195d3687227fd717981b4	0	0	0	0	0	0	0	0	44	0	0	0	0	0	0	122	0	0	0	4	12	0	2	69	0	8	4	3	12	0	0	0	0	238	0	0	0	0	0	0	0	0	0	0	2	3	0	0	0
294d3b6c7f8eb0d963687f84c2450faf	0	0	0	18	9	0	0	0	0	0	24	25	0	0	0	244	16	0	0	0	0	0	0	0	0	0	0	0	0	0	0	0	0	0	0	0	0	0	0	0	49	0	104	0	0	0	0	22	0
7dff7b9b214938df5b58f92ee35c8812	0	0	0	0	0	0	0	0	0	0	0	0	0	0	0	0	0	0	0	0	0	0	0	0	0	0	0	0	0	0	0	0	0	0	0	0	0	0	0	0	0	0	0	0	29	1023	0	0	0
c04a3932562dbb39e420fbc2728fc711	0	0	0	0	16	25	8	0	0	0	0	25	0	0	0	0	0	0	0	0	0	0	0	0	0	0	0	0	0	0	0	0	0	0	0	296	0	0	0	0	0	0	0	0	0	0	13	0	0
8c376f817ca7566bf4e3770b846d3793	0	0	0	39	29	51	0	0	0	0	0	45	0	0	0	29	0	0	0	0	0	0	0	0	0	0	0	0	0	0	0	0	0	0	0	0	0	0	0	0	0	0	0	0	0	0	0	0	0
d1db329686fca6a19c5153aeb3262a5d	0	0	28	0	0	20	0	0	0	0	0	0	0	0	0	0	0	0	0	0	0	0	448	0	0	0	0	0	0	0	0	0	0	0	0	0	0	0	0	0	38	0	16	0	0	0	0	19	0
dc96488f92225c1fca62559a171a97eb	0	0	0	0	47	61	0	0	0	0	24	0	0	65	0	0	0	0	0	0	0	0	0	0	0	0	0	0	0	0	0	0	0	0	0	0	0	0	0	0	0	0	0	0	0	0	0	0	0
80cd239597e8ee9297ad3de0dd9331fb	0	0	0	0	0	0	0	0	0	0	0	0	0	18	0	0	0	10	0	14	0	0	0	0	0	0	0	0	0	0	0	0	0	0	0	0	0	0	0	48	549	0	0	0	0	0	0	17	11
ebf4b088e5d931efd1105b7aaf38a56a	0	0	0	0	0	0	0	0	0	0	0	0	0	0	0	0	0	0	0	0	0	0	0	0	0	0	0	0	0	0	0	0	0	0	0	0	0	0	0	0	0	0	0	0	0	0	0	0	0
5189dc4481582eda458ce345c9f3692f	0	0	0	0	0	0	0	0	0	0	0	0	0	0	0	0	0	0	0	0	0	0	0	0	0	0	0	0	0	0	0	0	0	1036	0	0	0	0	0	0	0	0	0	0	0	0	0	0	0
0ecb9e123e30d7b8362e0198bd1c29b9	0	0	0	0	15	0	0	0	0	0	0	0	0	0	0	0	0	0	0	0	0	0	0	0	0	0	0	0	0	0	0	0	0	0	0	0	0	79	266	0	0	100	12	0	41	51	58	33	15
fab0eed946fe570a6e08ddc30fa4bcd1	0	0	0	0	0	0	0	0	0	0	0	0	0	0	0	0	0	0	0	0	0	0	0	0	0	0	0	0	0	0	0	0	0	0	0	0	0	0	0	0	0	0	0	0	0	0	854	0	0
a1419d05b2d7338c85d68a63b7a88cd9	0	0	0	0	0	26	0	0	0	21	0	0	21	0	0	36	0	51	0	37	65	68	25	100	0	0	0	92	0	0	31	0	0	0	0	0	5	71	131	0	0	0	0	0	13	0	0	0	0
f269091e0fed2eaa9125c5528eb9ccdb	0	0	0	0	0	38	0	0	0	0	0	57	56	85	14	17	0	0	0	0	0	0	87	7	0	0	0	16	0	0	0	0	0	0	0	0	0	10	0	11	0	0	0	0	0	0	0	59	0
19a4b255c7856308f30e48e28398906c	0	0	0	0	11	0	63	0	0	0	8	0	146	19	7	0	0	21	0	0	0	0	0	0	0	27	23	0	0	0	0	0	0	0	0	0	10	8	0	27	21	0	0	0	0	0	0	0	0
b25ba396f18916673487efc5718ccd93	0	0	0	0	0	0	33	0	4	5	0	0	0	0	0	0	0	0	0	0	0	0	0	0	0	0	0	0	0	21	9	0	0	0	0	0	0	109	263	132	59	7	64	39	0	24	0	43	34
0811ce84242091f7dbb38780a9710ef8	987	35	0	0	0	0	0	0	0	0	0	0	0	0	0	0	0	0	0	0	0	0	0	0	0	0	0	0	0	0	0	0	0	0	0	0	0	0	0	0	0	0	0	0	0	0	0	0	0
5f465d0c5254afd6eea4a7d03ea2dcaa	0	0	0	0	0	0	0	0	0	0	0	0	0	0	0	0	0	0	0	0	0	0	0	0	0	0	0	0	0	0	0	0	0	0	0	0	0	490	297	83	79	0	0	24	0	0	0	16	0
069f7ab3d6ce39ee99db7d85326f4e1b	0	0	0	0	0	0	17	0	0	0	0	0	0	0	22	194	0	0	0	0	0	10	0	0	0	0	0	0	0	0	44	0	0	18	0	0	0	0	70	53	39	0	54	19	16	0	0	32	0
4e90ec10a56fb04b36de86f3485cc1e5	0	0	0	0	0	0	0	0	0	0	0	0	0	3	19	0	0	11	49	0	0	0	0	0	0	0	0	11	0	0	0	0	8	0	0	0	0	95	40	35	39	0	20	0	0	65	35	308	51
bf3d87e24d22b72ea3203b68a1ce9610	0	0	0	0	0	0	0	0	0	0	0	0	23	0	0	0	0	0	0	0	0	0	0	0	0	0	0	0	0	0	0	0	0	0	0	0	0	0	0	0	49	0	0	0	0	0	0	0	0
994d4e5f122c1b4d34c4d2b83bcb1fb4	0	0	0	26	0	0	0	0	0	0	0	21	0	0	0	0	0	0	0	0	0	0	0	0	0	0	0	89	10	3	0	0	0	0	0	0	0	42	0	0	0	0	0	0	10	169	10	18	0
617408080ee51490cb3b5552aeb15ba6	0	0	0	0	0	23	0	0	0	0	0	0	0	24	0	0	0	15	0	0	0	0	0	0	0	0	0	0	0	0	0	0	0	0	0	0	0	17	0	0	0	0	0	0	25	705	26	0	0
a61742777493c58ae3256562fdfda0ec	0	0	0	0	0	0	39	0	0	18	0	0	0	0	0	0	0	0	0	0	0	0	0	0	0	0	0	55	0	0	0	0	0	0	0	0	0	0	47	0	0	0	0	0	19	761	0	0	18
7c9cd761aad662d9f503e46446b085ee	0	0	0	0	0	0	41	38	0	42	0	0	0	0	0	58	0	0	0	0	0	0	0	0	0	0	0	0	0	0	0	0	0	39	0	0	0	0	0	0	171	0	0	50	0	36	0	86	0
f924ab86beb0fe94c68c3d79f1322909	0	0	7	0	25	0	42	0	0	0	0	0	0	0	0	0	0	0	0	14	0	0	0	0	0	0	0	0	0	0	0	0	0	42	0	0	0	0	208	192	108	0	0	0	0	0	0	0	0
0f294dc01cc493bdd4c9c314bed84a4e	0	0	0	0	0	0	0	0	0	0	0	0	0	0	0	0	0	0	0	0	0	0	0	0	0	0	0	72	0	0	51	0	0	0	0	0	0	69	57	21	0	0	11	24	0	555	23	0	0
f8a7a27003613f1503c77157a2e4fdd5	0	0	0	0	0	0	0	0	78	0	0	0	0	0	0	0	0	0	0	0	0	0	0	0	0	0	0	0	0	0	70	0	0	0	0	0	0	0	0	0	0	0	0	0	0	0	0	0	0
f3f850b85fe26c305757c21eb5dc6e09	0	0	0	0	0	0	0	0	0	0	0	0	0	0	0	0	0	0	0	0	0	0	0	0	0	0	0	0	0	0	0	0	0	0	0	31	0	0	0	25	691	0	0	0	0	0	0	0	0
080bf1fe622f3bdfe8ff294e6a583dcf	0	0	0	0	0	0	0	0	0	0	0	0	0	0	0	0	0	0	0	0	26	0	0	41	13	0	0	0	0	0	0	0	0	0	0	0	0	0	0	0	0	0	0	0	0	0	0	0	0
bf3c50fc40e894d28e38c2b92616c709	0	0	0	0	0	0	0	0	0	0	0	0	0	0	0	0	0	0	0	0	0	0	0	0	0	0	0	0	0	0	0	0	0	0	0	0	0	0	981	0	0	0	0	0	0	0	0	0	0
4a603bf659d2a9202aa08af7508c63a3	0	0	0	0	0	0	0	0	0	0	0	0	0	0	45	0	0	47	0	0	0	188	0	0	0	0	0	0	0	0	0	0	0	0	0	0	0	0	0	0	0	0	0	0	0	0	0	0	0
dae468170c182bfc0bded21264c3fb7f	0	0	0	0	0	0	0	0	0	0	0	0	0	0	0	0	0	0	0	0	0	0	0	0	0	0	0	0	0	0	0	159	0	0	0	0	0	37	0	0	0	0	0	0	0	0	0	0	0
3b6322acc334f57807a3646a8a71d48e	0	0	12	41	0	60	0	0	0	0	0	34	0	47	0	0	0	0	0	0	5	0	0	0	0	0	0	0	0	0	0	0	0	0	0	0	0	0	0	0	0	0	0	0	0	0	0	0	0
0af70dcd78012dd65ddf7f91732b7ee6	0	0	0	0	0	0	0	0	0	0	0	0	0	0	0	60	0	40	0	0	0	9	0	0	0	0	0	0	0	0	0	0	0	0	0	0	0	51	72	98	40	0	0	25	0	492	37	0	0
affbd17883f92d5c6c49fe242daae095	0	0	0	0	0	0	0	0	0	0	0	0	0	0	0	0	0	0	0	0	0	0	0	0	0	0	0	13	0	0	0	0	0	0	0	0	0	0	0	0	0	0	0	0	0	0	0	0	0
6c417efbef3ded414341689944fcfd10	0	0	0	0	6	0	0	0	0	0	0	0	0	0	0	0	0	21	0	0	0	41	0	0	0	0	0	0	0	0	0	0	0	0	0	0	0	0	0	42	70	9	126	34	19	61	133	0	12
f1a563aeb340bcad395496fdd89b49cb	0	0	0	0	0	0	0	0	0	0	0	0	0	0	0	0	0	21	0	0	0	0	0	0	0	0	0	70	0	0	36	0	0	0	0	31	0	0	0	0	50	0	0	0	0	153	129	0	0
86db5d214c33221adcb11259678fb1a6	0	0	0	0	0	0	0	0	0	0	0	0	0	0	0	0	0	0	0	0	0	0	0	0	0	0	0	0	0	0	0	0	0	0	0	0	0	0	0	0	0	0	0	0	0	0	0	0	0
c5e022d0084987e55c55c64de1a1ea36	0	0	0	0	0	10	0	17	0	0	0	0	4	4	0	0	0	0	0	0	0	0	0	0	0	0	0	0	0	0	0	0	0	0	0	0	0	0	0	0	0	0	0	0	0	0	0	0	0
93552fcff2f024dd508ee5186f2728d8	0	0	0	0	0	67	0	0	0	0	0	35	0	36	0	23	0	0	0	0	8	0	0	0	0	0	0	0	0	0	0	0	0	0	0	0	0	0	0	60	31	0	0	41	41	0	0	0	0
d7f9e56b6b16c1c04f00fe6b7f01b824	0	0	276	0	0	0	0	28	0	0	0	0	27	0	0	0	0	0	0	0	0	0	0	0	0	0	0	0	70	11	0	0	0	0	0	0	0	0	0	0	0	71	49	0	0	0	0	0	0
6036008106211394a2ecfa3a95985d50	0	0	18	0	10	22	0	0	0	0	0	21	33	0	16	54	56	0	0	37	0	18	0	18	0	0	0	0	39	0	0	0	0	34	0	0	9	0	0	38	94	0	0	0	37	0	0	64	44
01fe46df07e2375beb86ccf0c45d41bd	0	0	59	15	0	27	0	0	0	0	0	37	50	68	0	0	0	0	0	0	0	0	91	0	0	0	0	0	0	0	0	0	0	0	0	0	0	0	0	0	30	0	0	0	0	0	0	0	0
1bd67e7b6e1b7bace7f343f686f1081c	0	0	0	0	0	0	18	0	0	0	0	0	0	0	0	0	0	0	0	0	0	0	0	0	0	0	0	0	0	0	0	0	0	0	0	0	0	158	52	0	37	0	0	48	66	0	16	0	30
cd8bedd1d669654d7e685853bc49d0fd	0	0	0	0	0	0	0	0	0	0	0	0	0	0	0	0	0	0	0	0	0	0	0	0	0	0	0	0	0	0	0	0	0	0	0	0	0	585	354	0	0	0	0	0	0	0	0	0	8
2c3c11ae0e438d213edaba3f0848edf5	0	944	0	0	0	0	0	0	0	0	0	0	0	0	0	0	0	0	0	0	0	0	0	0	0	0	0	0	0	0	0	0	0	0	0	0	0	0	0	0	0	0	0	0	0	0	0	0	0
0f10b49d1318cc8c87ef658da85d1a94	0	0	0	0	13	15	0	0	8	0	0	11	0	0	0	7	0	0	0	0	0	0	0	0	0	0	0	0	0	0	0	0	0	0	0	0	0	0	74	29	523	0	0	0	0	0	0	0	0
88180453867e67e06044c9323691873d	0	0	0	0	0	0	0	0	0	0	0	0	0	0	0	0	0	0	940	0	0	0	0	0	0	0	0	0	0	0	0	0	0	0	0	0	0	0	0	0	0	0	0	0	0	0	0	0	0
92d6392cd2467eba377d13d2e687c23f	0	0	0	0	0	0	0	0	0	0	0	0	0	78	0	0	0	0	0	0	0	0	52	0	0	0	0	0	0	77	0	18	0	32	0	0	0	38	49	0	81	0	0	0	0	0	0	0	0
c7f2bb3410da95e11abc95dd1e487709	0	0	0	0	0	0	0	0	0	0	0	0	0	0	0	0	0	0	0	0	0	0	0	0	0	0	0	0	0	0	0	0	0	0	0	0	0	27	0	18	0	0	0	16	27	257	150	26	0
41885a76ac38a67c19843eb94f1ac9a6	0	929	0	0	0	0	0	0	0	0	0	0	0	0	0	0	0	0	0	0	0	0	0	0	0	0	0	0	0	0	0	0	0	0	0	0	0	0	0	0	0	0	0	0	0	0	0	0	0
3eccfc75dc5c564eb1b877c5860b10d0	0	0	0	0	0	0	0	0	0	0	0	0	0	0	0	0	0	0	0	0	0	0	0	0	0	0	0	0	0	0	0	0	0	0	0	0	0	0	0	45	0	0	0	0	0	0	108	0	0
cf008e15ace0853fcb3bf1850a3a8704	0	0	0	0	0	0	19	0	0	0	17	0	15	0	0	0	0	28	0	0	0	51	42	50	29	0	0	0	0	0	0	0	0	0	0	0	0	157	85	62	0	0	0	0	0	0	0	0	97
e1facdfa6364380ba72b80e170c18303	0	0	0	37	12	0	0	0	0	0	0	14	0	26	0	0	0	0	0	0	19	0	0	0	0	0	0	0	0	0	0	0	0	0	0	0	0	333	248	31	0	0	0	0	0	0	27	0	0
03482da28f574142487b2f33ab5a160a	0	0	11	0	44	50	0	0	0	0	0	0	0	37	0	0	0	0	0	0	0	0	0	0	0	0	0	0	0	0	0	0	0	0	0	0	0	0	0	27	67	0	0	0	0	134	31	0	0
5eb35de00eb086961d128f7b4f301542	0	0	0	0	0	0	0	28	0	0	0	0	0	0	0	0	0	0	0	0	0	0	0	0	0	0	0	0	0	0	0	0	0	0	0	0	0	197	185	0	21	54	0	0	0	0	0	0	0
91d4b9d78bcde2374b68b4771b387712	0	0	0	0	0	0	0	0	0	0	0	0	0	0	0	729	0	10	0	0	0	0	0	0	0	0	175	0	0	0	0	0	0	0	0	0	0	0	0	0	0	0	0	0	0	0	0	0	0
c98f5d00df5a30f226858c72f56aa707	0	0	0	0	0	0	0	0	0	0	0	0	0	0	47	0	0	0	0	0	0	0	0	0	0	0	0	0	0	0	0	0	0	0	0	0	0	0	0	0	0	0	0	0	0	0	0	0	0
cf1d74a1a4d0f7be01e4f78f2dd26027	0	0	0	0	0	0	0	0	0	0	0	0	0	0	0	0	0	0	0	0	0	0	0	0	0	0	0	0	0	0	0	0	0	0	0	0	0	0	908	0	0	0	0	0	0	0	0	0	0
e96dc930313e7c5df2f1acc025be61c2	0	0	15	0	0	0	61	0	0	0	0	12	10	0	0	0	0	0	0	0	0	0	0	0	0	0	0	0	0	0	5	0	0	0	0	0	0	65	0	0	32	32	0	40	34	70	0	260	44
1487584e97a71ef8170c4deda3202b65	0	0	0	8	0	0	0	0	0	0	0	0	0	15	0	76	0	0	0	0	0	0	0	0	0	0	8	0	0	0	0	0	6	0	0	0	0	244	0	55	37	0	0	32	55	0	0	0	36
bd7b3da2a7a71ceae2f4feed0589f0a0	0	0	0	0	0	0	0	0	0	0	0	0	0	0	0	0	0	0	0	0	0	0	0	0	0	0	0	124	0	0	0	0	0	0	0	0	0	0	0	26	81	0	0	21	52	599	0	0	0
11ea369b227e8a4ba6e1525ca8b6c4aa	0	0	0	0	0	27	0	0	0	0	0	0	0	28	0	0	0	0	0	16	45	0	0	57	0	0	0	0	0	0	0	0	0	0	0	0	0	98	0	72	0	0	60	13	0	35	0	46	90
e634d64196c967ce596ac7e10d057f70	0	0	46	0	0	0	0	0	27	0	0	0	0	0	0	0	0	0	0	0	0	0	0	0	0	0	0	0	0	0	0	0	0	0	0	0	0	125	93	0	253	0	0	0	44	0	0	0	0
59579bb45e2b7bdf08d6d0ffbdb37350	0	0	0	29	18	0	0	0	0	0	0	0	9	0	0	0	0	0	0	6	0	0	0	0	0	0	0	0	0	0	0	0	0	0	0	0	0	19	10	0	137	0	0	16	0	96	79	34	20
ed409231da4a18a98b08407bc9d4d1f1	0	0	0	0	0	39	0	0	0	0	0	0	0	43	42	0	0	0	0	0	0	120	0	0	0	0	0	0	0	0	0	0	0	0	0	0	0	0	0	0	0	0	0	0	0	0	0	0	0
7603e7f038887c19500d13b6ba77b070	0	0	0	0	32	0	0	0	0	0	0	89	47	34	35	0	0	0	0	0	0	0	0	5	0	0	0	0	0	0	0	0	0	0	0	0	0	0	0	0	0	0	0	0	0	0	0	0	0
bbd9126a8c81073725df998b51e2cf3d	0	0	0	0	0	49	0	0	0	0	0	68	44	34	0	0	0	0	0	0	52	0	0	34	0	0	0	0	0	0	0	0	0	0	0	0	0	25	0	0	0	0	0	0	19	0	0	0	11
ee787736d99a52be8ec6643988a21502	0	0	0	9	0	0	0	0	0	0	0	0	0	0	0	0	32	29	0	0	0	0	0	0	0	0	0	0	0	0	0	0	0	0	0	0	0	0	0	0	49	0	0	0	25	311	56	0	0
4f7d095de047561ee8d0adc1b5fccfc1	0	0	197	0	0	0	18	0	0	0	0	0	0	57	0	24	0	0	14	86	6	0	48	0	0	0	120	0	0	0	0	0	0	0	0	0	0	0	0	0	0	54	0	0	0	0	0	0	0
937cc23a94f2e78670f0ff77296dbd41	0	0	0	0	0	0	0	0	0	0	0	0	0	0	0	0	0	0	0	0	0	0	0	0	0	0	0	0	16	72	0	0	0	0	0	653	0	0	0	0	0	0	0	0	0	0	0	0	0
480e80931aadaa16941f7fa53bfd8345	0	0	0	0	0	0	0	0	0	0	31	0	0	0	0	0	15	0	0	0	0	0	0	0	0	0	0	0	0	86	0	0	0	0	0	0	0	0	0	0	0	75	40	0	0	177	73	21	52
a8288ce610348e2c70ddf55c5e787cab	104	779	0	0	0	0	0	0	0	0	0	0	0	0	0	0	0	0	0	0	0	0	0	0	0	0	0	0	0	0	0	0	0	0	0	0	0	0	0	0	0	0	0	0	0	0	0	0	0
d77da78d87d3f7b356268f249f0d599b	0	0	14	74	13	0	28	0	0	0	0	0	0	0	0	0	18	0	0	0	0	0	0	0	0	0	0	0	0	0	7	0	10	0	0	0	0	29	0	0	0	0	0	0	0	0	0	0	0
fb91e8cacb2b8436f66986e1d4ce168d	0	0	0	0	0	0	0	0	0	0	0	0	0	0	0	0	0	0	0	0	0	0	0	0	0	0	0	0	0	0	0	0	0	0	0	0	0	0	0	0	0	0	690	0	57	0	0	56	70
2a790bfe5aaf4664bb6f3e64dc03245b	0	0	0	0	46	0	0	0	0	0	0	0	0	35	30	0	0	0	0	0	0	0	0	0	6	0	0	0	19	0	0	0	0	0	0	0	0	0	0	0	132	0	0	0	0	0	0	0	0
a678c7f878ed0c461a42d938219740e3	0	0	0	0	0	0	0	0	0	0	0	0	0	0	0	11	0	0	0	0	0	0	0	8	6	0	0	0	0	0	0	12	0	0	0	0	0	130	336	127	51	0	0	0	16	0	0	56	0
3a3640e24d8784af7dc0d4190cbeb5cd	0	0	0	0	0	0	0	0	0	0	0	0	0	0	0	0	0	0	0	0	0	0	0	0	0	0	0	201	0	0	0	0	0	0	0	0	0	0	0	0	89	0	0	0	41	506	25	0	0
f36bff4b19b11f843a6fba06ead0159e	0	0	0	0	0	0	0	0	0	0	0	0	0	0	0	0	0	0	0	0	0	0	0	0	0	0	0	0	0	0	0	0	0	0	0	0	0	362	0	497	0	0	0	0	0	0	0	0	0
b981f1b69a450a893277edc446b97d4a	0	0	0	0	29	0	0	0	0	0	0	0	38	0	8	17	0	0	0	0	0	0	0	0	0	0	0	16	0	0	0	0	0	21	0	0	0	0	0	0	0	0	0	0	0	0	0	0	0
11f6a7e2731dea08153bf29c28c596e5	0	0	0	0	0	6	27	0	5	0	0	10	0	0	0	0	0	0	0	0	0	0	0	0	0	0	0	0	0	0	0	0	0	0	0	0	0	0	0	0	0	0	0	0	0	0	0	0	0
f80df8f29a0117c55962cdfcdc439b4f	0	0	0	0	0	0	0	0	0	0	0	0	0	0	0	0	0	0	0	0	0	0	0	0	0	0	0	0	0	0	424	0	0	0	0	351	0	0	0	19	0	0	0	0	0	0	0	0	0
4a9832701098e946027debf27ffbec1e	0	0	0	0	0	60	0	0	0	0	0	36	0	0	0	0	0	0	0	0	0	0	0	0	0	0	0	0	0	0	0	0	0	0	0	0	0	0	0	0	0	0	0	0	0	0	0	0	24
51193159f10a6c52562b26908515d7c7	0	0	0	0	0	0	0	0	0	0	0	0	0	0	0	142	0	0	0	0	20	0	0	0	0	0	0	0	0	0	0	0	0	0	0	0	0	0	0	28	0	11	138	0	16	0	0	0	30
22570d1f9ec2b661589ee7fd7fb52c97	0	0	0	0	0	0	0	0	0	0	0	0	0	0	0	0	0	0	0	0	0	0	9	0	0	0	0	0	0	0	0	0	0	26	0	0	0	45	0	0	29	351	294	0	0	36	0	24	0
4cccfd085ddf28ad4e9829da4c4c9495	0	0	0	12	0	54	0	0	0	0	0	0	0	85	0	0	0	0	0	403	0	0	0	0	0	0	0	0	0	0	0	0	0	0	0	0	0	0	198	0	0	0	0	0	0	0	0	0	18
4fdfe03ffe8ff535d63fa942251a3ef1	0	0	0	0	0	0	0	0	0	0	0	0	0	0	0	0	0	0	0	0	0	0	0	0	0	0	0	0	0	0	0	0	0	0	0	0	0	0	0	0	0	0	0	24	0	777	23	0	0
05b3cb788f37c35236db84b7db191648	0	0	0	0	0	0	0	0	0	0	0	0	0	0	0	0	0	0	0	4	0	0	28	0	0	0	0	0	0	17	0	0	0	0	0	0	0	0	0	0	0	0	0	0	0	0	0	0	0
84fb588476c8c4db6a65b1f04c5af257	0	0	0	0	0	0	0	0	0	0	0	0	0	0	0	0	0	0	0	0	0	0	0	0	0	0	0	0	0	0	0	0	0	0	0	0	0	276	0	237	0	0	0	0	156	0	0	0	152
068a7ddbc8811ddfd4f69ca32c36a5d0	0	0	0	0	0	0	5	0	0	0	0	0	0	0	0	0	0	0	0	23	10	0	0	0	0	0	0	0	0	0	0	0	0	0	0	0	0	20	0	0	0	56	38	122	20	15	17	282	94
a6e7459c771eb83d744624e47ce00a69	0	0	0	0	56	73	0	0	0	0	0	81	66	84	0	0	0	0	0	0	0	0	0	0	0	0	0	0	0	0	0	0	0	0	0	0	0	0	0	0	0	0	0	0	0	0	0	0	0
32a4749e75560a90a5615ba21a8c7084	0	0	0	0	0	33	0	0	0	0	0	29	0	0	0	17	0	0	22	0	0	7	0	0	0	0	0	0	19	101	0	0	0	70	0	0	0	69	21	47	0	0	0	0	28	0	0	0	0
c1ce71a29e421f84ddfc1278747d0d25	0	0	0	26	15	0	0	0	0	0	0	0	0	0	0	0	6	0	0	0	0	0	4	0	0	0	0	0	0	0	0	0	0	0	0	0	0	46	0	0	0	0	0	0	0	0	201	0	25
1e944ee9908b752e06e5a4e1d70bf883	0	0	0	0	0	0	0	0	0	0	0	0	0	0	0	0	0	0	0	0	0	0	0	0	0	0	0	0	0	0	0	0	0	0	0	0	0	476	313	0	0	0	0	0	0	0	0	0	0
e649ea898ea5f836b3f01a8ec7818396	0	0	0	0	0	0	0	0	0	0	0	0	0	0	0	0	0	0	0	0	0	0	0	0	0	0	0	0	0	0	0	0	0	0	0	0	0	122	0	26	59	56	0	24	0	0	0	0	59
48bb7f1244dc10a1fa70faf59e3c54e5	0	0	0	0	0	0	0	0	0	0	0	0	0	0	0	0	0	0	0	0	0	0	0	0	0	0	0	0	0	0	0	0	0	0	0	0	0	0	0	457	0	0	0	0	348	0	0	0	0
37edb42cf5b8b0cc3622fdacda7a3d5c	0	0	0	0	0	0	2	0	0	0	0	0	0	0	0	15	51	0	0	0	0	0	0	0	4	0	0	0	0	0	0	0	0	0	0	0	0	0	0	0	143	0	0	15	19	330	71	0	9
1aa045c31b5f3e5ede07ce1447aaa5f4	0	0	0	0	0	0	0	0	0	0	0	0	0	0	0	0	0	0	0	0	0	0	0	735	0	0	0	0	0	0	0	0	0	0	0	0	0	0	0	0	0	0	0	0	0	0	0	0	0
1de8118719ed6089aee390f8fd0c9d68	0	0	0	27	0	62	0	0	0	0	0	44	0	70	0	0	0	0	0	0	0	0	0	0	0	0	0	0	0	0	0	0	0	0	0	0	0	0	0	0	0	0	0	0	0	0	0	0	0
82c80948b066a851bc7a7a101543ddfe	0	0	0	0	0	0	0	0	0	0	0	0	0	0	0	0	0	0	0	0	0	0	0	0	0	0	0	7	0	0	0	0	0	0	0	0	0	0	0	64	36	42	0	18	0	0	215	0	0
d1c1b5b3adc3ea246e77e44f12dfed09	0	0	6	0	2	7	0	0	0	0	0	0	0	0	0	8	0	0	0	13	0	0	0	12	0	0	0	21	0	0	3	0	0	0	0	0	0	365	248	0	0	0	0	0	0	0	0	0	0
f2a5f3a75aa4df02aef8f97743ff4692	0	0	10	36	27	44	0	0	0	0	0	0	0	0	0	0	0	0	0	0	0	0	0	0	0	0	0	0	0	0	0	0	0	0	0	0	0	0	0	0	11	0	0	0	0	0	0	63	0
3383b11696228e180d8df99151244264	0	0	0	0	38	0	0	0	0	0	0	51	0	0	63	24	0	0	0	0	0	0	0	0	0	0	0	0	23	0	0	0	0	0	0	0	0	0	0	39	0	0	0	31	0	70	0	0	0
c06f17ad34d3de4b501970c22dbc1f84	0	0	0	0	12	0	0	0	0	0	0	0	0	0	0	0	0	0	0	21	0	0	0	0	0	0	0	41	0	0	0	0	0	0	0	0	0	0	0	35	0	0	0	35	0	590	0	0	0
f7ec7d98996d35654d2715cd6464ece7	0	0	0	0	0	0	0	0	0	0	0	0	0	0	0	0	0	0	0	0	0	0	0	0	0	0	0	0	0	20	0	0	0	0	0	0	0	55	0	43	104	0	0	26	51	39	54	55	33
4e2cb1c6f4658eafab6e06e256cc5105	0	0	0	0	10	0	19	7	0	0	0	0	0	26	15	0	0	0	0	0	0	8	0	0	0	0	0	0	0	53	0	0	0	0	0	0	0	61	0	0	0	0	0	41	48	10	11	45	18
fb9b29aa816816335196e6824a97eca2	0	0	0	0	0	0	0	0	0	0	0	0	0	0	0	0	0	0	0	0	0	0	0	0	0	0	0	0	0	0	0	0	0	0	0	0	0	396	323	49	0	0	0	0	0	0	0	0	0
da94b478c59daa0e376da1da6e689ac7	0	0	0	0	0	9	0	0	0	0	0	13	0	17	0	0	0	0	0	24	0	50	0	0	0	0	3	0	0	0	0	0	0	0	0	0	0	16	9	0	78	0	89	0	0	38	100	11	0
f025e9bb426eb5a3a2949bd6e402c819	0	0	0	15	0	0	0	0	0	0	0	0	0	0	0	0	0	0	0	12	0	0	0	0	0	0	0	60	0	114	0	0	0	0	0	0	0	43	12	0	22	44	33	0	12	133	45	0	48
cbdc92b25a3fc34efdc182b329de5b5c	0	0	0	0	0	0	0	36	0	16	0	0	0	0	0	53	0	0	0	0	0	0	0	0	0	0	0	0	0	0	72	0	0	0	0	0	0	0	0	159	115	0	0	0	0	0	273	0	0
c922237e6fc39ba7a448dd79fa88c927	0	0	0	0	0	0	0	0	0	0	0	0	0	0	0	0	0	0	778	0	0	0	0	0	0	0	0	0	0	0	0	0	0	0	0	0	0	0	0	0	0	0	0	0	0	0	0	0	0
04298680d4372040f6383880c6f4cb88	0	0	0	0	0	0	0	0	0	0	0	0	0	0	0	0	0	0	0	0	0	0	0	0	0	0	0	0	0	0	0	0	0	0	0	0	0	0	0	0	0	0	0	0	0	0	108	0	0
b4448dc2732d5f26ed566db7b231bdd0	0	0	0	0	0	0	0	0	0	0	0	0	0	0	0	14	0	28	0	30	0	0	0	14	0	13	0	0	0	0	0	0	0	0	0	0	0	54	9	0	0	0	0	57	0	0	0	0	28
e6df7906cc89b0c48d59e23a56c94919	0	0	0	0	0	0	0	775	0	0	0	0	0	0	0	0	0	0	0	0	0	0	0	0	0	0	0	0	0	0	0	0	0	0	0	0	0	0	0	0	0	0	0	0	0	0	0	0	0
945f3a4cb91e211b7a6110db97bdb52f	0	0	0	85	0	0	0	0	0	0	0	0	0	0	0	0	0	0	0	0	0	0	0	0	0	0	0	0	0	0	0	0	0	0	0	0	0	0	0	0	0	0	0	0	0	0	0	0	0
f3f229e155b877691e269bb667e06f47	0	0	0	0	0	0	0	0	0	0	0	0	0	0	0	0	0	0	0	0	0	0	0	0	0	0	0	0	0	55	0	0	0	0	0	0	0	169	26	0	46	50	0	23	0	0	0	0	0
9e5c4628f6e52723125a001d3a405a18	0	0	0	0	0	0	0	0	0	0	0	0	0	0	0	25	0	0	0	0	0	0	0	0	0	0	0	0	0	0	0	0	0	0	0	0	0	0	373	21	41	51	0	43	0	0	0	0	11
fa50d25ca76cd2343eb8f4f221ba4243	0	0	0	0	0	0	0	0	0	0	0	0	0	21	0	18	0	0	0	0	0	0	0	0	0	0	0	0	0	37	0	0	0	0	0	259	0	0	0	0	0	0	0	0	0	0	0	0	0
b9f486eb5f168de8957a0924ed89f737	0	0	0	0	0	0	0	0	0	0	0	0	15	0	0	0	40	0	0	0	23	16	0	0	0	0	0	0	0	0	0	0	0	0	0	0	0	50	0	44	0	0	0	0	62	0	0	0	0
d199eb09e630de2076c154282b06c95c	0	0	0	0	0	0	0	0	0	0	0	0	0	0	0	0	0	0	0	0	0	0	0	0	0	0	0	0	0	0	0	0	0	0	0	0	0	645	0	119	0	0	0	0	0	0	0	0	0
be722c21af3189ea7a6fc91d01c86e5f	0	0	0	90	12	73	0	0	0	0	0	0	0	42	0	0	0	0	0	0	0	0	0	0	0	0	0	0	0	0	0	0	0	0	0	0	0	0	0	0	0	0	0	0	0	0	0	0	0
a26cfb9ff777e328a19967a250df6782	0	0	0	0	15	0	79	0	0	0	0	0	40	0	0	0	0	0	0	22	0	0	0	0	7	0	10	0	0	0	0	0	0	0	0	0	0	0	0	0	31	0	68	32	12	76	0	102	15
2170498266c730dd2dfa50eb96f2c2b8	0	0	0	0	0	0	0	0	0	0	0	0	0	0	0	0	0	0	0	0	0	0	0	0	0	0	0	0	0	43	0	0	0	0	0	673	0	0	0	0	0	0	0	0	0	0	0	0	0
2ab27b1085dcd58ea62e455587e43e39	0	0	0	0	0	0	0	0	0	0	0	0	0	0	0	0	0	0	0	0	0	0	0	0	0	0	0	0	0	0	0	0	0	0	0	0	0	193	0	189	0	0	0	0	223	0	0	0	153
1865caaab2cdc0fbd81e360359eccd02	19	735	0	0	0	0	0	0	0	0	0	0	0	0	0	0	0	0	0	0	0	0	0	0	0	0	0	0	0	0	0	0	0	0	0	0	0	0	0	0	0	0	0	0	0	0	0	0	0
fe78f6cad8d47b873f065c23285efcde	0	0	70	0	0	0	0	0	0	0	0	0	0	0	0	0	0	0	0	0	0	0	0	0	0	0	0	0	0	0	0	0	0	0	0	0	0	66	94	39	199	0	0	0	0	0	0	0	0
bf03bd2653aa627b2c131818d80da049	0	0	14	0	0	0	0	0	14	0	0	0	0	16	0	0	41	0	0	0	0	0	0	77	14	11	0	0	10	0	0	0	0	0	0	25	0	0	96	0	0	0	0	0	0	0	0	0	0
a5170f746c328b4c4351b0ed209ddc56	0	0	0	0	0	0	0	0	608	0	0	14	11	0	0	0	0	0	0	0	0	0	0	0	0	0	0	0	0	0	0	0	0	0	0	0	0	0	0	0	0	0	0	0	0	0	0	0	0
031ee614d3fda90c0c59eceafb79c9a2	0	0	0	0	0	0	0	0	0	0	0	0	0	0	0	0	0	0	0	0	0	0	0	0	0	0	0	0	0	0	0	0	0	0	0	0	0	0	0	0	738	0	0	0	0	0	0	0	0
b377c923b5c69a1925c4effbb4c36390	0	0	0	0	0	11	0	0	0	36	0	0	0	0	0	289	0	0	0	0	0	180	0	0	0	9	0	0	0	0	0	0	0	0	0	0	0	0	0	0	0	0	0	0	0	62	0	0	0
e6fc0162948959d60dbc69f82be2e2ed	0	0	0	15	0	0	0	0	0	0	0	0	0	9	0	0	0	0	0	0	0	0	0	0	0	0	0	0	0	0	0	0	0	0	0	0	0	0	16	65	194	0	61	15	32	233	34	0	0
1d94acb65d97e734fc0f146ea3484f8c	729	0	0	0	0	0	0	0	0	0	0	0	0	0	0	0	0	0	0	0	0	0	0	0	0	0	0	0	0	0	0	0	0	0	0	0	0	0	0	0	0	0	0	0	0	0	0	0	0
067d31c4350bc0c71f82fe73536b4e1f	0	0	0	51	42	0	0	0	0	21	0	80	55	0	0	0	0	0	0	0	0	0	0	0	0	0	0	0	0	0	0	0	0	0	0	0	0	0	0	0	0	0	0	0	0	0	0	0	0
8d9207d6f6b76b902d0b46aa95ec5618	0	0	0	0	0	0	0	0	0	0	0	0	0	0	0	0	0	0	0	0	0	0	0	0	0	0	0	0	0	0	0	0	0	0	0	0	0	0	718	0	0	0	0	0	0	0	0	0	0
ccb2352d1677154206827ecdbae27497	0	0	109	0	0	0	0	0	0	0	0	0	0	0	14	141	0	0	0	0	0	0	0	0	0	0	0	0	0	0	0	0	0	8	0	0	0	0	0	0	9	0	0	0	0	45	0	16	16
91328cbae2f49c44957c09aaf82e1a65	0	0	153	0	0	0	0	0	0	0	0	0	0	0	0	101	0	0	0	0	0	0	0	0	0	0	0	0	0	0	0	0	0	0	0	13	0	17	0	10	0	0	0	16	7	45	15	0	0
6a2c8375bcf34a6e9006f34302a37374	0	0	0	0	0	0	0	0	0	0	0	0	0	0	0	19	0	0	0	0	0	0	0	0	0	0	0	0	0	0	0	0	0	0	0	0	0	0	0	0	110	0	0	0	0	0	0	0	0
ad750e37dc64a7a2958cde7e12e677fd	53	653	0	0	0	0	0	0	0	0	0	0	0	0	0	0	0	0	0	0	0	0	0	0	0	0	0	0	0	0	0	0	0	0	0	0	0	0	0	0	0	0	0	0	0	0	0	0	0
f524fe1abd11e8c27e6dfa733373f022	0	0	0	0	46	46	0	0	0	0	0	0	0	0	0	0	0	0	0	0	0	0	0	0	0	0	0	0	0	0	0	0	0	0	0	0	0	0	0	0	0	0	0	0	0	0	0	0	0
183327b636cfaeaeb85061aed3a06dfa	0	0	0	0	0	0	0	0	0	0	0	0	0	0	22	0	0	0	0	0	0	0	0	0	0	0	0	0	0	0	144	0	0	0	0	0	0	0	0	101	104	0	0	0	0	0	249	0	0
d41b22d5831c6d6fec2f6027c2bd0c43	0	0	0	0	18	0	0	0	0	6	0	0	13	0	0	0	0	0	0	0	0	0	0	0	0	0	0	448	0	0	91	0	0	0	0	0	0	0	0	0	0	0	0	0	0	0	0	0	0
d5b71d49b1567d6ef79b36030694117c	0	0	0	0	0	0	0	0	0	0	0	0	0	0	0	0	0	0	0	0	0	0	0	0	0	0	0	0	0	0	0	0	0	0	0	0	0	167	0	474	0	0	0	0	0	0	0	0	0
c22c45d65aa214607a337bb08d9c40fb	0	0	0	0	0	0	62	0	0	0	0	0	0	0	0	0	0	0	0	0	0	0	0	0	0	0	0	0	0	127	0	0	0	378	0	0	0	34	0	0	0	0	0	0	0	0	34	0	0
fc2b05ba5e1b4b5a667f660d5a8e0707	0	0	0	0	0	0	18	0	0	57	0	0	0	10	0	0	0	0	52	0	0	4	0	0	0	0	0	0	45	13	0	0	0	0	0	0	0	0	26	37	41	0	8	16	54	0	39	0	34
9424036b822d6a51ce97fe9b7f619461	0	0	0	0	0	0	0	0	0	0	0	0	0	0	0	0	0	0	0	0	0	0	0	0	0	0	0	0	0	0	0	0	0	0	0	0	0	0	0	0	0	0	0	0	0	0	0	0	0
a4d36524caa115006ef4645c845914ce	0	0	0	0	0	0	0	0	0	0	0	0	0	0	0	578	0	0	0	0	7	0	0	0	0	0	0	0	0	0	11	0	0	0	0	0	0	0	0	0	0	0	0	0	0	0	0	0	0
1d17b00236abb8d4be6f3ad6923453a4	0	0	0	0	0	0	0	8	0	0	0	0	0	8	0	0	0	0	0	0	0	0	0	0	0	0	0	0	0	0	0	0	0	0	0	0	0	0	0	0	0	0	0	5	0	0	0	417	0
4f986cff4145af530626444d850e9824	0	0	0	29	39	96	0	0	0	0	0	0	0	75	0	0	0	0	0	0	0	0	0	0	0	0	0	0	0	0	0	0	0	0	0	0	0	0	0	0	0	0	0	0	0	0	0	0	0
ac582628c5a44655a771ba68ce166cfb	0	0	0	0	0	0	0	0	0	0	0	0	0	0	0	0	0	0	0	0	0	0	0	0	0	0	0	0	0	0	0	0	0	0	0	0	0	0	0	0	0	64	0	0	0	0	41	0	66
1b7b6835d97642d64ed39f51cfc46e5c	0	0	0	0	0	0	0	0	0	0	0	0	0	0	0	0	0	0	0	0	0	0	0	0	0	0	0	0	0	0	9	0	0	0	0	0	0	72	50	42	81	0	0	27	40	37	43	46	0
540f0a40089a733029db914a10f85a51	0	0	0	0	32	31	0	0	0	168	0	32	34	0	0	0	0	0	0	0	0	0	0	0	0	0	0	0	0	0	0	0	0	0	0	0	0	0	0	0	0	0	69	0	0	0	0	0	0
f7d1133d8f49e73cf1cc05409106b1d3	0	0	0	0	0	0	0	0	8	0	0	0	0	0	0	0	0	0	660	0	0	0	0	0	0	0	0	0	0	0	0	0	0	0	0	0	0	0	0	0	0	0	0	0	0	0	0	0	0
568d0d6cfb390c65b179758605e39a36	0	0	0	0	0	0	0	0	0	0	0	0	0	0	18	0	51	3	0	15	0	0	0	0	0	0	0	0	0	0	0	0	0	0	0	0	0	0	0	17	167	0	0	0	0	228	78	0	0
26d98f117e384daa59c961aa04282641	0	0	0	0	0	0	0	0	0	0	0	0	0	0	0	0	0	0	0	0	0	0	0	0	0	0	0	0	0	6	0	0	0	0	0	0	0	29	312	0	0	0	0	0	0	0	0	196	92
aa70cc18826a6dbea5234e5010778a5d	0	0	0	0	0	0	0	0	0	0	0	0	0	0	0	0	0	0	0	0	0	0	0	0	0	0	0	0	0	0	0	0	0	0	0	0	0	0	0	0	47	171	147	0	0	0	0	0	0
bca31f905e3f5b3319c571dd74a147b6	0	0	0	0	0	0	0	0	0	0	0	15	0	0	0	0	0	0	0	0	0	0	0	0	0	0	0	0	0	0	624	0	0	0	0	0	0	8	0	0	0	0	0	0	0	0	0	0	15
9aed7cc57a19d851635ee64dc44b76a5	0	0	0	0	0	0	0	0	0	0	0	0	0	0	0	0	0	0	0	0	0	0	0	0	0	0	0	0	0	0	0	0	0	0	0	0	0	0	0	0	0	0	0	0	0	0	0	0	0
8fa4e24591ee84b06ca0b16831999d3c	0	0	0	0	0	69	0	0	0	0	0	0	55	0	0	0	0	0	0	6	0	0	0	7	0	0	0	0	0	0	0	0	0	0	0	0	0	0	9	0	127	0	0	0	0	0	0	0	0
b7db74df182540cbfaba7faa8a0d7add	0	0	0	0	0	0	0	0	0	0	0	0	0	0	17	0	67	0	0	0	0	0	0	0	0	0	0	68	0	0	0	0	0	0	0	0	0	0	303	0	14	0	0	0	0	0	0	21	0
2a28b6289bc92aecb5175a948c327e82	0	0	0	0	0	0	0	0	0	0	0	0	0	0	0	0	0	0	0	0	32	0	0	0	0	0	0	0	0	0	0	0	3	18	0	0	0	101	0	0	0	149	99	0	0	0	0	0	0
6a780f75a51950a4db6c8f2a393afb77	0	0	11	6	0	11	0	0	0	33	0	0	0	0	0	0	0	0	95	0	0	0	0	0	0	0	0	0	0	0	0	0	0	22	0	0	0	134	0	44	0	0	0	0	0	17	0	35	0
2131d9b1d98056167d03cefecc82b6b3	0	0	0	0	0	0	0	0	0	0	0	0	0	0	0	0	0	0	0	0	0	0	0	0	0	0	0	0	0	0	0	0	0	0	0	0	0	0	659	0	0	0	0	0	0	0	0	0	0
332445999e1eb236a5b6488acfe9bf57	0	0	0	0	0	0	0	0	0	0	0	0	0	0	0	0	0	0	0	0	0	0	0	0	0	0	0	0	0	0	0	0	0	0	0	0	0	0	659	0	0	0	0	0	0	0	0	0	0
d14ad486477ec9cd0432ae3383fe04fc	0	0	0	0	0	0	0	0	0	0	0	0	0	0	22	0	0	0	0	0	0	0	61	44	71	0	0	212	240	7	0	0	0	0	0	0	0	0	0	0	0	0	0	0	0	0	0	0	0
0127c4c343a90d420599fe8d0c8b31a4	0	0	0	12	0	0	0	0	0	0	0	0	0	74	0	0	0	0	0	0	0	0	0	0	0	0	0	0	0	0	0	0	0	0	0	0	0	0	0	0	0	0	0	0	0	0	0	0	0
e98bb2720f78f4f548d7eb3b3fc4db4d	0	0	0	0	0	0	0	0	0	0	0	0	0	0	0	0	0	0	0	0	0	0	8	0	0	0	0	0	0	0	0	0	0	0	0	0	0	0	0	35	0	0	0	103	0	0	0	302	91
b5342740650c9faacb486c6f0be140b0	0	0	0	0	0	0	27	0	0	0	0	0	0	0	0	0	0	0	0	0	0	0	0	0	0	0	0	0	0	14	0	0	0	0	0	0	0	0	0	16	15	0	0	20	0	41	0	0	84
65937e40b83b7cc399be86e4b416531b	0	0	0	0	0	0	0	0	0	0	0	0	6	0	0	53	0	0	0	0	0	23	0	104	0	0	0	0	25	59	0	0	0	20	0	5	0	79	0	12	0	40	0	0	0	15	0	18	28
2eeeb9e87e926c06244291788774f433	0	0	0	0	0	0	0	0	0	0	0	0	0	0	0	0	0	0	0	0	0	0	0	0	0	0	0	0	0	0	0	0	0	0	0	0	0	0	0	0	0	0	0	0	0	0	0	0	0
ff00cd4122def5e8970078c70d18feb1	0	0	0	0	0	0	0	0	0	0	0	0	0	0	0	0	0	0	0	0	0	51	34	91	0	0	0	0	0	0	0	0	0	0	0	0	0	131	103	0	0	0	0	0	0	0	0	0	0
fde9883d01d87f61f918f25eb7bbe658	0	0	0	0	0	0	0	0	0	0	0	0	0	0	0	120	366	0	0	114	15	0	0	0	19	0	0	0	0	0	0	0	0	0	0	0	0	0	0	0	0	0	0	0	0	0	0	0	0
69b7e58fd2948ac46b95c3438f81e186	0	0	0	0	0	0	0	0	0	0	0	0	0	0	0	0	0	0	0	0	0	0	0	0	0	0	0	0	0	0	10	0	0	0	0	0	0	0	0	0	0	0	74	0	0	263	0	0	0
cf4d660676a07d330c7b0dd82deb4ab4	0	0	0	0	0	0	0	0	0	0	0	0	0	0	0	0	0	0	0	0	0	0	0	0	0	0	0	0	0	0	0	0	0	0	0	0	0	0	0	0	0	0	0	27	38	533	39	0	0
2d0374b0b81b571867a655c14982992a	0	0	0	0	0	34	0	0	0	0	0	51	49	39	0	0	0	0	0	0	0	0	0	0	0	0	0	0	0	0	0	0	0	0	0	0	0	0	0	0	0	0	0	0	0	0	0	0	0
e891d0d00382fb83cadc0b628ff7f734	0	0	15	15	0	49	0	0	0	0	0	0	0	48	0	14	0	0	0	0	0	0	0	0	0	0	0	0	0	0	0	0	0	0	0	0	0	0	0	0	0	0	0	0	0	0	0	0	0
4f559dcf855826a06e93504879e6ef0b	0	0	0	0	0	0	0	8	0	0	0	18	0	0	0	0	0	0	0	0	0	0	0	0	0	0	0	0	0	0	0	0	0	0	0	0	0	83	461	0	0	0	0	0	0	0	0	0	0
27dcaedc6f57d369e06c44747060412d	0	0	0	0	0	0	0	0	0	0	0	0	0	0	0	0	0	0	0	0	8	0	0	0	0	0	0	0	0	0	0	0	0	0	0	0	0	0	0	0	0	0	0	0	0	0	0	0	0
075d97f2ea4f093e82f1ca49afb7d59b	0	0	0	0	0	0	18	0	0	0	0	0	0	0	0	0	0	0	0	0	0	0	0	0	0	0	0	0	0	52	0	0	0	0	0	0	0	13	0	0	24	0	58	0	0	0	0	0	0
514b2aa991aba68fd0552e7092c38153	0	0	0	0	0	0	0	0	0	0	0	0	33	0	0	74	0	0	0	0	0	0	0	0	0	0	0	0	63	0	0	0	0	0	0	0	0	0	0	0	0	0	0	0	0	157	130	0	0
e5aab6534084d9bcf77827a3429153e5	0	0	0	22	0	0	0	0	0	0	0	0	0	0	0	0	0	515	0	70	0	0	0	0	19	0	0	0	0	0	0	0	0	0	0	0	0	0	0	0	0	0	0	0	0	0	0	0	0
cdb1a4a0f8bd3c11ccb30eff163d5bbd	0	0	21	0	0	48	0	0	0	0	0	0	34	0	0	0	0	0	0	0	0	0	0	0	0	0	0	0	0	0	0	0	0	0	0	0	0	0	0	0	0	0	0	0	0	0	0	0	0
0dcfe307764055327ef0dc486337411c	0	0	0	0	0	0	0	0	0	0	0	0	0	0	0	0	0	0	0	0	0	0	0	0	0	0	0	0	0	0	0	0	0	0	0	0	0	0	569	8	0	0	0	0	40	0	0	0	0
75ffc0955152c1853c4f4fc703a0071b	0	0	0	0	0	0	0	0	0	0	0	0	0	0	0	0	0	0	0	0	0	0	0	0	0	0	0	616	0	0	0	0	0	0	0	0	0	0	0	0	0	0	0	0	0	0	0	0	0
989f59dec531e04f483eb77054738adb	0	0	15	0	0	0	0	0	0	0	0	0	0	0	0	0	0	0	0	0	0	0	0	0	0	0	0	0	0	0	0	0	0	0	0	0	0	92	0	214	0	0	0	0	53	0	0	0	81
fe86ff464777408e65a660ea3b1e1956	0	0	0	0	0	0	0	0	0	0	0	0	0	0	0	0	0	0	0	0	0	0	0	0	0	0	0	468	0	0	0	0	0	0	0	31	0	0	112	0	0	0	0	0	0	0	0	0	0
32eb3c322806e92edd2e162dd8503f46	0	0	0	0	0	26	0	0	0	0	0	0	0	43	0	0	0	0	0	0	0	0	0	0	0	0	0	0	0	0	0	0	0	0	0	0	0	0	0	0	0	0	51	0	0	65	0	0	0
ef4015eaa60043bef4f28cb69e02ef50	0	0	0	0	0	0	0	0	0	0	0	0	67	0	0	0	0	0	0	0	0	0	0	0	0	0	0	0	0	0	0	0	0	0	0	0	0	0	0	0	0	0	0	0	0	0	0	0	0
105bb2868d428b34669df00726da3c3b	0	0	0	0	0	0	0	0	0	0	296	0	0	0	0	0	0	0	0	0	0	0	0	0	0	0	0	0	0	0	0	0	0	0	0	0	0	0	0	0	0	0	0	0	0	0	0	0	0
08320f7af77fe2075cedfa016d25f2a8	0	0	0	0	0	0	0	0	0	0	0	0	0	0	0	0	0	0	0	0	0	26	0	0	0	0	0	0	0	0	46	0	0	0	0	0	0	0	54	0	77	0	0	22	0	134	43	31	0
bbd765f04dd948d3558b15644d4056b6	0	0	0	0	0	0	0	0	0	0	0	0	0	0	0	0	0	0	0	0	0	0	0	0	0	0	0	0	0	0	0	0	0	0	0	0	0	0	0	0	604	0	0	0	0	0	0	0	0
73f3f70e249f59b1de61fee1c5964425	0	0	0	0	0	0	0	0	0	0	0	0	0	0	0	0	0	0	0	0	0	0	4	0	0	0	0	8	0	0	0	0	0	0	0	33	0	0	51	41	85	0	23	16	0	62	46	6	0
5c5fc345c841192086c37a19d1990087	0	0	0	0	0	0	0	0	0	0	0	0	0	0	0	0	0	0	0	0	0	0	0	0	0	0	0	0	0	0	0	0	0	0	0	0	0	0	199	0	188	0	79	0	0	0	0	0	0
a599622ff9161a5519c0a121c91f8265	0	0	0	0	0	0	0	0	0	0	0	0	0	0	0	0	0	0	0	0	0	41	0	0	0	0	0	0	0	0	68	0	0	0	0	0	0	0	111	0	80	0	0	0	0	99	43	28	0
26c3e928ce350fcd66a7768e45f5ebf5	0	0	0	0	5	0	0	0	0	0	0	18	0	3	0	0	0	0	0	0	0	0	0	0	0	0	5	0	0	71	0	0	0	0	0	75	3	126	15	0	0	0	0	0	0	0	0	0	0
ffe2c8e0a3a114bc5c034df153cc1fad	0	0	0	0	0	0	0	0	0	0	0	0	0	0	0	0	0	0	0	5	0	0	0	0	0	0	0	16	0	0	19	0	0	0	0	0	0	57	0	0	0	0	0	0	0	0	29	10	0
851cad0c2ba4b44ba15938f713d24cab	0	0	0	0	0	0	9	0	22	0	0	0	0	39	0	0	0	0	0	0	0	0	17	0	0	0	0	0	0	0	0	0	0	0	0	0	0	0	0	23	81	0	0	0	0	0	0	79	45
3572620182d9e419ade15b0db61f3189	0	0	0	0	0	27	0	0	0	0	0	0	0	35	0	0	0	0	0	0	0	0	0	0	0	0	0	0	10	0	0	0	0	0	0	0	0	35	0	0	35	49	0	0	0	23	0	30	46
b8656f8e95351254960c38e9d5c2ebb3	0	0	0	0	0	0	0	0	0	0	0	0	0	0	0	0	0	0	0	0	34	0	0	26	0	0	0	0	0	13	0	0	0	0	0	0	0	82	0	0	50	0	0	0	37	348	0	0	0
f94bb81bc7725da454a25fee9a6c0152	0	0	0	0	0	0	0	0	0	20	0	0	0	0	0	30	0	0	0	0	0	0	0	0	0	0	0	0	0	0	0	0	0	0	0	0	0	0	0	0	93	0	0	0	0	0	0	39	0
6a5fd422918f3651f632437fe14dc7d5	0	0	0	0	0	0	0	0	0	0	0	0	0	0	0	0	0	0	0	0	0	0	0	0	0	0	0	0	0	0	0	0	0	0	0	0	0	329	258	0	0	0	0	0	0	0	0	0	0
7a5877835b6703ab067b00e976717ca9	0	0	0	0	0	0	0	0	0	0	0	0	0	0	0	149	0	0	0	0	0	0	0	0	0	0	0	0	106	0	0	0	0	0	0	0	0	0	0	0	0	0	0	0	0	96	109	0	0
915062342cf5935d83fe14d65da86af2	0	0	0	0	0	13	0	0	0	0	0	90	0	0	0	0	17	0	0	0	0	0	0	0	0	0	0	0	0	115	0	0	0	0	0	0	0	37	0	20	266	0	0	0	0	0	0	0	0
d9af3a421ee659b8e7d6c2e1d008774e	0	0	0	0	0	0	6	0	0	0	0	0	0	0	0	0	11	0	0	0	0	0	0	0	0	0	0	0	0	0	0	0	0	0	0	0	0	0	0	0	0	0	0	0	33	487	0	0	0
284202781aaf13f9ebabe4e9d24a25af	0	0	0	0	0	0	0	0	0	0	0	0	0	0	0	32	0	0	0	28	0	0	0	75	38	0	0	99	64	0	0	0	0	0	0	0	0	0	0	0	0	0	0	0	0	0	0	0	0
826850902637a463f69e33ca155297e0	0	0	0	0	0	0	0	0	0	0	0	0	0	0	0	0	0	0	0	0	0	0	0	0	0	0	0	10	0	0	0	0	0	0	0	0	0	69	0	37	0	0	0	16	0	433	20	0	0
46fe41ad16639f914feae7799df8e76f	0	0	70	0	25	34	0	0	0	0	0	0	0	0	0	15	0	0	0	0	0	0	44	0	0	0	0	0	0	0	0	0	0	0	0	0	0	0	0	0	0	0	0	0	0	0	21	0	0
77dc2c6dabfe6fc716b49ef937a67a8c	0	0	0	0	0	0	0	0	0	0	0	0	0	0	12	0	0	0	0	0	0	0	0	0	0	0	10	0	0	0	0	0	0	0	0	0	0	259	244	0	0	0	0	0	0	0	0	0	0
ec57169e92fc86938e2cf8e08a9b9724	0	0	7	0	5	8	0	0	0	0	0	0	0	0	0	0	0	0	0	0	0	0	0	0	0	0	0	0	0	0	0	0	0	0	0	0	0	0	0	29	0	0	0	0	11	25	0	385	14
7ef16152b583c7f5d8021e583cc49727	0	0	0	0	0	0	0	0	0	0	0	0	0	0	0	0	12	0	0	0	0	0	0	0	0	0	0	0	0	0	0	0	0	0	0	0	0	60	88	0	11	6	0	0	0	21	34	0	38
df34eb70c24446926a41fac886d6a9bd	0	0	0	0	8	0	0	0	0	0	0	0	9	0	0	0	0	0	0	0	0	0	0	0	0	0	0	0	0	0	0	0	0	0	0	0	0	71	92	0	20	0	0	80	53	32	60	0	0
424111b03416f5cdbf76b4c182eaeb40	0	0	268	0	0	0	0	0	0	0	0	0	0	0	20	81	0	0	0	0	4	0	0	0	0	0	0	0	9	0	0	0	0	0	0	0	0	0	0	0	0	0	0	0	0	0	0	0	0
67d3d2b8b9f63cf9dd37132d805a47be	0	0	0	32	0	0	0	0	0	0	0	0	0	0	0	0	0	0	0	0	0	0	0	0	0	0	0	0	0	56	0	0	3	0	0	0	0	0	0	0	0	0	0	0	0	0	0	0	0
f2783ed1f7115fcbbd38c341e9b9472d	0	0	0	0	0	0	0	0	0	0	0	0	0	0	0	83	319	37	0	89	0	0	30	0	0	0	0	0	0	0	0	0	0	0	0	0	0	0	0	0	0	0	0	0	0	0	0	0	0
52b0fca938aa8189422e0a8492dfb32a	0	0	0	0	0	0	0	0	0	0	0	0	0	0	0	0	0	0	0	0	0	0	0	0	0	0	0	0	0	0	0	0	0	0	0	0	0	0	0	572	0	0	0	0	0	0	0	0	0
ff588e1e0fd43ef5a2453b7b05a48acf	0	0	0	14	0	0	0	0	0	0	0	37	39	0	0	0	0	0	0	0	0	0	0	8	0	0	0	0	0	0	0	0	0	24	0	0	0	65	0	0	0	0	0	0	14	0	0	0	56
e63cfab953440def2c0636317686ee9d	0	0	7	0	0	0	4	0	0	0	0	0	5	14	0	0	0	0	0	0	0	0	0	0	0	0	0	0	0	0	0	0	0	0	0	0	0	72	321	8	0	0	0	4	11	0	0	0	6
119b8d393666b952f6b862534978713e	0	0	0	0	0	0	0	0	0	0	0	0	0	0	0	0	0	0	0	0	0	0	0	0	0	0	0	0	0	0	0	0	0	0	0	0	0	0	0	0	0	0	0	0	0	0	567	0	0
c1986f86d702488ac8aec5f9dab6c23f	0	0	0	16	0	7	0	0	0	0	0	22	0	30	0	0	0	0	0	0	0	0	0	0	0	0	0	0	0	0	0	0	0	0	0	0	0	93	133	0	0	0	0	0	0	34	0	13	0
8009f404f45f4c37c86235c74f60596a	0	0	0	0	0	0	0	0	0	0	0	0	0	0	0	47	0	99	0	0	0	0	0	0	0	0	0	0	0	0	0	0	0	0	0	0	0	0	0	0	0	0	0	0	0	0	0	0	0
574c27d60e148d306c39c209dd842f9b	0	0	0	0	0	0	0	0	0	0	0	0	0	0	0	0	0	0	0	0	0	0	0	0	0	0	0	0	0	0	0	0	0	0	0	0	0	266	217	42	0	0	0	19	0	21	0	0	0
dab337c50b2a16539c7b95566cdf92a3	0	0	0	0	0	0	0	0	0	0	0	0	0	0	0	0	0	0	0	0	0	0	0	0	0	0	0	0	0	0	0	0	0	0	0	0	0	62	0	0	64	0	0	0	0	87	0	0	0
83961f10f6c9b31118839432e8673f81	0	0	0	0	0	0	25	0	0	0	0	0	0	0	0	0	0	0	0	0	0	0	0	0	0	0	0	0	0	0	0	0	0	0	0	464	0	0	0	0	0	0	0	0	0	0	0	0	0
3b67124df859e6af9c5bb9bf818e524d	0	0	0	0	0	20	0	0	0	0	0	0	0	20	0	0	0	0	0	0	0	0	0	0	0	0	0	0	0	0	0	0	0	0	0	0	0	0	0	0	0	0	0	19	0	368	16	0	25
bba184dd921fc06cf039ef0412811721	0	556	0	0	0	0	0	0	0	0	0	0	0	0	0	0	0	0	0	0	0	0	0	0	0	0	0	0	0	0	0	0	0	0	0	0	0	0	0	0	0	0	0	0	0	0	0	0	0
c2cc9681f7c122b3f744eb7ade3dac5f	0	0	62	0	0	0	0	43	0	0	0	0	0	0	0	0	0	0	32	0	0	0	0	0	0	0	0	0	0	0	0	0	0	0	0	0	0	0	0	0	28	0	25	20	0	62	28	31	0
9997ff2bc97b28ef29b87c0c612c30a1	0	0	0	0	0	11	0	0	0	0	0	0	0	8	0	0	0	0	0	0	0	0	0	0	0	0	0	0	0	0	0	0	0	0	0	0	0	10	0	0	0	0	0	0	0	0	0	0	0
d6fd7bf2026947d8f1673cef3d0190e4	0	0	0	0	0	0	0	0	0	0	68	0	0	0	0	0	0	0	0	0	0	0	0	0	0	0	0	0	0	0	0	0	0	0	0	0	0	0	145	0	180	0	109	0	0	0	0	0	0
08608d79e8a2dffea62c5c79d9cb05e6	0	0	0	0	0	0	0	0	0	0	0	0	0	0	0	0	0	0	0	0	0	0	0	0	0	0	0	209	0	0	0	0	0	0	0	70	0	0	0	0	0	0	0	0	0	0	0	0	0
3d5ce332d38d569bc89bb4b9b5c2b2b1	0	0	8	12	0	34	0	0	0	0	0	0	37	0	0	0	0	0	0	0	0	0	0	0	0	0	0	0	0	0	0	0	0	0	0	0	0	0	0	0	0	0	0	0	0	0	0	0	0
b931818b3784391574b0edcaf6d5ea5f	0	0	5	0	15	0	0	0	0	0	0	0	23	15	0	0	0	0	0	0	0	0	0	0	0	0	0	0	0	5	0	0	0	0	0	0	0	17	0	0	5	0	9	0	0	0	39	10	0
2883ad7bdd31d39dc855558267797ed3	0	0	0	0	0	0	0	0	0	0	0	0	0	0	0	0	0	0	0	0	0	0	0	0	0	0	0	0	0	0	0	0	0	0	0	0	0	204	0	129	0	0	0	0	88	0	0	0	126
fa4252ae1c5e459133a656ea9915fbe1	0	0	0	0	0	0	139	0	0	0	0	0	0	0	0	0	0	0	0	0	0	0	0	0	0	0	0	0	0	0	0	0	0	0	0	0	0	0	0	0	0	0	0	0	0	0	77	0	0
28e21137e3b6d0a9b7fc6f50c3c9ba83	0	0	0	0	0	0	0	0	0	0	0	0	0	0	0	0	0	0	0	0	0	0	0	0	0	0	0	367	0	0	0	0	0	0	0	45	0	0	77	28	28	0	0	0	0	0	0	0	0
3dddeb1395263c6440e09a2567d3e167	0	0	0	0	0	0	0	0	0	0	0	0	0	0	13	115	0	0	0	0	0	0	0	0	0	0	0	0	61	0	0	0	0	0	0	0	0	0	0	0	0	95	0	0	0	0	0	0	46
196427d89af82aff87078659134cb1e0	0	0	0	0	0	0	0	0	0	0	0	0	0	0	0	0	0	0	0	0	0	0	0	0	0	0	0	0	0	0	0	0	0	0	0	0	0	0	271	0	0	73	0	0	0	0	0	55	34
1f5f27a09cef8e7ebb02dee6f462c326	0	0	0	0	0	0	0	0	0	0	0	0	0	0	0	0	0	0	0	0	0	0	0	0	0	0	0	0	0	0	0	0	0	0	0	0	0	0	0	0	0	0	0	0	0	0	542	0	0
9d8e30a9c3393341748e43b681e802fd	0	0	0	0	0	0	0	0	0	0	0	0	0	0	0	0	0	0	0	0	0	0	0	0	0	0	0	123	0	0	0	0	0	0	0	45	0	0	0	0	0	0	0	0	0	168	36	0	0
16cff81b7722440987f4e46a83a14a35	0	0	0	0	0	0	0	0	0	0	0	0	0	0	0	0	0	0	0	0	0	0	0	0	0	0	0	55	0	0	40	0	0	0	0	0	0	17	14	51	56	0	0	0	0	223	0	0	0
888fd382a2f7413ec86d36f76bece497	0	0	254	0	0	0	0	0	0	0	0	0	0	0	0	53	0	0	0	0	0	0	0	5	0	0	0	0	0	0	0	0	0	0	0	0	0	0	0	0	0	0	0	0	0	0	0	0	0
d8d09d72f1343f45acd302811db9ebe8	0	0	63	0	0	0	0	0	0	0	0	0	0	0	0	0	0	0	37	0	0	0	0	0	0	0	0	6	0	88	0	8	0	4	0	0	0	0	65	12	0	0	0	0	14	46	0	27	23
b34a524a4039dd66e1d98b0e47a75f54	0	0	0	0	0	0	26	0	0	0	0	0	0	0	0	0	0	0	0	0	0	0	0	0	0	0	0	0	0	0	0	0	0	0	0	0	0	0	0	0	0	0	0	0	0	0	0	0	0
98077ef9d934beb98277bbadd3cb13cb	0	0	0	0	0	0	0	0	0	0	0	0	0	0	0	0	0	0	0	32	14	31	0	39	0	0	0	172	228	0	0	0	0	0	0	0	0	0	0	0	0	0	0	0	0	0	0	0	0
7eba655af1475f17fdb85c9a3d2977c9	0	0	0	0	0	0	0	0	0	0	0	0	0	0	0	0	0	0	0	0	0	0	8	0	0	0	0	0	0	0	0	0	0	0	0	73	0	51	40	0	0	0	82	0	0	0	108	19	0
374e756720a5741b759842adfb5b3b5b	0	0	0	0	28	0	0	0	0	0	0	0	32	30	0	10	0	10	0	0	0	0	3	4	0	0	0	0	0	0	0	0	0	0	0	0	0	0	0	0	0	0	0	0	0	0	0	0	0
15ce6c320001a719bbd63913ef5c8b1f	0	0	0	0	0	0	179	0	0	0	0	0	0	0	0	0	0	0	0	41	0	0	53	0	0	14	0	74	0	0	0	0	0	0	0	0	0	0	115	0	0	0	0	0	0	0	0	0	0
d1e9c9be088249d1bae41118561e738b	0	0	0	0	0	0	0	0	0	0	0	0	0	0	0	0	0	9	0	0	0	0	0	0	0	0	0	0	0	0	0	0	0	0	0	0	0	0	0	0	0	0	0	0	11	506	10	0	0
2b785305c1b857f72df63bfe5b41c619	57	477	0	0	0	0	0	0	0	0	0	0	0	0	0	0	0	0	0	0	0	0	0	0	0	0	0	0	0	0	0	0	0	0	0	0	0	0	0	0	0	0	0	0	0	0	0	0	0
3f00311c25dd73f267038c9d94d1baa9	0	0	0	0	0	0	0	0	0	0	0	0	8	0	0	71	0	0	0	0	53	67	40	88	17	0	0	0	0	0	0	0	0	0	0	0	0	0	0	11	0	0	0	0	0	0	0	0	0
e7ba5e5c6a4191cfb19ed1049dbe6cbe	0	0	0	0	0	0	0	0	0	0	0	0	0	0	0	0	0	0	0	0	0	0	0	0	0	0	0	63	0	0	0	0	0	0	0	0	0	0	13	0	31	0	0	0	3	0	110	0	0
06e16113bdfe8d292edc09e1a9719c26	0	0	0	0	14	0	0	0	0	0	0	0	0	0	0	0	0	0	0	0	0	0	0	0	0	0	0	10	0	0	0	0	0	0	0	24	0	52	28	33	106	0	0	0	0	0	0	30	36
68b22d4893d4bb68277b8eb5c1d8402d	0	0	0	0	0	0	0	0	0	17	0	0	0	0	0	0	0	0	0	0	0	0	0	0	0	0	0	359	0	0	0	0	0	0	0	57	0	0	0	0	0	0	0	0	0	0	0	0	0
19d83f9e28bba7671c02a74a9f35fc73	0	0	0	0	0	0	0	0	0	0	0	4	0	24	0	0	0	0	0	0	0	0	0	0	0	0	0	0	0	0	16	0	0	0	0	50	0	28	0	13	0	67	0	0	0	146	37	24	29
a32f513e6b653539c1d27f69d06ddc7e	0	0	0	0	0	0	0	0	0	0	0	0	0	0	0	0	0	0	0	0	0	0	0	0	0	0	0	0	0	0	0	0	0	0	0	430	0	0	0	0	0	0	0	0	0	0	0	0	0
f19f6d6c5c04f1b1858ee1716d495df2	0	0	0	0	0	0	0	0	0	0	0	0	0	0	526	0	0	0	0	0	0	0	0	0	0	0	0	0	0	0	0	0	0	0	0	0	0	0	0	0	0	0	0	0	0	0	0	0	0
a4bd6e26ccd302262b2e97ca016984bf	0	0	13	45	0	0	0	0	0	0	0	90	0	46	0	0	0	0	0	0	0	0	0	0	0	0	0	0	10	52	0	0	0	7	0	0	0	0	0	0	0	0	0	0	0	0	0	0	0
e80cf83702e13eb621466fe785fa2532	0	0	0	0	0	0	0	46	0	0	0	20	0	0	0	0	0	0	0	0	0	0	0	0	0	0	14	0	0	28	0	33	0	0	0	54	0	0	0	0	26	0	0	0	0	10	0	36	0
1e52a436fe1a20f5b38dbebe15836d53	0	0	0	0	9	0	0	0	0	0	0	55	0	0	0	0	0	0	0	9	0	0	0	0	0	0	8	0	0	0	0	0	0	0	0	0	0	81	152	0	0	21	0	0	39	8	0	0	22
1bc3145b7a6286a29ee79e40167182f7	0	0	0	0	0	0	0	0	0	0	0	0	0	0	0	0	0	0	24	25	0	0	0	46	0	0	0	0	39	0	0	0	0	0	0	4	0	36	0	64	28	0	0	18	0	78	0	0	0
bac984241fed483b81eb5510005e1546	0	0	0	0	8	0	0	0	0	0	0	0	0	0	0	40	0	0	0	0	0	0	0	0	0	0	0	0	0	0	0	0	0	0	0	0	0	0	0	0	0	0	0	0	0	0	0	0	0
8390cd86079c13d0a6321df8fbc0db9b	0	0	0	0	0	0	0	24	0	0	0	0	0	0	0	78	0	0	0	0	0	0	0	0	0	0	0	0	57	0	0	0	0	0	0	0	0	0	0	0	0	153	0	0	0	0	0	0	32
ae8693ab5cd14ffafc0f837e371e5dd6	0	521	0	0	0	0	0	0	0	0	0	0	0	0	0	0	0	0	0	0	0	0	0	0	0	0	0	0	0	0	0	0	0	0	0	0	0	0	0	0	0	0	0	0	0	0	0	0	0
3e6a6cf43e2ed587bb7579332e273253	0	0	0	0	0	10	0	0	0	0	0	0	0	0	0	0	2	0	9	0	0	4	0	0	0	0	0	0	32	34	0	0	0	0	0	118	0	59	0	3	0	0	0	0	0	0	0	0	0
a42015df0db2f8a50a75cf7e0e36bf36	0	0	0	0	0	28	0	0	0	0	0	0	0	0	0	27	0	13	0	0	0	0	0	0	21	0	0	0	0	0	0	0	0	0	0	0	0	0	0	0	0	0	0	0	0	0	0	0	14
a871613e5e95f03ed27aa7cab341e05d	0	0	0	30	13	0	0	0	0	0	0	38	20	26	0	0	0	0	0	32	0	0	0	0	0	11	0	0	0	0	0	0	0	0	0	0	0	0	0	0	0	0	0	0	0	0	0	0	0
3c5845d414b9402e3e710ef87e3ba24b	0	0	0	0	0	0	0	0	0	0	0	0	0	0	0	0	0	0	0	0	0	0	0	0	0	0	0	53	7	16	0	0	0	0	0	0	0	0	77	24	30	0	0	0	0	64	84	0	0
58bb14b8f929d78df7c79c195f22b7c3	0	0	0	0	0	0	0	0	0	0	0	0	0	0	0	72	0	0	0	0	0	0	0	0	0	0	0	0	0	0	0	0	0	34	0	0	0	0	0	0	48	0	0	0	0	0	0	0	0
d8c1d0671e4f6f15908a13461da29ed3	0	0	0	22	28	39	0	0	0	0	0	27	0	0	0	0	0	0	0	3	2	0	0	0	0	0	0	0	0	0	0	0	0	0	0	0	0	0	0	0	0	0	0	0	0	0	0	0	0
1da4dfe37e7caa5e73ea9486452909a5	0	0	0	0	0	0	7	0	0	0	0	0	0	0	17	0	19	0	0	365	0	9	50	0	0	0	0	0	0	19	0	0	0	32	0	0	0	0	0	0	0	0	0	0	0	0	0	0	0
1c6343ad89adb88a345ab1322a30f05a	0	516	0	0	0	0	0	0	0	0	0	0	0	0	0	0	0	0	0	0	0	0	0	0	0	0	0	0	0	0	0	0	0	0	0	0	0	0	0	0	0	0	0	0	0	0	0	0	0
6a18a1eaa4bd606d47b641c74379f64e	0	0	0	0	0	0	0	0	0	0	0	0	0	0	0	0	0	0	0	0	0	0	0	0	0	0	0	17	0	0	0	0	0	0	0	0	0	98	0	0	0	0	0	0	38	363	0	0	0
835e6f46ff68a92077de5dba8debba0e	0	0	0	0	0	0	0	0	0	0	0	0	0	0	0	0	0	0	0	0	0	0	0	0	0	0	0	0	0	0	0	0	0	0	0	0	0	0	0	225	0	0	0	38	41	14	0	0	47
6f3fe1094df4c29639b35f3ee4c4ab26	0	0	5	13	31	0	0	0	0	0	0	0	0	0	0	0	0	0	0	0	0	0	0	0	0	0	0	0	0	0	0	0	0	0	0	0	0	0	0	0	0	0	0	0	0	0	0	0	0
c8fb0c2737ab1e618fb8b1fbbafaa2ba	0	0	0	0	0	0	0	0	0	0	0	0	0	0	0	0	0	0	0	0	0	0	0	0	0	0	0	71	0	0	87	0	0	0	0	0	0	0	0	49	59	0	0	0	0	152	0	42	0
073d931b17527a8a448d61232cd7eb19	0	0	8	0	0	0	11	0	6	0	5	0	0	11	0	0	0	0	0	0	0	0	0	0	0	0	0	0	0	0	0	0	0	0	0	0	0	78	0	0	20	0	0	6	15	0	0	24	7
71a59b0b2dd658037a2f1fed35e49b78	0	0	0	15	24	24	0	0	0	14	0	0	0	0	0	0	0	0	0	0	0	0	0	0	0	0	0	0	0	0	0	0	0	0	0	0	0	0	46	28	0	0	0	0	0	0	0	0	0
efc57a6e826aa57d2b71a6103743aa4f	0	0	0	0	0	8	0	0	0	0	0	0	0	29	0	0	0	0	0	0	0	0	0	0	0	0	0	0	0	0	447	0	0	0	0	0	0	0	0	0	0	0	0	0	0	0	0	0	0
73ad39d450d39e4fc3df0ea992c929c1	0	0	0	0	0	0	0	0	0	0	0	0	10	0	0	0	0	0	0	0	0	0	0	0	0	0	0	0	0	56	0	0	0	0	0	0	0	0	20	0	273	0	0	0	0	0	0	0	0
c0c43de43f9c9642fca416446cce87fa	0	0	0	0	0	0	0	0	0	0	0	0	0	0	0	0	0	0	0	0	0	0	0	0	0	0	0	151	0	0	0	0	0	0	0	0	0	0	13	28	0	0	0	0	0	122	0	4	0
9524eb0d3a5e9d212748ba376d1b9778	0	0	0	0	0	0	0	0	0	0	0	0	0	0	0	0	0	0	0	0	0	0	0	0	0	0	0	0	0	0	0	0	0	0	0	0	0	248	0	140	0	0	0	0	0	0	0	0	116
537548e009fae23f45989d5e41bc1b30	0	0	0	0	0	0	0	0	0	0	0	0	0	0	0	0	0	0	0	0	0	36	14	0	0	0	0	0	0	0	0	0	0	0	0	0	0	84	93	27	0	0	0	0	0	0	0	0	0
4692a17d96051c6b9c91ddc738be1a98	0	0	0	0	0	35	0	0	0	0	0	0	0	0	22	0	0	0	0	0	0	0	0	0	0	0	0	0	0	0	0	0	0	0	0	0	0	0	0	0	0	0	0	0	0	0	0	0	0
3970a7b19e7d72568af5afb67a91de8d	0	0	0	0	0	0	0	0	0	0	0	0	0	0	0	0	0	0	0	0	47	34	24	43	22	0	0	35	0	0	0	0	0	0	0	0	0	70	0	0	0	12	0	0	38	60	0	0	20
49cdf196466b40f4460238b2d10e6372	0	0	0	0	0	0	6	0	0	0	0	0	0	9	0	0	8	0	0	6	0	0	0	0	0	0	0	0	0	0	0	25	0	0	0	0	0	17	0	21	55	0	38	0	0	37	25	0	13
38c12b3a28d2dd18c521fb6a1a39d0e0	0	0	0	0	0	0	0	0	0	0	0	0	0	0	0	0	0	0	0	0	0	0	0	0	0	0	0	0	0	0	0	0	0	29	0	0	0	0	0	0	34	230	210	0	0	0	0	0	0
13e48367237363e4f374408669c74d4b	0	0	0	28	0	0	0	0	0	0	0	0	0	0	0	0	0	0	0	0	0	0	0	0	0	0	0	0	0	0	0	0	0	0	0	0	0	0	85	0	0	0	0	0	0	0	0	0	0
eb2dd69655edf3f96e7e6f69ad78aa13	0	0	0	0	0	0	0	0	0	0	0	0	0	0	0	0	0	0	0	0	0	0	0	0	0	0	0	0	0	0	80	0	0	0	0	0	0	0	0	0	422	0	0	0	0	0	0	0	0
2e7963782cef010dda7a2c9de839b819	0	0	0	0	0	0	0	0	0	0	0	0	0	0	0	430	0	0	0	0	0	0	0	0	0	0	0	0	0	0	0	0	0	0	0	0	0	0	0	0	0	0	0	0	0	0	0	0	0
0b87aaf21c4ecf74dc1da58b42ae6096	0	0	0	0	0	0	0	0	0	0	0	0	0	0	0	0	0	0	0	0	0	0	0	0	0	0	0	0	0	0	0	0	0	0	0	0	0	0	193	0	0	0	0	0	0	0	6	159	90
360247bb1eca7c7330882e5ef0b87c2b	0	0	0	0	0	0	0	0	0	0	0	0	0	0	0	0	0	0	0	0	0	0	0	0	0	0	0	0	0	0	0	0	0	0	0	0	0	0	0	0	490	0	0	0	0	0	0	0	0
09a92e1e7e0cd7316bcbdfe93712857c	0	0	0	19	6	16	0	0	0	7	0	0	26	30	0	0	0	0	0	0	0	0	0	0	0	0	0	9	0	0	0	0	0	0	0	0	0	0	33	0	0	0	0	0	0	0	32	0	0
7125e24b202a274687a8970f5c48cb4a	0	0	0	0	0	0	0	0	0	0	0	0	0	0	0	0	0	0	0	0	0	0	0	0	0	0	0	0	0	0	0	0	0	0	0	0	0	0	0	0	0	0	0	0	0	0	0	0	0
0fe69606f194950335b7174e33a22e15	0	0	0	0	0	0	0	0	0	0	0	0	0	0	0	0	0	0	3	0	0	0	0	0	0	0	0	0	0	0	22	0	0	0	0	0	0	51	36	0	39	7	90	0	0	0	0	0	0
2ad35a3292dabef6321acab0a363de6b	0	0	0	0	0	5	15	0	0	0	0	0	0	0	0	0	0	0	0	0	0	0	0	0	0	0	0	0	0	0	0	0	0	0	0	0	0	19	0	0	32	0	0	0	0	98	101	12	13
7aa6e53d97767a45c39acf1bb345e5d3	0	0	0	0	0	0	0	0	0	0	0	0	0	0	0	0	15	0	0	0	0	0	0	0	0	0	0	12	0	0	0	0	0	0	0	0	0	0	0	0	172	0	39	0	0	157	43	22	0
750198d7eb9a6136ee072d0fbabaacfa	0	0	0	0	0	22	0	0	0	86	0	0	0	22	0	0	0	0	0	0	0	0	0	0	0	0	0	0	0	0	0	0	0	0	0	0	0	0	0	0	0	0	50	0	0	0	0	0	0
cf1b7b0b76193a9b65ea8065307ca346	0	0	0	0	0	0	0	0	0	0	0	0	0	0	0	0	0	0	0	0	0	0	0	0	0	0	0	0	0	0	0	0	0	0	0	0	0	0	0	0	487	0	0	0	0	0	0	0	0
11a38a71d6c9cec572570de8e112e4ff	0	0	0	0	0	0	0	0	0	0	0	0	0	0	0	0	0	0	0	0	0	0	0	0	0	0	0	0	0	0	0	0	0	0	0	42	0	0	0	0	0	0	0	0	0	0	8	4	5
776ccf6788b65d9cdd4ea69922ca0ca7	0	0	0	0	0	0	0	0	0	0	0	0	0	0	0	0	0	0	0	0	0	0	0	0	0	0	0	0	0	0	85	0	0	0	0	0	0	0	39	0	0	0	0	0	0	0	0	0	0
9bb3180fbad35b13814f29e959dab305	240	245	0	0	0	0	0	0	0	0	0	0	0	0	0	0	0	0	0	0	0	0	0	0	0	0	0	0	0	0	0	0	0	0	0	0	0	0	0	0	0	0	0	0	0	0	0	0	0
ef56936fe12170763be8b0c9063765ae	0	0	0	0	0	11	0	0	0	0	0	0	11	23	0	0	0	0	0	0	0	0	0	0	0	0	0	0	0	20	0	0	0	18	0	0	0	51	0	0	87	14	0	0	0	0	0	22	0
b0a7ad6308e4a36710d59b9c6205ee19	0	0	0	0	0	0	0	0	0	0	0	0	0	0	0	0	0	0	0	0	0	0	0	0	0	0	0	0	0	0	0	0	0	0	0	0	0	0	0	0	0	0	0	0	0	462	0	0	0
749c7ac76dbcc937579f9717f2734881	0	0	0	16	0	0	0	0	0	0	0	0	23	11	0	3	0	0	0	42	0	0	0	0	14	0	0	0	0	0	0	0	0	3	0	0	0	0	257	0	8	0	0	0	0	0	0	0	0
9a059f525d558b655650aae3150de6d0	0	0	0	0	0	0	0	0	0	0	0	0	0	0	0	0	0	0	0	0	0	0	0	0	0	0	0	0	0	0	0	0	0	0	0	0	0	0	339	0	0	0	0	0	0	35	0	0	0
df4d69b0422208e9265381ede2712dd2	0	0	0	0	0	0	0	0	0	0	0	0	0	0	0	0	0	0	0	0	0	0	0	0	0	0	0	0	0	0	0	0	0	0	0	0	0	0	0	0	0	0	0	481	0	0	0	0	0
dbd57daa69dfce35d32c508d6b6bf82e	0	0	0	8	0	11	0	0	0	0	0	0	0	13	0	0	0	0	0	0	0	0	0	0	0	0	0	5	26	0	0	0	0	0	0	0	0	0	96	14	11	0	0	27	50	0	0	0	0
9268d4b3dd7271f458e7839aa3165eed	359	120	0	0	0	0	0	0	0	0	0	0	0	0	0	0	0	0	0	0	0	0	0	0	0	0	0	0	0	0	0	0	0	0	0	0	0	0	0	0	0	0	0	0	0	0	0	0	0
d91f9a63a6203e0de18def86954b6116	0	0	8	5	0	17	6	0	26	0	0	0	20	28	0	0	0	0	0	0	0	0	0	0	0	0	0	0	0	0	0	0	0	0	0	0	0	5	0	0	0	0	0	0	0	0	0	0	0
9fb3a9039c66dd3a840b5d9555038a23	0	0	0	0	0	0	0	0	0	0	0	0	0	0	0	0	0	0	0	0	0	0	0	0	0	0	0	102	0	0	0	0	0	0	0	0	0	0	0	0	27	0	0	0	0	0	91	4	0
c66187cfd06b06384e1c3088572fc5c6	0	0	0	0	0	0	0	0	0	9	0	12	0	17	0	51	0	0	0	0	36	37	0	77	0	0	0	0	0	0	0	0	0	0	0	0	0	0	0	0	0	0	0	7	0	0	0	0	0
c54432039377641397e36c1c9c832b04	0	0	0	0	0	0	0	0	0	0	0	0	0	0	0	0	0	0	0	0	0	0	0	0	0	0	0	0	0	0	0	0	0	0	0	0	0	0	476	0	0	0	0	0	0	0	0	0	0
bd0513a7d81a8dc44536e3d944ccd018	0	0	0	0	0	0	0	0	0	0	0	0	0	0	0	0	0	0	0	0	24	42	18	79	0	0	0	0	0	0	0	0	0	0	0	0	0	128	96	0	0	0	0	0	0	0	0	9	0
962764b638e4bd57b26e9e5f71b716de	0	0	0	0	0	0	4	0	0	0	0	0	0	0	0	7	0	0	0	0	0	0	0	0	0	0	0	0	0	0	0	0	0	0	0	56	0	0	0	0	0	79	8	26	7	165	0	0	33
b05dba7efd5753709fefb9d5daec237e	0	0	0	18	0	0	0	0	0	0	0	0	0	6	0	0	0	0	0	0	0	0	5	0	0	0	0	322	0	0	54	0	0	0	0	0	0	0	0	0	0	0	0	0	0	0	0	0	0
d88ef9fb90d1312a0ef2ef65455e817e	0	0	0	0	0	0	0	34	0	0	0	0	0	0	0	98	0	0	0	0	0	0	0	0	0	0	0	0	0	0	0	0	0	45	0	0	0	76	72	26	0	0	0	0	17	0	0	11	0
f138a9c52241d17cd2d1bd8ceee2152b	0	0	0	0	0	0	0	0	0	0	0	0	0	0	16	17	0	0	0	0	0	0	0	0	0	0	0	217	0	0	0	0	0	0	0	0	0	0	0	0	0	0	0	0	0	96	0	0	0
4d165d7070a44358d5c1960f1aa34a1b	0	0	0	0	0	0	0	0	0	0	0	0	0	0	0	0	0	0	0	0	0	0	0	0	0	0	0	0	0	0	0	0	0	0	0	75	0	0	0	0	99	69	0	0	0	9	99	46	43
08a989fd0a6d84fdfbeaa7d0f981580d	0	0	0	0	5	0	0	0	0	0	0	0	0	0	0	0	0	0	0	0	0	0	0	0	0	0	0	0	0	0	0	0	0	0	0	0	0	85	256	0	50	0	0	0	0	66	0	0	0
09dff3a1cdfe2894bfa6e81efd05e6bc	0	0	0	0	0	0	0	0	15	0	0	0	0	0	0	0	0	0	0	0	0	0	0	0	0	0	0	0	0	0	0	0	0	0	0	64	0	0	0	0	0	0	104	0	36	0	119	0	35
78c9add5b07deb12aab3aaba374ed553	0	0	0	0	21	0	0	0	49	29	7	0	0	0	0	0	0	0	0	0	0	0	0	0	0	0	0	0	0	11	0	0	0	0	0	0	0	0	0	0	41	0	0	0	0	0	0	0	0
00979053c253da3510697129d526019b	0	0	0	0	0	0	0	0	0	0	0	0	0	0	0	0	0	0	0	0	0	0	0	0	0	0	0	459	0	0	0	0	0	0	0	0	0	0	0	0	0	0	0	0	0	0	0	0	0
9c8c210911dc57d52dd04ae601dc5245	0	0	0	0	0	0	0	0	0	0	0	0	0	0	0	0	0	0	0	0	0	0	0	0	0	0	0	0	0	0	0	0	0	0	0	0	0	69	63	0	55	0	0	0	0	0	0	47	0
693136dd290edec3239c560978f44b5d	314	144	0	0	0	0	0	0	0	0	0	0	0	0	0	0	0	0	0	0	0	0	0	0	0	0	0	0	0	0	0	0	0	0	0	0	0	0	0	0	0	0	0	0	0	0	0	0	0
f5aba90eb3004580e0df887bb08477b6	0	0	0	0	0	0	0	0	0	0	0	0	0	0	0	0	0	0	0	0	0	0	0	0	0	0	0	0	0	0	0	0	0	0	0	0	0	0	0	0	0	0	0	0	0	0	0	0	0
34b9ecc8c63b74fc9a32660d38b2d95f	0	0	0	0	0	43	0	0	0	0	0	0	0	0	0	0	0	0	0	0	0	0	0	0	0	0	0	0	0	0	0	0	0	0	0	0	0	0	0	0	0	0	0	0	0	0	0	0	0
e0b9354e556540942102af4b9cc6fc59	0	0	0	0	0	0	0	0	0	0	0	0	0	0	0	0	0	0	0	0	0	0	0	0	0	0	0	0	0	0	0	0	0	0	0	0	0	12	0	36	48	0	46	0	0	85	30	19	15
322d4220e6545da70a5d3f5645719ee1	0	0	0	0	0	0	0	0	0	0	0	0	0	0	0	0	0	0	0	0	0	0	0	0	0	0	0	0	0	24	0	0	0	0	0	0	0	0	14	0	39	0	96	0	3	7	0	9	12
cfa4e98fd6379c4a42dc89351589347d	0	0	0	0	0	0	0	0	0	0	0	0	0	0	0	0	0	0	0	0	0	0	0	0	0	0	0	453	0	0	0	0	0	0	0	0	0	0	0	0	0	0	0	0	0	0	0	0	0
7b5c5f10b2695debbb399c145beaa381	0	0	0	0	0	0	0	0	0	0	0	0	0	0	0	0	0	0	0	0	0	0	6	0	0	0	0	12	0	45	0	0	0	0	0	76	0	0	0	0	113	53	0	0	0	0	68	0	30
751327f3540f77ecd2b3e83c6f9e1d3d	0	0	0	0	0	0	0	0	0	0	0	0	0	0	0	0	0	0	0	0	0	0	0	0	0	0	0	0	0	0	0	0	0	0	0	0	0	0	0	0	430	0	0	0	0	0	0	0	0
95b92c2f1cbd0d504078a23043085a6c	0	0	0	0	0	0	0	0	0	0	0	0	0	0	0	0	0	0	0	0	0	0	0	0	0	0	0	0	0	0	0	0	0	0	0	0	0	0	281	0	0	0	0	0	0	0	0	69	0
6bd20bafc4b5d337e456c89452217831	0	0	0	0	0	0	0	0	0	0	0	0	0	0	0	0	0	0	0	0	0	0	0	0	0	0	0	0	0	0	0	0	0	0	0	0	0	0	0	0	35	4	124	6	0	0	0	0	0
00023cde49f91f5342f3f5151f69b079	0	0	0	0	0	0	0	0	44	21	0	0	0	0	0	0	0	0	0	0	0	0	0	0	0	0	0	0	0	0	0	0	0	0	0	0	0	0	0	0	0	0	0	0	0	0	178	0	0
0961688f94a509ac2a58f47c17acae23	0	0	0	0	0	0	0	0	0	0	0	0	0	0	0	109	0	0	0	0	0	0	0	0	0	0	162	0	0	0	0	0	0	0	0	0	0	0	0	0	0	0	0	0	0	0	0	50	0
3776f2d025fa534bd828a79be1ae4a5a	0	0	0	0	0	0	0	0	0	0	0	0	0	0	0	0	0	0	0	0	0	0	0	0	0	0	0	0	0	0	0	0	0	0	0	0	0	0	0	0	0	0	0	0	0	0	0	0	0
5a85f6a8faa19bc55ff7c7331f12a23c	0	0	0	15	0	14	0	0	0	0	0	0	43	0	0	0	0	0	0	0	0	0	0	0	0	0	0	0	0	0	0	0	0	0	0	0	0	0	0	39	0	0	20	0	0	0	0	0	16
b3f8b73660d135fa4a2de5f03baa6129	0	0	0	0	0	0	0	0	0	0	13	0	0	0	0	0	0	0	0	0	21	0	0	0	0	0	0	0	0	0	0	0	0	0	0	0	0	0	0	0	0	0	0	0	0	0	0	0	0
9d2731dfd4a0e484e8dacac9cfb4edfb	400	44	0	0	0	0	0	0	0	0	0	0	0	0	0	0	0	0	0	0	0	0	0	0	0	0	0	0	0	0	0	0	0	0	0	0	0	0	0	0	0	0	0	0	0	0	0	0	0
ff6f8aa3cdd88890926741b6338c1e3f	100	343	0	0	0	0	0	0	0	0	0	0	0	0	0	0	0	0	0	0	0	0	0	0	0	0	0	0	0	0	0	0	0	0	0	0	0	0	0	0	0	0	0	0	0	0	0	0	0
4ac8ed6972b883c1afc68c9a630185c6	0	0	0	0	0	0	0	0	0	0	0	0	0	0	0	0	0	0	0	0	0	0	0	0	0	0	0	71	0	0	353	0	0	0	0	0	0	0	0	0	0	0	0	0	0	0	0	19	0
84325b87449a5f25995e3e40b571306d	0	0	0	0	0	18	0	0	0	0	0	0	0	0	0	0	0	0	0	0	0	0	0	0	0	0	0	0	0	0	0	0	0	0	0	0	0	0	0	0	103	0	0	0	0	0	0	0	0
b6f62e7a3afd1e8cbd868140ac372044	0	0	0	0	0	0	0	0	0	0	0	0	0	0	0	0	0	0	0	0	0	0	0	0	0	0	0	132	0	0	0	0	0	0	0	0	0	0	0	0	0	0	0	0	0	0	59	26	17
402bb865411f78c70113ee43813e3f2f	0	0	0	0	0	0	0	0	0	0	0	0	0	0	0	0	0	0	0	0	0	0	0	0	0	0	0	0	0	0	0	0	0	0	0	0	0	0	0	442	0	0	0	0	0	0	0	0	0
ab681ee5ed5995bb5a7ff2f270ab044a	0	0	19	0	0	0	0	0	21	14	11	37	0	35	0	0	0	0	0	0	0	0	0	0	0	0	0	0	0	0	0	0	0	0	0	0	0	0	0	0	94	0	0	0	0	0	0	0	0
6539b5c8be1e6ff13402eb3bdb27e732	0	0	0	0	0	0	25	4	0	0	0	0	0	6	0	13	14	0	0	22	0	16	14	24	10	0	0	0	20	0	42	0	0	7	0	0	0	15	78	0	0	0	0	0	0	0	0	0	0
1a7412f4aeb6113dd03e58e5a75b8f23	0	0	0	0	0	15	0	0	0	0	0	0	0	0	0	0	0	0	0	0	0	0	0	0	0	0	0	40	0	0	13	0	0	0	0	0	0	18	58	0	0	0	0	0	0	0	0	0	30
54c46bf3abcac2b8773b1ae91144ea9e	0	0	0	0	0	0	0	0	0	0	0	0	0	0	0	0	0	0	0	0	0	0	0	0	0	0	0	0	0	0	0	0	0	0	0	0	0	0	0	0	0	0	0	0	0	0	0	0	0
cb266442463ca77f5f8dcbc68b3d11d1	0	0	0	6	0	35	19	0	0	0	0	0	0	38	0	0	0	0	0	0	0	0	0	0	0	0	0	0	0	0	0	0	0	0	0	0	0	0	0	24	0	0	0	0	21	0	15	0	7
490d498f9f13ffcd4289d64171f60054	0	0	0	0	0	0	0	0	0	0	0	0	0	0	0	0	0	0	0	0	0	0	0	0	0	0	0	5	0	0	0	0	0	0	0	0	0	183	0	36	119	52	0	0	0	9	2	5	23
380638564a277158d5ba5a7052836c8d	0	0	0	0	0	0	0	0	0	0	0	0	0	0	0	0	0	0	0	0	0	0	0	0	0	0	0	0	0	0	0	0	0	0	0	0	0	0	224	0	0	0	0	0	0	0	0	87	0
3ae95e6a15762bc305cc85240531ef40	0	0	0	0	0	0	0	0	0	0	0	0	0	0	0	0	0	0	0	0	0	0	0	0	0	0	0	0	0	0	0	0	0	0	0	0	0	109	179	0	149	0	0	0	0	0	0	0	0
6acbe02ce05d134b25f1ed6d7fc4e0a9	0	0	0	0	0	0	0	0	0	0	0	0	0	10	0	0	0	0	0	0	0	0	0	0	0	0	0	0	0	0	0	0	0	0	0	0	0	248	55	46	77	0	0	0	0	0	0	0	0
8fb29ac7dfa7e68806a9babcad849336	0	0	0	0	0	0	0	0	0	0	0	0	0	0	0	0	0	0	0	0	0	0	0	0	0	0	0	0	0	0	0	0	0	0	0	0	0	0	0	0	0	0	0	0	0	0	0	435	0
c601ef3976fc385d383dae8c1756c5da	0	0	0	0	0	0	0	0	0	0	0	0	0	0	0	0	0	0	0	0	0	0	0	0	0	0	0	0	0	0	0	0	0	0	0	0	0	0	0	0	0	0	0	0	0	0	0	0	0
94905d1faa9164cb60e359aab00e9fce	0	0	0	0	0	0	0	0	0	0	0	0	0	7	0	0	0	0	0	0	0	0	0	0	0	0	0	0	0	16	0	0	0	0	0	0	0	0	0	0	64	0	0	0	13	81	51	0	14
742a7d067f15dfb437e1120ec0d62fd4	0	0	0	0	0	0	0	0	0	0	0	0	0	0	0	0	0	0	0	0	0	0	0	0	0	0	0	0	0	0	0	0	0	0	0	0	0	0	0	0	0	0	0	0	0	0	0	0	0
54a3ee4a477e8aac328f13811fa91f1b	0	0	0	0	0	0	0	0	0	0	0	0	0	0	0	0	0	0	0	0	0	0	0	0	0	0	0	0	0	0	0	0	0	0	0	53	0	0	7	0	0	0	0	0	0	0	82	51	0
ed362fb7156fbf435a1fb5aa38aa09b1	0	0	0	0	0	0	0	0	0	0	0	0	0	0	0	0	0	0	0	0	0	0	0	0	0	0	0	0	0	0	0	0	0	0	0	0	0	0	0	0	0	195	107	0	0	0	0	0	129
a7787a0d2932dfb7c5c4bf928b7b734d	0	0	0	0	0	0	0	0	0	0	0	0	0	0	0	0	0	0	0	0	0	0	0	0	0	0	0	0	0	0	0	0	0	0	0	0	0	0	0	0	0	0	0	0	0	0	0	0	0
adff54c62e2daf8d1669a3508d81cd28	0	0	9	0	0	0	0	0	0	0	0	0	0	0	0	0	0	0	0	0	0	0	0	0	0	0	0	0	0	0	0	0	0	0	0	34	0	21	20	0	0	0	0	8	0	287	9	0	0
7f6df1eb5d610186a853df87a3bf2968	0	0	0	0	0	6	11	0	0	9	0	0	0	0	0	0	0	0	0	0	0	0	0	44	0	0	0	0	0	32	7	0	0	0	0	0	0	0	18	0	39	0	0	0	41	0	5	0	0
930f494e83c92659a730be2541173330	0	0	0	0	0	0	0	0	0	0	0	0	0	0	0	0	0	0	0	0	0	0	0	0	0	0	0	0	0	0	0	0	0	0	0	360	0	69	0	0	0	0	0	0	0	0	0	0	0
b4d3628331b131ce89f0bd658de32c84	0	0	0	0	50	0	0	0	0	0	0	0	0	0	0	0	0	129	0	0	0	0	247	0	0	0	0	0	0	0	0	0	0	0	0	0	0	0	0	0	0	0	0	0	0	0	0	0	0
57df446c4aad98de682e5c251807e16a	0	0	0	0	0	0	0	0	0	0	0	0	0	0	0	0	0	0	0	0	0	0	0	0	0	0	0	0	0	0	0	0	0	0	0	0	0	0	0	17	0	0	98	12	8	0	0	18	0
f6777e11cebf2723cd435de54d417ca1	0	0	0	0	0	0	0	0	0	0	0	0	0	0	0	0	0	0	0	0	0	0	0	0	0	0	0	0	0	0	0	0	0	0	0	0	0	0	0	0	0	0	0	0	0	426	0	0	0
9bca525b48bee0898b4a0f63550cc2e9	0	0	0	0	0	0	5	0	0	0	0	0	0	0	0	6	0	0	0	4	0	0	0	0	0	0	0	0	0	0	0	0	0	0	0	0	0	0	0	0	0	0	0	0	0	0	0	0	0
5c0a23e1902503e3cc27133b2ebee6dc	0	0	0	0	44	0	12	0	0	0	0	0	0	0	0	0	0	0	0	0	0	0	0	0	0	0	0	0	0	0	0	0	0	0	0	0	0	0	0	0	0	0	0	0	0	0	0	71	0
7d2e6515c8a0de97e28774a57fd97f7f	0	0	0	0	0	0	0	0	0	0	0	0	4	0	0	0	0	0	0	0	0	0	0	0	0	0	0	13	0	34	0	0	0	0	0	0	0	0	0	0	0	0	15	0	0	0	0	0	0
31067358176d5d6f86e03fa943da53fb	0	0	0	0	0	0	0	0	0	0	15	0	0	0	0	0	0	0	0	0	0	0	0	0	0	0	0	0	0	0	0	0	0	0	0	0	0	0	0	0	0	0	0	0	0	0	135	0	0
02e3c05bc3036537837f8a7a16142e95	0	0	0	0	0	0	0	0	0	0	0	0	0	0	0	0	0	0	0	0	0	0	0	0	0	0	0	0	0	0	0	0	0	0	0	0	0	0	117	0	98	0	0	0	0	33	0	51	0
d2db38e213e32ca3a95ab780e97c744b	0	0	0	67	107	0	0	0	0	0	0	0	0	0	0	0	0	0	0	0	0	0	0	0	0	0	0	0	0	0	0	0	174	0	0	0	10	0	0	0	0	0	0	0	0	0	0	0	0
f87a2d1c45011ece78910769398a93dc	0	0	0	0	0	0	232	0	0	0	0	0	0	0	0	0	0	0	0	0	0	0	0	0	0	0	0	0	0	0	0	0	0	0	0	0	0	0	75	0	0	0	0	0	0	0	18	0	0
b9a8f564ecca4140ee010bc1f1865d9c	0	0	0	0	0	0	0	0	0	0	0	0	0	0	0	0	0	0	0	0	0	0	0	0	0	0	0	0	0	0	0	0	0	0	0	0	0	0	0	0	0	0	0	0	0	0	0	0	0
ed7f26d9954105c1d7fe880bc3582b89	0	0	0	0	0	70	0	0	0	0	0	37	33	37	0	0	0	0	0	0	0	0	0	0	0	0	0	0	0	0	0	0	0	0	0	0	0	0	0	0	0	0	0	0	0	0	0	0	0
ba423004bfeb2a9070e1006ab0890aa5	0	0	0	7	0	12	0	0	0	0	0	16	0	0	0	32	0	16	0	0	0	10	0	10	0	0	0	0	0	0	0	0	0	0	0	0	0	0	29	64	0	0	0	0	0	0	0	0	0
c3b5b50bc8b015c35a71fd2bec265e5f	0	0	0	0	0	0	0	0	0	0	0	0	0	0	0	0	0	0	0	0	0	0	46	0	0	0	0	0	0	0	0	0	0	0	0	0	0	167	118	0	0	0	0	0	0	29	0	0	0
3227b8f59395b73adba731f1749501bf	0	0	0	0	8	6	0	0	0	0	0	0	0	0	0	0	0	0	0	0	0	0	0	0	0	0	0	0	0	0	0	0	0	0	0	0	0	0	0	14	0	0	0	0	15	335	0	0	9
5336c26501437c4226d63d04186f2f58	0	0	0	0	0	0	0	0	0	0	0	0	0	0	0	0	0	0	0	0	45	23	0	73	0	0	0	0	0	25	0	0	0	0	0	0	0	64	0	10	0	0	0	0	0	0	0	0	0
cfc3979de12abdd10dc57016acd6bdee	0	0	0	0	0	0	0	0	0	0	10	0	0	0	0	0	0	0	0	0	0	0	0	0	0	0	0	0	0	0	0	0	0	0	0	0	0	0	0	0	0	0	0	0	0	200	0	0	0
131b428a96f8c6280628a40391a4f274	0	0	0	0	4	15	0	0	0	0	10	7	19	9	0	0	0	0	0	0	0	0	0	0	0	0	0	0	0	0	0	0	0	0	0	0	0	13	0	0	0	0	0	0	0	0	0	0	0
418a224ee1809a6d4610a38f23f137f1	0	0	70	0	0	0	14	0	0	0	0	0	0	0	0	28	0	0	0	0	0	94	0	0	0	0	0	0	0	0	0	0	0	0	0	42	0	0	0	0	0	0	0	0	0	0	0	0	0
f05e4689bf5454b8308398d7cb080bf8	0	0	32	0	0	0	0	0	12	0	0	0	0	0	0	0	0	0	0	0	0	0	0	0	0	0	0	0	0	0	0	0	0	0	0	29	0	0	0	0	68	0	28	0	15	0	65	0	0
00d0380cd2a444a7b7d0d2b43c3216b0	0	0	0	0	0	0	0	0	0	0	0	0	0	0	0	0	0	0	0	0	0	0	0	0	0	0	0	0	0	0	0	0	0	0	0	0	0	0	0	0	0	298	0	0	0	0	0	0	0
8c1a1a17c77c694ad17e4a609d44b35a	0	0	0	0	0	0	0	0	0	0	0	20	25	10	0	0	0	15	0	0	0	0	0	0	0	0	0	0	0	0	0	0	0	0	0	0	0	0	0	0	0	0	0	0	0	0	0	0	0
b75ae74edec0214244b70da64510d064	0	0	0	0	0	0	0	0	0	0	0	0	0	0	0	0	0	0	0	0	0	0	0	0	0	0	0	0	0	0	0	0	0	0	0	0	0	60	183	46	0	0	0	0	0	81	0	0	0
add02fbc020849a7b8af47c1b70b358c	0	0	0	0	0	0	0	0	0	0	0	0	0	0	0	0	0	0	0	0	0	0	0	0	0	0	0	0	0	0	0	0	0	0	0	0	0	97	0	0	0	0	0	0	0	0	0	127	0
962a64fbcbe26454672cd8f078cc3129	0	0	0	0	0	0	0	31	9	0	0	0	0	0	0	0	0	0	0	0	0	0	0	0	0	0	0	0	0	0	0	0	0	0	0	0	0	0	0	0	0	158	70	0	0	0	0	0	135
2488d63ea45100d757a4698f94942894	0	0	0	0	0	0	0	0	0	0	0	0	0	0	0	0	0	0	0	0	0	0	0	0	0	0	0	0	0	0	0	0	0	0	0	0	0	0	0	73	0	0	0	0	0	104	0	0	0
5816d66e6b2eab1aeaee0140ddd99667	0	0	0	0	17	31	0	0	0	0	0	0	25	0	0	0	0	0	0	0	0	0	0	0	0	0	0	0	0	0	0	0	0	0	0	0	0	40	0	0	0	0	0	0	0	0	0	0	0
005ab3c6571e29a0db5e6d0b3bbcfcbc	0	0	0	0	0	0	0	0	0	0	0	0	0	0	0	0	0	0	0	0	0	0	0	0	0	0	0	0	0	0	0	0	0	0	0	0	0	207	0	43	75	17	0	31	8	0	0	0	11
4fac9b095f3dd9f8593e419e820a484b	0	0	0	11	26	0	0	0	0	0	0	36	0	0	0	0	13	0	0	0	0	0	0	0	0	0	0	0	0	0	0	0	0	0	0	0	0	27	0	25	28	0	0	0	0	0	0	32	0
403d874cfcc64b629021850c99d7c9ca	0	0	0	0	0	0	0	0	0	0	0	0	0	0	0	0	0	0	0	0	0	0	0	0	0	0	0	0	0	0	0	17	0	0	0	0	0	0	98	0	0	0	0	0	0	0	0	0	0
bcb6bdae3b32cceae9b4f80f2516c4d9	0	0	0	0	0	16	5	0	26	0	0	0	0	0	0	0	0	0	0	0	0	0	0	0	13	0	9	0	0	0	0	0	0	0	0	0	0	0	0	0	0	0	0	0	0	0	0	0	0
61acfdc0f0fe00b25ff07b0078e7a4e7	0	0	0	11	22	19	0	0	0	0	0	0	0	0	0	0	0	0	0	0	0	0	0	0	0	0	0	0	0	0	0	0	0	0	0	0	0	0	0	0	0	0	0	0	0	0	0	0	0
f92454c2d5a07f9ad2255d96f4f927ff	0	0	0	0	0	0	0	0	0	0	0	0	0	0	0	0	0	0	0	0	0	0	0	0	0	0	0	0	0	0	0	0	0	0	0	0	0	0	0	0	393	0	0	0	0	0	0	0	0
9806e318a52745361d2891c39dda791e	0	0	0	0	0	0	0	0	0	0	0	0	0	0	0	0	0	0	0	0	0	0	0	0	0	0	0	0	0	0	0	0	0	0	0	0	0	0	198	0	124	0	0	0	0	0	0	40	0
7d1f876932b12deda8bb87e1708e87dd	0	0	0	0	0	0	0	0	0	0	0	0	0	0	0	0	0	0	0	0	0	0	0	0	0	0	0	0	0	0	0	0	0	0	0	0	0	0	181	0	0	91	0	0	0	0	0	54	28
8d4e2cb2029b5484a7a218a2f788321d	0	0	0	0	0	0	0	0	0	0	0	0	0	36	0	0	0	0	0	0	0	0	0	0	0	0	0	0	0	0	0	0	0	0	0	0	0	0	0	0	0	0	0	0	0	0	0	0	0
400c80f264165ba1e945d68614660a0c	0	0	0	0	0	0	0	0	5	0	0	0	0	0	0	0	0	0	0	0	0	0	0	0	0	0	0	0	0	0	0	0	0	0	0	0	0	0	22	0	16	0	0	0	0	30	0	0	0
184586bf0f3942be59189469ced6ce5b	0	0	60	0	19	15	20	0	0	0	0	0	0	0	0	0	0	0	0	0	0	0	0	0	0	0	0	0	0	0	0	0	0	0	0	0	0	0	0	126	0	27	0	0	0	0	0	0	0
d6c1321d0f6246ea1a88346a9640311a	0	0	0	0	0	0	0	0	0	0	0	0	0	0	0	0	0	0	0	0	0	0	0	0	0	0	0	0	0	0	0	0	0	0	0	0	0	0	0	134	4	3	6	3	49	5	6	25	61
7975c87e4ccdbde32e52a7a105412e52	0	0	0	0	0	22	0	0	0	0	0	0	0	0	0	0	0	0	0	0	0	0	0	0	0	0	0	0	0	0	0	0	0	0	0	0	0	0	0	0	0	0	0	0	0	0	0	0	0
d1473c204cda4c17dc7962d0bcfd879a	0	0	0	0	0	0	0	0	0	0	0	0	0	0	0	0	0	0	0	0	0	0	0	0	0	0	0	0	0	0	0	0	0	0	0	0	0	112	9	0	117	69	29	0	8	0	0	0	0
67cc88e3d331158682ea4894bf22fa1b	0	0	0	53	0	0	0	0	0	0	0	0	27	30	0	0	0	0	0	68	0	0	21	0	0	0	0	0	0	0	0	0	0	0	0	0	0	0	0	0	0	0	0	0	0	0	0	0	0
129f7e9dd0b258d5f85536a5e2361d98	0	0	0	0	0	0	0	0	0	11	0	0	0	0	0	0	0	0	0	5	0	0	5	0	0	0	0	0	0	0	0	0	0	0	0	0	0	0	46	22	0	0	11	0	0	24	0	14	0
81ba9ebc8a2d097ad9cb4c22f669a4d3	0	0	0	0	0	0	0	0	0	0	0	0	0	0	0	0	0	0	0	0	0	0	0	0	0	0	0	0	0	0	0	0	0	0	0	0	0	0	0	0	0	0	0	385	0	0	0	0	0
b6532e28514f8e7c80c354e47337165d	383	0	0	0	0	0	0	0	0	0	0	0	0	0	0	0	0	0	0	0	0	0	0	0	0	0	0	0	0	0	0	0	0	0	0	0	0	0	0	0	0	0	0	0	0	0	0	0	0
d66a9f531327e7a923022dc01cbaefab	0	383	0	0	0	0	0	0	0	0	0	0	0	0	0	0	0	0	0	0	0	0	0	0	0	0	0	0	0	0	0	0	0	0	0	0	0	0	0	0	0	0	0	0	0	0	0	0	0
798266774d82958826718d1ee269392b	0	0	0	0	20	0	0	0	0	0	0	0	0	14	0	0	0	0	0	0	0	0	0	0	0	0	0	0	0	0	0	0	0	0	0	0	0	0	65	0	0	0	0	13	22	0	0	0	30
3e17560d60e22604bae08d87801dd263	0	0	0	34	20	0	0	0	0	0	0	0	0	28	34	0	0	0	0	0	0	0	0	0	0	0	0	0	0	0	0	0	0	0	0	0	0	80	0	53	0	0	0	0	0	0	0	0	0
8cebff9eb3395e887736dd0f83108362	0	0	0	0	0	0	0	0	0	0	0	0	0	0	0	0	0	0	0	0	0	0	12	0	0	0	0	0	0	10	0	0	0	0	0	49	0	0	0	0	26	0	0	0	0	0	47	45	7
440663646eb20b389ec2b7a858cd528a	0	0	0	0	32	0	0	0	0	0	0	13	12	0	0	0	0	0	0	0	15	0	0	0	0	0	0	70	0	7	0	0	0	0	0	0	0	0	0	0	0	0	0	0	0	0	0	0	0
e670c1a05ab8a9911d33ee9f593f0e67	0	0	0	0	0	0	0	0	0	0	0	0	0	0	0	0	0	0	0	0	0	0	0	0	0	0	0	0	0	0	0	0	15	0	0	0	0	0	0	39	52	20	0	0	30	0	0	0	0
e8dba8c2bd1b82d2c52ea62f37d3c937	0	0	0	0	0	0	0	0	0	0	0	0	0	0	0	0	22	0	0	0	0	0	0	0	0	0	0	0	0	0	0	0	0	0	0	17	0	39	62	0	0	0	84	0	44	37	49	0	0
3d2f8d1a928f23a3332d5ff1f65b4bb0	0	0	0	0	0	0	0	0	0	0	0	0	0	0	0	0	0	0	0	0	0	0	0	0	0	0	0	0	0	0	0	0	0	0	0	0	0	0	0	381	0	0	0	0	0	0	0	0	0
8181dce30778fa088c9a19174236d7ad	0	0	0	14	7	20	0	0	0	0	0	0	0	0	0	0	0	0	0	0	0	0	0	0	0	0	0	0	0	0	0	0	0	0	0	0	0	59	0	62	0	0	0	0	14	0	0	0	0
ce8b5a77d22636c0622e35369741997e	0	0	0	80	111	0	0	0	0	0	0	0	0	0	0	0	0	0	0	0	0	0	0	0	0	0	0	0	0	0	0	0	108	0	0	0	0	0	0	0	0	0	0	0	0	0	0	0	0
c3f245424c9c167942140982322c711d	0	0	0	0	0	0	0	0	0	0	0	22	0	0	0	0	0	0	0	0	0	0	0	0	0	0	0	0	0	0	0	0	0	0	0	0	0	0	0	0	0	0	0	0	0	0	0	0	0
f46d31283794397d78a310b56dd1b713	0	0	0	44	0	0	0	0	0	0	0	40	0	19	0	0	0	0	0	0	0	0	0	0	0	0	0	0	10	0	0	0	0	0	0	0	0	0	0	0	0	0	0	0	0	0	0	0	0
6ef4675bea10a6357dcda97f29d26bab	0	0	0	0	0	0	0	0	0	0	0	0	0	26	5	0	0	0	0	0	0	0	0	0	0	0	0	75	0	0	215	0	0	0	0	0	0	0	0	0	0	0	0	0	0	0	0	0	0
57d7bf9cc3b94218bdcd9ea4e2fb0a46	0	0	0	0	0	0	0	0	0	0	0	0	0	0	0	0	0	0	0	0	0	0	0	0	0	0	0	0	0	0	0	0	0	0	0	18	0	0	0	0	0	68	0	0	0	0	0	0	0
e5d20a1cc139ffb67fab8efc4b82ca76	0	0	0	0	0	0	0	0	0	0	0	0	0	0	0	0	0	0	0	64	52	0	0	0	0	0	0	0	25	0	0	3	18	0	0	0	0	0	0	0	0	0	0	0	0	0	0	0	0
82c3360a5e1daa20f76e4b9d46acfca6	0	0	0	0	0	0	0	0	0	0	0	0	0	0	0	0	0	0	0	0	0	0	0	0	0	0	0	0	0	0	0	0	0	0	0	0	0	0	0	0	0	0	0	0	0	0	0	0	0
f94fc2f1012750777d5486e03e1d7631	0	0	0	0	0	0	0	0	0	0	0	0	0	0	0	0	0	0	0	0	0	0	0	0	0	0	0	0	0	0	0	0	0	0	0	0	0	0	0	0	0	0	0	0	0	0	0	0	0
dda187c71c35057249939d24f3c4b43f	0	0	0	0	0	0	0	0	0	0	0	0	0	0	0	0	0	0	0	0	0	0	0	0	0	0	0	0	0	0	0	0	0	0	0	0	0	0	0	0	371	0	0	0	0	0	0	0	0
452b5b4b81a5a569d6a5780c030f7317	0	0	0	0	0	41	45	0	0	0	63	0	0	46	0	0	0	0	0	0	0	0	0	0	0	0	0	0	0	0	0	0	0	0	0	0	0	0	0	0	0	0	0	0	0	0	0	0	0
e6fbbfc92c8de1b54cf6cc7ab8415632	0	0	0	7	0	0	0	0	0	0	0	0	0	20	0	0	0	0	0	0	0	0	0	0	0	0	0	0	0	0	0	0	0	0	0	0	0	209	0	47	0	0	0	0	27	0	7	0	0
2e4bde5efaa139f9a19efc5897dabd73	0	0	7	0	6	8	0	0	0	0	0	7	0	13	0	12	0	0	0	0	0	0	0	0	0	0	0	0	0	0	0	5	0	0	0	6	0	40	0	0	0	0	0	0	0	0	24	0	0
966dfa826847bd9130f7aacc38c179dd	0	0	0	0	0	0	0	0	0	0	0	0	0	0	0	0	0	0	0	0	0	0	0	0	0	0	0	39	0	0	0	0	0	0	0	0	0	0	0	40	195	0	0	0	86	0	0	0	0
90566c666329d4a76e130d25d9a8d160	0	0	0	0	0	0	0	0	0	0	0	0	0	0	0	0	0	0	0	0	0	0	0	0	0	0	0	0	0	0	0	0	0	0	0	0	0	66	27	0	0	0	0	15	0	40	93	0	0
269cbbe98b62aafae9c7bfa9f108e34f	0	0	0	0	0	0	0	0	0	0	0	0	0	0	0	0	0	0	0	0	0	0	0	0	0	0	0	0	0	0	0	0	0	0	0	0	0	0	216	0	0	0	0	0	0	83	0	0	0
acc63201f6db43eeba5699837624fdf2	0	0	0	0	0	0	0	0	0	0	0	0	0	0	52	0	0	0	0	0	22	0	33	37	0	0	19	0	0	0	0	0	0	0	0	0	0	0	0	0	0	0	0	0	0	0	0	0	0
7f1f0a4f7ae4999666581c7aff3309da	0	0	0	0	0	0	0	0	0	0	0	0	0	0	0	0	0	0	0	0	0	0	0	0	0	0	0	0	0	0	0	0	0	0	0	0	0	0	0	0	368	0	0	0	0	0	0	0	0
f8dc98eb865697a2d4798accfdd6d081	0	0	0	0	0	0	0	0	0	0	0	0	0	0	0	0	0	0	0	0	0	0	0	0	0	0	0	0	0	0	7	0	0	0	0	0	0	0	0	0	0	0	0	0	0	0	0	0	0
ec9ed457fee2138bf2265631e1f7eeaa	0	0	0	0	0	0	0	0	0	0	0	0	0	0	0	0	0	0	0	0	0	367	0	0	0	0	0	0	0	0	0	0	0	0	0	0	0	0	0	0	0	0	0	0	0	0	0	0	0
db3df7c8a60759357a0aa4aa3b16b7f4	0	0	0	0	0	0	0	0	0	0	0	0	0	0	0	0	0	0	0	0	0	0	0	0	0	0	0	0	0	0	0	0	0	0	0	0	0	0	367	0	0	0	0	0	0	0	0	0	0
4a06580a40b56956b18364d69a925425	0	0	0	0	0	0	0	0	40	0	0	0	0	0	0	0	0	0	0	66	0	260	0	0	0	0	0	0	0	0	0	0	0	0	0	0	0	0	0	0	0	0	0	0	0	0	0	0	0
88a7f4806562527982b33cb577afed15	0	0	0	0	0	0	0	0	0	0	0	0	0	0	0	0	0	0	0	0	0	0	0	0	0	0	0	0	0	0	0	0	0	0	0	0	0	0	0	0	0	0	0	0	155	0	0	0	0
5d30c0f35feefa279a41b6aa31da7067	0	0	0	0	0	0	0	0	0	0	0	0	0	0	0	0	0	0	0	0	0	0	0	0	0	0	0	0	0	0	0	0	0	0	0	0	0	0	0	0	0	0	0	0	32	0	0	0	6
a10f97e5b64181c6d7da0885afe9ab7a	0	0	0	0	0	0	0	0	0	0	0	0	0	0	0	0	0	0	0	0	0	0	0	0	0	0	0	0	0	0	0	0	0	0	0	0	0	0	0	0	0	0	0	0	0	0	0	365	0
09cc076e180b81d2c278ed43f3dbdcdc	0	0	0	0	0	0	0	0	0	0	0	0	0	0	0	0	0	0	0	0	0	0	0	0	0	0	0	0	0	0	0	0	0	0	0	0	0	364	0	0	0	0	0	0	0	0	0	0	0
ac2adec9f63f0a181100522c800d7a01	0	0	0	0	0	0	0	0	0	0	0	0	0	0	0	0	0	0	0	0	0	0	0	0	0	0	0	0	0	0	0	0	0	0	0	0	0	215	147	0	0	0	0	0	0	0	0	0	0
6f7b9b1cdf6672ec38b0b166d750b7a5	0	0	0	0	0	0	0	0	0	0	0	0	0	0	0	0	0	0	0	0	0	0	0	0	0	0	0	0	0	0	0	0	0	0	0	0	0	0	0	0	0	0	0	0	0	0	0	0	0
762dcf21a345919e957780897c7bd5c5	67	293	0	0	0	0	0	0	0	0	0	0	0	0	0	0	0	0	0	0	0	0	0	0	0	0	0	0	0	0	0	0	0	0	0	0	0	0	0	0	0	0	0	0	0	0	0	0	0
7819e91356671f697d5144dc2869d6f5	0	0	0	0	0	0	31	0	0	0	0	23	0	0	0	0	0	0	0	28	0	0	0	0	0	0	0	0	7	0	0	0	0	0	0	0	0	0	0	0	0	0	0	0	0	0	0	0	0
32d6a425ebfde799286d17bc3cbc32aa	0	0	0	0	0	0	0	0	0	0	0	0	21	0	0	0	0	0	0	0	0	0	0	0	0	0	0	0	0	0	0	0	0	0	0	0	0	0	0	0	0	0	0	0	0	0	0	0	0
48cbc8be2ee78df2db9a242907acb13d	0	0	8	0	0	60	0	0	0	0	0	0	0	53	0	0	0	0	0	0	0	0	0	0	0	0	0	0	0	0	0	0	0	0	0	0	0	0	0	0	0	0	0	0	0	0	0	0	0
d5c06e83b8e988509d8e6914596d4f83	0	0	0	25	0	31	0	0	0	0	0	0	0	0	0	0	0	0	0	0	0	0	0	13	0	0	0	0	0	0	0	0	0	0	0	0	0	0	0	0	33	0	0	0	28	17	0	26	0
aa06d94d52f275555ad515a7c4007e40	0	0	0	0	0	0	0	0	0	0	0	0	0	0	0	0	0	0	0	0	0	0	0	0	0	0	0	0	0	0	0	0	0	0	0	0	0	85	29	41	0	0	0	0	0	163	0	0	16
e315db936c0c065739c9271172e3c245	0	0	0	0	0	0	0	0	0	0	0	0	0	0	0	0	0	0	0	0	0	0	0	0	0	0	0	0	0	0	0	0	0	0	0	0	0	0	357	0	0	0	0	0	0	0	0	0	0
01d0240f2068c9652cbd2743d3560080	0	0	0	0	0	0	0	0	0	0	0	0	0	0	0	0	0	0	0	0	0	0	0	0	0	0	0	0	0	0	0	0	0	0	0	0	0	0	0	0	0	0	0	0	0	0	65	0	0
4183d3ca12ee13c31e50748df9d3ea49	0	0	0	0	0	13	0	0	0	0	0	0	0	0	8	0	0	0	0	0	0	0	0	5	0	0	0	0	0	0	0	0	15	9	0	21	0	0	0	0	68	0	0	0	0	0	91	0	0
1efb12d2e5f318e4334438f4149e2b4b	0	0	0	0	0	0	0	0	0	0	0	0	0	42	0	0	0	0	0	0	0	0	0	0	0	0	0	0	0	0	0	0	0	0	0	0	0	0	0	0	0	0	0	0	0	0	0	0	0
05a1dae075fffff817d3bff76512eddf	0	0	0	0	0	0	0	0	0	0	0	15	0	48	0	0	0	0	0	0	0	0	0	0	0	0	0	0	0	0	0	0	0	0	0	0	0	0	0	0	0	0	19	0	0	0	0	0	0
41cf5d4a207dc109923c3b9476b3ceef	0	0	0	0	0	0	0	0	0	0	0	0	0	0	0	0	0	0	0	0	0	0	0	0	0	0	0	0	0	0	0	0	0	0	0	0	0	0	0	0	0	0	0	0	0	0	0	0	0
486f9b33a6a3e271fba8a5bbfb0fd5ac	44	310	0	0	0	0	0	0	0	0	0	0	0	0	0	0	0	0	0	0	0	0	0	0	0	0	0	0	0	0	0	0	0	0	0	0	0	0	0	0	0	0	0	0	0	0	0	0	0
e392fb6690af3f3ed6261cdf556fa6da	0	0	0	0	0	0	0	0	0	0	0	0	0	0	0	0	5	0	0	0	0	0	0	0	0	0	0	0	0	0	0	0	0	0	0	0	0	33	245	30	18	0	0	0	0	0	12	0	0
aa4aa1ca8f3067b0cc767dd4146d4f6d	0	0	0	0	0	0	0	0	0	0	0	0	0	0	0	0	0	0	0	0	0	0	0	0	0	0	0	0	0	0	0	0	0	0	0	0	0	0	0	0	0	0	0	0	354	0	0	0	0
85f9d5f617d65407af64195c0846441c	0	0	0	0	0	0	0	0	0	0	0	0	0	0	0	279	0	0	74	0	0	0	0	0	0	0	0	0	0	0	0	0	0	0	0	0	0	0	0	0	0	0	0	0	0	0	0	0	0
b5ea5976c15572db7cc0dc255d3d8fda	0	0	0	0	0	0	0	0	0	0	0	0	14	0	17	0	0	0	0	0	0	0	0	0	0	0	0	0	0	0	0	0	0	0	0	0	0	0	32	18	33	0	12	0	0	0	0	0	0
b2ff35d6b631ab42d4fb8c4b39f2b720	0	0	0	0	0	0	0	0	0	0	0	0	0	0	0	0	0	0	0	0	0	0	0	0	0	0	0	157	6	0	0	0	0	0	0	0	0	0	0	0	0	0	0	0	4	130	0	0	0
71da2cda41b7519a89c6d83f615dc709	0	0	0	0	32	0	0	0	0	0	0	0	0	0	0	0	0	0	0	0	0	0	0	0	0	0	0	78	0	73	0	0	0	0	0	0	0	0	141	0	0	0	0	0	0	0	0	0	0
c505efa7f7c02068be54397c94a03446	0	0	0	0	0	0	0	0	0	0	0	0	0	0	11	9	0	21	0	0	0	0	17	0	13	0	0	0	0	0	0	0	0	0	0	0	0	0	276	0	0	0	0	0	0	0	0	0	0
7fc67ccde15455694b7a0891e0f45cf8	0	0	0	0	0	0	0	0	0	0	0	0	0	0	0	0	0	0	0	0	0	0	0	0	0	0	0	0	0	0	0	0	0	0	0	0	0	0	42	0	0	0	0	0	0	0	0	0	16
ef83016eebe14fccbbf028d6cd7811d4	0	0	0	0	0	0	0	0	0	0	0	0	0	0	0	0	0	0	0	0	0	0	0	0	0	0	0	0	0	0	0	0	0	0	0	0	0	0	0	0	0	0	0	0	0	0	0	0	0
9961b78e15b9adbf162d0c29dcfbe8f8	0	0	0	0	0	0	0	0	0	0	0	0	0	0	0	0	0	0	0	0	0	0	0	0	0	0	0	0	0	0	0	0	0	0	0	0	0	0	0	0	0	0	0	0	0	0	0	0	0
14a3acc035a025d2e2c2b3ae9b7e99c7	0	0	17	0	0	0	0	0	0	0	0	0	0	0	0	0	0	0	0	0	0	0	0	0	0	0	0	0	0	0	0	0	0	0	0	0	0	77	59	0	0	0	0	10	0	0	0	0	0
256e88ba9ae440c2046f3bfcf0054352	0	0	0	17	0	0	41	0	0	0	0	0	0	0	0	0	0	0	0	0	0	0	0	0	0	0	0	0	0	0	0	0	0	0	0	0	0	0	71	0	0	0	47	0	0	0	0	0	0
61f0b605b74e7812f39f5e69c6039e37	0	0	0	0	0	0	0	0	0	0	0	0	0	0	0	0	0	0	0	0	0	0	0	0	0	0	0	0	0	5	0	0	0	0	0	0	0	0	48	0	0	0	0	7	0	182	0	6	0
dec5ef1a53c387590a36ad22abb22ccb	0	0	0	0	0	0	0	343	0	0	0	0	0	0	0	0	0	0	0	0	0	0	0	0	0	0	0	0	0	0	0	0	0	0	0	0	0	0	0	0	0	0	0	0	0	0	0	0	0
e5feef669a9e9b9c4ff71596c26ff5de	0	0	60	40	150	0	0	0	0	0	0	14	0	19	0	21	6	0	0	0	0	4	0	0	0	0	0	0	0	0	0	0	0	0	0	0	0	0	0	0	0	0	0	0	0	0	0	0	0
72d4c5f847bedb8c4731dcecae663fa2	0	0	0	0	0	0	0	0	0	0	0	0	0	0	0	0	0	0	0	0	0	0	0	0	0	0	0	0	0	0	14	0	0	0	0	0	0	44	102	0	0	0	0	0	0	0	0	0	9
25cc526306166042516ac66246fe4aa2	0	0	0	0	0	0	0	0	0	0	0	0	0	0	0	0	0	0	0	0	0	0	0	0	0	0	0	0	0	0	0	0	0	0	0	0	0	338	0	0	0	0	0	0	0	0	0	0	0
4661c7d325048aa8223d712e154646ff	0	0	0	0	0	0	0	0	0	0	0	0	0	0	0	0	0	0	0	0	0	0	0	0	0	0	0	0	0	0	0	0	0	0	0	0	0	137	78	0	49	31	0	0	0	0	43	0	0
168aa492178627dcc58449a68d29ff8b	0	0	0	0	0	0	0	0	0	61	0	0	0	0	0	0	0	0	0	0	0	0	0	0	0	0	0	0	0	0	0	0	0	0	0	0	0	0	0	14	32	0	23	0	0	0	0	0	0
3b6502152dd8b58bf00fc40aa3c205f7	0	0	0	0	0	0	0	0	0	0	0	0	0	0	0	0	0	0	0	0	0	0	0	0	0	0	0	0	0	0	0	0	0	0	0	0	0	0	76	8	0	0	0	0	0	0	0	0	0
3374c3fc302893398fb0e6e319a8e576	0	0	0	0	0	0	0	0	0	0	0	0	0	0	0	0	0	0	0	0	0	0	0	0	0	0	0	0	0	0	0	0	0	0	0	0	0	0	0	0	0	0	0	0	0	337	0	0	0
c3042603d626556576193e2f443d5b8e	0	0	0	0	0	0	0	0	0	0	0	0	0	0	0	0	0	0	0	0	2	0	0	0	0	0	0	0	0	0	0	7	0	0	0	287	2	0	0	0	0	0	0	12	15	0	0	0	0
da86ade2a76d0ea33b787280d8026245	0	0	0	0	16	0	0	0	0	0	0	0	0	35	0	0	0	0	0	0	0	0	0	0	0	0	0	0	0	0	0	0	0	0	0	0	0	65	0	0	0	0	0	0	0	0	0	0	0
a1a553bb2c3b845b170a8da79e9d1e54	0	0	0	0	0	0	0	0	0	0	0	0	0	0	0	0	0	0	0	0	0	0	0	0	0	0	0	0	0	0	0	0	0	0	0	0	0	0	0	0	0	0	0	0	0	0	0	0	0
b44d52e4b3640c71766abdee1dc49a05	0	0	0	0	0	0	0	0	0	0	0	0	0	0	0	0	0	0	335	0	0	0	0	0	0	0	0	0	0	0	0	0	0	0	0	0	0	0	0	0	0	0	0	0	0	0	0	0	0
6488014d63fd2cb918cf8a6bf3a06886	0	0	0	0	0	0	0	0	0	0	0	0	0	0	0	0	0	0	0	0	0	0	0	0	0	0	0	36	0	0	0	0	0	0	0	0	0	53	245	0	0	0	0	0	0	0	0	0	0
56d63aaacc1087f34b40a77534333bfd	0	0	0	0	0	0	0	0	0	0	0	0	0	0	0	0	0	0	0	0	0	0	0	0	0	0	0	0	0	0	0	0	0	0	0	0	0	0	284	0	0	0	0	0	0	0	0	0	0
f670266919fb76809c1309e90bbc79f5	0	0	166	0	0	0	0	0	0	0	0	77	0	0	0	0	0	0	0	0	0	0	0	0	0	0	0	0	56	0	0	0	0	0	0	0	0	0	0	0	0	0	0	0	0	33	0	0	0
95af196271248cbec90155d0b594bee2	0	0	0	0	0	0	0	0	0	0	0	0	0	0	0	0	0	0	0	0	0	0	0	0	0	0	0	0	0	0	0	0	0	0	0	0	0	198	90	0	16	0	0	0	0	0	0	0	0
ec3142860e7fad8ab5d28cad2930794d	0	0	0	0	0	0	0	0	0	0	0	0	0	0	0	0	0	0	0	0	0	0	0	0	0	0	0	0	0	0	0	0	0	0	0	0	0	0	0	0	332	0	0	0	0	0	0	0	0
2da2aef85df50e81f34551f1c0d6c775	0	0	0	0	0	0	5	0	0	0	0	0	0	0	0	0	0	0	0	0	0	0	0	0	0	0	0	0	0	0	0	0	0	0	0	0	0	278	0	0	0	0	0	0	0	0	0	0	0
9f303ff9a1691b8db90aa53292e61ff1	0	0	0	0	9	0	0	0	0	0	0	8	8	10	0	0	0	0	0	0	0	0	14	0	0	0	0	0	0	0	0	0	0	0	0	0	0	0	0	0	0	0	0	0	0	173	0	6	0
bf4bea28aaf607bc57bc5f446a15cd4c	0	0	0	0	0	0	0	0	0	0	0	0	0	0	0	0	0	0	0	0	0	0	0	0	0	0	0	0	0	0	0	0	0	0	0	0	0	0	0	0	45	0	0	0	0	0	0	0	0
88f8a7b652304b56fcee219a09eb768e	0	0	13	0	0	0	0	0	0	0	0	65	0	0	0	0	0	0	0	0	0	0	0	0	0	0	0	0	0	0	0	0	0	0	0	0	0	0	62	0	0	0	0	0	0	0	52	0	0
4c9952000f4990437ff5fd6218e02989	0	0	0	0	0	0	0	0	0	0	0	0	0	0	0	0	0	0	0	0	0	0	0	0	0	0	0	0	0	0	0	0	0	0	0	0	0	0	0	42	77	0	0	0	0	85	0	125	0
d05c737305a8600967c4d098d062dff3	0	0	0	0	0	0	0	0	0	0	0	0	0	0	0	0	0	0	0	0	0	0	0	0	0	0	0	0	0	0	0	0	0	0	0	0	0	0	0	14	312	0	0	0	0	0	0	0	0
24dfa280841605f2dd1620fca49fd959	0	0	191	0	0	0	0	0	0	0	0	45	0	0	0	0	0	0	0	0	0	0	0	0	0	0	0	0	0	0	0	0	0	0	0	0	0	0	0	0	0	0	0	0	0	37	0	0	0
88f70b92d0aebeed207d0dc3d11d1374	0	0	0	0	10	0	0	5	0	0	7	43	0	0	0	6	0	2	0	0	0	0	0	0	0	0	0	0	0	0	0	0	0	0	0	0	0	0	4	0	0	0	0	0	0	0	0	0	0
628beffed6a22258ccc1c5259a2c6c31	0	0	0	0	0	0	0	0	0	0	0	0	0	0	0	0	0	0	0	0	0	0	0	0	0	0	0	49	0	0	0	0	0	0	0	0	0	56	0	85	0	0	0	0	18	0	54	0	0
efbf017ffc06276418abc5725658dc74	0	0	0	0	0	0	0	0	0	0	0	0	0	0	0	10	0	0	0	0	0	0	0	0	0	0	0	0	0	0	15	0	0	0	0	0	0	0	19	0	41	0	0	0	0	56	95	0	0
9480b12bcce9e8c5dd915323001fb32d	0	0	0	0	0	0	0	0	0	0	0	0	0	0	0	0	0	0	0	0	0	0	0	0	0	0	0	0	0	0	0	0	0	0	0	47	0	0	0	0	0	0	0	0	0	0	0	0	28
0b0042e9746ea6599c611b00419c909e	0	0	0	0	0	0	0	0	0	0	0	0	0	0	73	36	0	21	0	0	0	82	0	24	0	0	0	0	0	0	0	0	0	0	0	0	0	0	0	0	0	0	0	0	0	0	0	0	0
b3b508f5fa90aef547db0d8e3633d3d0	0	0	0	25	0	29	0	0	0	0	0	0	0	42	0	0	0	0	0	0	0	0	0	0	0	0	0	0	0	0	0	0	0	0	0	0	0	0	0	30	0	0	0	0	0	0	0	0	72
988d64d66142681fc106df0b090fdc9d	0	0	0	0	0	0	0	0	0	0	0	0	0	0	0	84	0	0	0	0	0	0	0	0	0	0	94	0	0	0	0	0	0	0	0	0	0	0	0	0	0	0	22	0	0	18	0	0	0
be6f32960845654c00e64026ddb128c6	0	0	0	0	0	0	0	0	0	0	0	0	0	0	0	0	0	0	0	0	0	0	0	0	0	0	0	0	0	0	0	0	0	0	0	0	0	5	0	46	46	0	0	9	0	0	0	0	0
daa713627253a0d33b77c3b8d25f85d3	0	0	0	0	0	0	0	0	0	0	0	0	0	0	0	0	0	0	0	0	0	0	0	0	0	0	0	0	0	0	0	0	0	0	0	0	0	58	0	0	0	0	0	0	0	195	0	0	0
1dc382f999b92706ee1358cd25c67984	0	0	0	0	0	0	0	0	0	0	0	0	0	0	0	0	0	0	0	0	0	0	0	0	0	0	0	0	0	0	0	0	0	0	0	0	0	0	0	0	0	0	0	0	318	0	0	0	0
0693e36eb68536318b21de51675db28c	0	0	0	0	0	0	0	0	0	0	0	0	0	0	0	0	0	0	0	0	0	0	0	0	0	0	0	0	0	0	0	0	0	0	0	0	0	0	0	0	0	0	0	0	0	318	0	0	0
60e5902a844274185fbf7cf391078371	0	0	0	0	0	0	0	0	0	0	0	0	0	0	0	88	0	0	0	0	0	0	0	56	0	0	0	0	0	0	15	0	0	0	0	0	0	0	0	0	0	0	0	0	0	0	0	0	0
6d067a3b827f98fd551a383df8fde56d	0	0	0	0	0	0	0	0	0	0	0	0	0	0	30	21	0	22	0	0	27	21	0	59	0	0	0	0	0	38	0	0	0	0	0	0	0	0	0	25	0	0	0	0	0	0	0	0	0
b89bca7d34ba36db9168858caddc9c94	0	0	0	0	0	0	0	0	0	0	0	0	0	0	0	0	0	0	0	0	0	0	0	0	0	0	0	0	0	0	0	0	0	0	0	0	0	0	0	0	317	0	0	0	0	0	0	0	0
596a4688a4ca27b46c48bc500492af05	0	0	0	0	0	0	0	0	0	0	0	0	0	0	0	0	0	0	0	0	0	0	0	0	0	0	0	0	0	0	0	0	0	0	0	0	0	69	112	0	0	0	66	0	0	0	0	24	0
47bf4ca9c6fdb750c7c1a34c80a1c515	0	0	0	0	0	0	0	0	0	0	0	0	0	0	0	0	0	0	0	0	0	0	0	0	0	0	0	0	0	0	0	0	0	0	0	0	0	0	53	0	0	0	0	0	0	0	0	75	0
3abaeebe1350dca75d1718349d1851e3	0	0	6	0	0	0	0	9	6	0	0	0	0	0	0	0	0	0	0	6	0	0	3	0	0	0	0	0	0	0	0	0	0	3	0	269	0	0	0	4	0	4	0	0	0	0	0	0	0
4d16ee40d81cf11a39ff4a5cb8c502ba	0	0	0	7	0	19	14	0	0	9	0	17	0	0	0	0	0	0	0	0	0	0	0	0	0	0	0	0	0	0	0	0	0	0	0	0	0	0	0	0	0	0	0	0	0	0	0	0	0
41b724b6b32a93e763faf46444403697	0	0	0	0	0	0	0	0	0	0	0	0	0	0	0	0	0	0	0	0	0	0	0	0	0	0	0	0	0	29	0	0	0	0	0	0	0	171	0	33	0	0	0	36	0	44	0	0	0
7bc140af16d3c5e3e78dd9868bc9877c	0	0	0	0	0	0	0	0	0	0	0	0	0	0	0	0	0	0	0	0	0	0	0	0	0	0	0	0	0	0	0	0	0	0	0	56	0	0	11	0	0	0	0	0	0	0	0	11	40
b304852780f7d590cd2841704f01ace1	0	0	0	24	4	0	0	0	0	0	0	7	0	0	8	0	0	0	0	0	0	0	0	0	0	0	0	0	0	0	0	44	0	9	0	0	0	108	18	35	0	0	0	0	0	0	0	0	0
a0e4394c71d6ed87a7d4f964400174d8	0	0	0	0	0	0	0	0	0	0	0	0	0	0	0	0	0	0	0	0	0	0	0	0	0	0	0	0	0	0	16	0	0	0	0	0	0	37	0	0	0	0	0	0	0	0	28	0	0
ca15cc18dfa27c9b184ab23426ed71c9	0	0	0	0	0	0	0	0	0	0	0	0	0	0	0	0	0	0	0	0	0	0	0	0	0	0	0	0	0	0	0	0	0	0	0	0	0	241	0	0	68	0	0	0	0	0	0	0	0
331dd6c127a83b8ba26d7872f9771aaf	0	0	99	8	0	0	0	0	0	0	0	0	0	0	0	0	0	0	0	46	0	0	0	0	0	0	0	0	0	0	0	0	0	0	0	0	0	0	0	0	0	9	0	0	0	0	0	0	0
dce3a22d26bbbbc44afabd56ada04298	0	0	0	0	0	17	0	0	0	0	0	0	0	21	0	0	0	0	0	0	0	0	0	0	0	0	0	0	0	0	0	0	0	0	0	0	0	0	0	0	0	0	0	0	0	0	0	0	0
a98936c3f4cc915e498d2e15749c0786	0	0	0	0	0	0	2	0	0	0	0	0	0	9	3	0	0	0	0	0	0	0	0	0	0	0	0	0	0	0	0	0	0	0	0	0	0	0	0	4	57	0	7	0	0	0	0	0	11
7d1f064e334752eca8d73b02aaf0b890	0	0	0	0	0	18	0	0	0	0	0	0	0	0	0	3	0	0	0	31	0	0	0	12	8	9	0	0	0	0	0	0	0	0	0	0	0	0	0	0	0	0	0	0	0	117	0	0	27
c7eea7249b919237fb7b0d813ccfe2b9	0	0	0	0	8	0	0	0	10	0	0	0	0	0	0	0	0	0	0	9	0	0	0	0	0	0	0	0	0	4	0	0	0	0	0	0	0	0	0	0	69	0	0	0	0	0	104	0	0
48ed4134f14c62ca561c616471ee8d8a	0	0	0	0	0	0	0	0	0	0	0	0	0	0	0	0	0	0	0	0	0	0	0	0	0	0	0	0	0	0	0	0	0	0	0	0	0	179	0	0	0	0	0	0	0	0	0	0	0
9bfb94fc4ee2cfdbe11eed6a872325c1	0	0	0	0	0	0	0	0	37	0	0	0	0	0	0	0	0	0	0	0	0	0	0	0	0	0	0	0	0	0	0	0	0	0	0	0	0	0	0	0	0	0	0	0	0	0	0	0	0
fad0d83f7c4a28f8dd62cd7b223efb32	0	0	0	0	0	0	0	0	0	4	0	0	0	12	0	0	0	0	0	0	18	0	0	0	0	0	0	0	0	0	0	0	0	0	0	0	0	0	0	46	0	0	0	2	0	0	0	6	0
80a6d5517de15da87c21f0014553153e	0	0	0	0	0	0	0	0	0	0	49	0	0	39	0	0	0	0	0	0	0	0	0	0	0	0	0	0	0	0	0	0	0	0	0	0	0	0	0	0	16	0	0	0	0	0	0	0	0
ea72842812d1cc18d29a0e778ea95b40	0	302	0	0	0	0	0	0	0	0	0	0	0	0	0	0	0	0	0	0	0	0	0	0	0	0	0	0	0	0	0	0	0	0	0	0	0	0	0	0	0	0	0	0	0	0	0	0	0
d0e4bd7c80e99dc59375c0e126549a07	0	0	0	0	0	0	0	0	0	0	0	0	0	0	0	0	0	0	0	51	0	0	0	0	0	0	0	0	0	0	0	0	0	0	0	0	0	0	193	21	0	0	0	0	0	0	0	0	0
b51472ea5852c54cba81c2715711fd50	0	0	0	0	0	0	0	0	0	0	0	0	0	0	0	0	0	0	0	0	0	0	0	0	0	0	0	0	0	0	0	0	0	0	0	0	0	0	0	0	0	0	0	0	0	0	0	0	0
d44638719e0eac119b9fc8f9afe0f8e9	0	0	0	0	0	0	0	0	0	0	0	0	0	0	0	0	0	0	0	0	0	0	0	0	0	0	0	23	0	69	0	0	0	0	0	0	0	62	49	0	0	0	0	0	0	0	0	0	0
a294da18222c0cdcc0708fb15a925570	0	0	8	0	0	0	0	0	0	0	0	0	0	0	0	0	0	0	0	0	0	0	0	0	0	0	0	0	0	0	0	0	0	0	0	0	0	0	16	0	0	0	0	0	0	0	0	0	0
362fa1e6b2f04c46d4c4368436dd8d43	0	0	49	23	162	0	0	0	0	0	0	0	17	0	0	0	0	11	0	0	0	0	6	0	0	0	0	0	8	0	0	0	0	0	0	0	0	0	0	0	0	0	0	0	0	0	0	0	0
43f71ed1f43b22baf8d657936ad6f2f2	0	0	0	0	0	0	0	0	0	0	0	0	0	0	0	0	0	0	0	0	0	0	0	0	0	0	0	0	0	0	0	0	0	0	0	0	0	0	0	0	0	0	298	0	0	0	0	0	0
0cba57d57771cfece148aa37d13cb7fd	0	0	0	0	0	0	0	0	0	0	0	0	0	0	0	0	0	0	0	0	0	0	0	0	0	0	0	0	0	0	0	0	0	0	0	0	0	0	0	0	0	0	0	0	0	0	0	0	0
7a7afb172c54db23c300de8674411068	0	0	0	8	0	0	0	0	0	0	0	0	0	0	0	0	0	0	0	0	0	0	0	0	0	0	0	0	0	0	0	0	0	0	0	0	0	149	0	43	0	0	0	0	0	11	0	0	6
3e385d620276474d979fabf2d56221be	0	0	0	0	0	0	55	0	0	0	0	0	0	6	0	0	0	0	0	0	0	0	0	0	0	0	0	0	0	0	42	0	0	0	0	0	0	0	0	0	68	0	0	0	0	0	98	0	0
0cda292de76bd4496e361fa4b8a30db8	0	0	0	0	0	0	0	0	0	0	0	0	0	0	0	0	0	0	0	0	48	118	0	98	0	0	0	14	0	0	0	0	0	0	0	0	0	0	17	0	0	0	0	0	0	0	0	0	0
e31a564290d4e28f2c4480b2191fd512	0	0	0	0	0	8	0	0	0	0	0	0	0	35	0	17	0	0	0	0	0	0	0	0	0	0	8	0	0	0	0	0	0	0	0	0	0	0	0	0	31	0	0	0	0	0	0	0	0
64f2805ab30108828b6351019ed6de78	0	0	0	0	8	0	0	0	0	0	0	20	19	30	13	20	0	8	0	0	0	0	0	0	0	0	0	0	0	0	0	0	0	0	0	0	0	0	0	0	0	0	0	0	0	0	0	0	0
1bab2b28d4db5eeb88656c029df1dfba	0	0	0	0	0	0	0	0	0	0	0	0	0	0	0	0	0	0	0	0	0	0	0	0	0	0	0	0	24	0	0	0	0	0	0	0	0	0	0	15	0	0	0	0	0	24	0	0	0
361dfa7705a765179b5047178f369812	0	0	0	0	0	0	0	0	0	44	0	0	0	0	0	0	0	0	0	0	0	0	0	0	0	0	0	0	0	25	39	0	0	0	0	0	0	0	11	0	41	0	0	14	13	0	0	0	10
86bff0b8101952d66320cbe6b598d3bf	0	0	0	0	0	0	0	0	0	0	0	0	0	0	0	0	0	0	0	0	0	0	0	0	0	0	0	0	0	0	0	0	0	0	0	282	0	0	0	0	0	0	9	0	0	0	0	0	0
da66282493d8a5d2b1b3e2b0d9f32934	0	0	0	0	0	0	0	0	0	0	0	0	0	0	0	0	0	0	0	0	0	0	0	0	0	0	0	0	0	0	0	0	0	0	0	0	0	0	0	0	0	0	0	0	0	0	0	0	0
85d3125038bfe0adf2947a70d6a9469e	0	0	0	0	0	0	0	9	0	0	0	0	0	0	0	0	0	0	0	0	0	0	0	0	0	0	0	0	0	0	0	0	0	0	0	0	0	159	114	0	0	0	0	0	0	0	0	0	0
e667c1018a6df3d082323588523c11e7	0	0	0	0	0	0	0	0	0	0	0	0	0	0	0	0	0	0	0	0	0	0	0	0	0	0	0	0	0	0	0	0	0	0	0	0	0	0	0	0	113	0	0	0	0	0	0	0	0
7df7f360cd4d09c6ff0139859284519b	0	0	10	0	33	52	0	0	0	0	0	0	0	0	0	0	0	0	0	0	0	0	11	0	0	0	0	0	0	0	0	0	0	0	0	0	0	0	0	0	0	0	0	0	0	0	0	0	0
9939ebffd7246da24c6e76ddc5b98c45	0	0	0	0	0	0	0	0	0	0	0	0	0	0	0	0	0	0	0	0	0	0	0	0	0	0	0	0	0	0	0	0	0	0	0	0	0	0	0	0	0	0	0	0	20	249	20	0	0
2f6402ddb45cb367e0ee2a8cb6571bb9	0	0	0	0	0	7	0	0	0	0	0	0	0	0	0	0	0	0	0	0	0	0	0	0	0	0	0	0	0	0	0	0	0	0	0	0	0	0	0	0	0	0	0	0	0	22	0	34	35
212557a3d99c933c985fcdf67ff3fa4e	219	68	0	0	0	0	0	0	0	0	0	0	0	0	0	0	0	0	0	0	0	0	0	0	0	0	0	0	0	0	0	0	0	0	0	0	0	0	0	0	0	0	0	0	0	0	0	0	0
7a601b7efe8244e2b5a97ed59d1bef93	0	0	0	0	0	0	0	0	0	0	0	0	0	0	0	0	0	0	0	0	0	0	0	0	0	0	0	0	0	0	0	0	0	0	0	0	0	43	38	0	0	0	0	0	0	0	0	16	0
b561193620d6bf3eea392f37526ce74d	0	0	0	0	0	0	0	0	0	0	0	0	0	0	0	0	0	0	0	0	0	0	0	0	0	0	0	0	0	0	0	0	0	0	0	0	0	0	0	0	0	0	0	0	0	0	0	0	0
0468e544cd8fea02fe9e0476ee808caa	0	0	0	0	0	0	0	0	0	0	0	0	0	0	0	0	0	0	0	0	0	0	0	0	0	0	0	0	0	0	0	0	0	0	0	0	0	0	0	0	0	0	0	0	0	0	0	0	0
1c2742d7ce721c1087f6251d4360b62b	0	0	0	0	0	0	0	0	0	0	0	0	0	37	0	0	0	0	0	0	0	0	0	0	0	0	0	0	166	0	0	0	0	0	0	0	0	0	47	0	0	0	0	0	0	0	35	0	0
e24e108b7172232024691a64424cdfbe	0	0	0	0	0	0	0	0	0	0	0	0	0	0	0	0	0	0	0	0	0	0	0	0	0	0	0	41	0	0	0	0	0	0	0	0	0	63	0	94	0	0	0	0	0	0	0	0	0
b6a48b0954fcb87233316eab5238a922	0	0	0	0	0	0	0	0	0	0	0	0	0	0	0	0	0	0	0	0	0	0	0	0	0	0	0	0	0	0	0	0	0	0	0	0	0	0	0	0	0	0	0	0	0	0	0	0	0
72e4ff8b75d0f349c2eef3cff8b7f499	0	284	0	0	0	0	0	0	0	0	0	0	0	0	0	0	0	0	0	0	0	0	0	0	0	0	0	0	0	0	0	0	0	0	0	0	0	0	0	0	0	0	0	0	0	0	0	0	0
7ff40881051f0d5798ce15349447e8f1	0	0	0	0	0	0	0	0	29	0	0	0	0	7	0	0	0	0	0	2	0	24	4	0	0	0	0	44	0	0	0	0	0	0	0	42	0	12	0	0	24	0	0	0	0	26	0	0	0
4c4e6d7f15bbcc4407029f53037e91fd	0	0	0	132	146	0	0	0	0	0	0	0	0	0	0	0	0	0	0	0	0	0	0	0	0	0	0	0	0	0	0	0	0	0	0	0	0	0	0	0	0	0	0	0	0	0	0	0	0
5ad0b34decf7a5d549359be1dc61d87d	0	0	0	0	0	0	0	0	0	0	0	0	0	0	0	0	0	0	0	0	0	0	0	0	0	0	0	0	15	0	0	0	0	0	0	0	0	84	34	0	0	0	0	43	0	0	0	10	0
43d2219bd75565c9b2eed6602405aedd	0	0	0	0	0	19	0	0	0	0	0	15	14	30	0	8	0	0	0	0	0	0	0	0	0	0	0	0	0	0	0	0	0	0	0	0	0	4	0	0	0	0	0	0	0	0	0	19	0
3af31f6b7d6d03f805c1263ebb5e78d7	0	0	12	0	0	0	0	0	5	4	0	0	16	0	0	0	0	0	0	0	0	0	0	0	0	0	0	0	0	0	74	0	0	0	0	157	0	0	0	0	0	0	0	0	0	0	0	0	0
e0389259acc892c35c05e1fd9df26a88	0	0	0	0	54	0	0	0	96	0	0	0	0	0	0	0	0	0	0	0	0	0	0	0	0	0	0	0	0	0	0	0	0	0	0	0	0	0	0	0	0	0	0	0	0	0	0	0	0
a4de300c2991835a8ce439be8ebd053a	79	202	0	0	0	0	0	0	0	0	0	0	0	0	0	0	0	0	0	0	0	0	0	0	0	0	0	0	0	0	0	0	0	0	0	0	0	0	0	0	0	0	0	0	0	0	0	0	0
f05f8615c94cc7a83030b988445015d8	0	0	0	12	0	0	0	0	0	0	0	0	0	0	3	0	11	0	0	20	0	0	0	4	0	0	0	60	0	36	0	0	0	0	0	0	0	18	0	0	0	0	0	0	0	0	0	0	0
46f23d33e27745508b0bcdf556fc9c22	0	0	0	0	0	0	0	0	0	0	0	0	0	0	0	0	0	0	0	0	0	0	0	0	0	0	0	253	0	0	0	0	0	0	0	0	0	0	0	0	0	0	0	0	0	0	0	0	0
5aaa0bb73f81270a590eec3d0532349a	0	0	0	0	0	0	0	0	0	0	0	0	0	0	0	0	0	0	0	0	0	0	0	0	0	0	0	0	0	0	0	0	0	0	0	0	0	0	0	0	0	0	0	0	0	0	0	0	0
9964d72f17c6276c2a661bb887c839f7	0	0	0	0	0	0	0	0	0	0	0	5	0	0	0	0	0	0	0	0	0	0	0	0	0	0	0	0	0	0	0	0	0	0	0	0	0	0	0	0	0	0	0	14	0	0	41	0	0
469aaa34a5e67f90f1e2db465487d9d4	0	0	0	0	0	0	0	0	0	0	0	0	0	0	0	0	0	0	0	0	0	0	0	0	0	0	0	247	0	0	0	0	0	0	0	0	0	33	0	0	0	0	0	0	0	0	0	0	0
8de029e3305ba02eee42395c80c98cee	0	0	0	0	0	0	0	0	0	0	0	0	0	0	0	0	0	0	0	0	0	0	0	0	0	0	0	0	0	0	0	0	0	0	0	0	0	0	0	0	0	0	280	0	0	0	0	0	0
c90dda75820a0f179f99bf791097423c	0	0	0	0	0	0	0	0	0	0	0	0	0	0	0	0	0	0	0	0	0	0	0	0	0	0	0	279	0	0	0	0	0	0	0	0	0	0	0	0	0	0	0	0	0	0	0	0	0
dccdd6f727fdcb873661e0dd5dbe4533	0	0	0	0	0	0	0	0	0	0	0	0	0	0	0	0	0	0	0	0	0	0	0	0	0	0	0	0	0	0	0	0	0	0	0	0	0	27	0	0	0	0	0	0	0	0	0	0	0
0f3710056732c872408ff8a309694db1	0	0	0	0	0	0	0	0	0	0	0	0	0	0	0	0	0	0	278	0	0	0	0	0	0	0	0	0	0	0	0	0	0	0	0	0	0	0	0	0	0	0	0	0	0	0	0	0	0
cea945cfb88957c654aed4e4ff5d505b	0	0	0	0	0	0	0	0	0	0	0	0	0	0	0	0	0	0	0	0	0	0	0	0	0	0	0	0	0	0	0	0	0	0	0	0	0	0	277	0	0	0	0	0	0	0	0	0	0
edaa0e7d717983531de71c74143a8d1f	0	0	0	0	0	0	0	0	0	0	0	0	0	0	0	0	0	0	0	0	0	0	0	0	0	0	0	0	0	0	0	0	0	0	0	0	0	0	9	53	215	0	0	0	0	0	0	0	0
66136bffbc86ac520a3bdf576a1f29ae	0	0	0	0	0	0	0	0	0	0	0	0	0	0	0	0	0	0	0	0	0	0	0	0	0	0	0	0	0	0	0	0	0	0	0	0	0	0	0	0	0	0	0	0	0	112	14	0	0
bb2a3f4bf46a85c68f177ec81fefc299	0	0	0	0	0	0	0	0	0	0	0	0	0	0	0	0	0	0	0	0	0	0	0	0	0	0	0	0	0	0	0	0	0	0	0	0	0	0	0	0	0	0	160	0	0	0	0	0	0
be7578c804e8c4ccb2e5e7453d5f8831	0	0	0	0	0	0	0	0	0	0	0	0	0	0	0	0	0	0	0	0	0	0	0	0	0	0	0	0	0	0	0	0	0	0	0	5	0	0	18	0	0	0	111	17	0	20	0	0	13
c57a1c588f227a9075d8f14024ba2eab	170	105	0	0	0	0	0	0	0	0	0	0	0	0	0	0	0	0	0	0	0	0	0	0	0	0	0	0	0	0	0	0	0	0	0	0	0	0	0	0	0	0	0	0	0	0	0	0	0
1f108da5dc73369e4f1e3784553f9119	0	0	0	0	0	0	0	0	0	0	0	0	0	0	5	0	0	0	0	0	0	0	0	0	0	0	0	0	0	16	0	0	0	0	0	30	0	0	0	10	174	0	0	0	0	14	0	0	0
b24c32180fbb173666f3c9f32cf935b0	0	0	0	0	0	0	0	0	0	0	0	0	0	0	0	0	0	0	0	0	0	0	0	0	0	0	0	0	0	0	0	0	0	0	0	0	0	0	0	0	0	0	0	0	0	0	0	0	0
4cbe50bc2a8125f94e6559f4d132b54d	0	0	0	0	0	0	0	0	71	0	0	0	0	0	0	0	0	0	5	0	0	0	0	0	0	0	0	0	0	0	0	0	0	0	0	0	0	0	0	0	0	0	0	0	0	0	0	0	0
52445ace685fe06d922507bf11f51b29	0	0	0	0	8	0	0	0	0	0	0	0	30	38	0	49	0	0	0	0	0	0	0	0	0	0	0	0	0	0	0	0	0	0	0	0	0	0	0	0	0	0	0	0	0	0	0	0	0
36345c111ab822a443692525b4d8a779	0	0	0	0	0	0	0	0	0	0	0	0	0	0	0	0	0	0	0	0	0	0	0	0	0	0	0	0	0	0	0	0	0	0	0	0	0	0	0	0	0	0	35	0	0	0	0	0	0
2e46899af9654646f15f805d48c12ed0	0	0	0	0	0	0	0	0	0	0	0	0	0	0	0	0	0	0	0	0	0	0	0	0	0	0	0	0	0	0	270	0	0	0	0	0	0	0	0	0	0	0	0	0	0	0	0	0	0
0eb01fabe52e6544ab527f9528cc4a6e	0	0	0	0	0	0	0	0	0	0	0	0	0	0	0	0	0	0	0	0	0	0	0	0	0	0	0	0	0	0	0	0	0	0	0	0	0	0	0	0	0	0	0	0	0	0	0	0	0
261381a15c234da07c07291faa9a7b62	0	0	0	0	0	0	0	0	0	0	0	0	0	0	0	0	0	0	0	0	0	0	0	0	0	0	0	266	0	0	0	0	0	0	0	0	0	0	0	0	0	0	0	0	0	0	0	0	0
a99fe77a360fafd0d7b7a8734ed06c80	0	0	0	0	0	0	0	0	0	0	0	0	0	0	0	0	0	0	0	0	0	0	0	0	0	0	0	0	0	0	0	0	0	0	0	0	0	0	161	0	0	0	0	0	0	0	0	0	0
74e348bd8a460b1b86d775090427ff70	0	0	0	0	0	0	0	0	0	31	0	0	0	0	0	0	0	0	0	0	0	0	0	0	0	0	0	0	0	0	0	0	0	0	0	0	0	0	0	0	0	0	0	10	0	0	40	0	0
4ad0177dc34eeb48dd001db2e686a733	0	0	0	0	0	0	0	0	0	0	0	0	0	0	0	0	20	0	0	0	0	0	0	0	0	0	0	0	0	0	0	0	0	0	0	0	0	0	0	0	0	0	0	0	0	93	0	0	0
53050be39a788fe9af5aa6e4ccaec7ac	0	0	0	0	0	0	0	0	0	0	0	0	0	0	0	0	0	0	0	0	0	0	0	0	0	0	0	0	0	0	0	0	0	0	0	0	0	0	0	53	16	4	0	9	45	2	7	0	11
5fe0039af4b59055856278c9fee5075f	85	179	0	0	0	0	0	0	0	0	0	0	0	0	0	0	0	0	0	0	0	0	0	0	0	0	0	0	0	0	0	0	0	0	0	0	0	0	0	0	0	0	0	0	0	0	0	0	0
9e090e27279366a8aff84e7baf3a078b	0	0	36	0	0	0	0	0	0	0	0	0	0	24	0	0	0	0	0	0	0	0	0	0	0	0	0	0	0	0	0	0	0	0	0	0	0	84	0	0	0	0	0	0	29	21	0	0	0
eff7a7e0da2220883150b438cf5e15ad	0	0	0	0	0	0	0	0	0	11	0	0	0	0	0	0	0	0	0	0	0	0	0	0	0	0	45	0	0	0	0	0	0	0	0	12	0	0	0	0	0	0	0	0	0	0	0	0	0
f8d82a179732fe0aacedb4e0eebbdcad	0	0	0	0	0	0	0	0	0	0	0	0	0	0	0	13	0	0	0	0	0	0	0	0	0	0	0	0	0	11	0	0	0	0	0	0	0	30	0	7	95	40	0	0	0	0	0	26	28
ada92b6f18bccc62af1815e89979f7e1	0	0	0	0	0	0	0	0	0	0	0	0	0	0	0	263	0	0	0	0	0	0	0	0	0	0	0	0	0	0	0	0	0	0	0	0	0	0	0	0	0	0	0	0	0	0	0	0	0
dd94925445b9c15bb39e758ef6f55238	0	0	0	0	0	0	0	0	0	0	0	0	0	0	0	0	23	0	0	0	0	0	0	0	0	0	0	0	0	0	0	0	0	0	0	0	0	134	49	0	0	0	0	0	0	0	0	0	0
ad714b45b8e3a12cb29750ddadbae41b	0	0	0	0	0	0	0	0	0	0	0	0	0	0	0	0	0	0	0	0	0	0	0	0	0	0	0	0	0	0	0	0	0	0	0	0	0	0	0	0	96	0	0	9	8	149	0	0	0
e9e576670278e19bf37cff24dea30a9e	0	0	0	0	5	0	0	0	0	0	0	0	0	0	0	0	0	0	0	0	0	0	0	11	0	0	0	0	0	0	0	0	0	0	0	0	0	0	0	7	84	0	0	0	0	0	0	0	0
c295085b6899d300444fc819eb5577d6	0	0	0	0	24	12	0	0	0	0	0	0	17	0	0	0	0	0	0	0	0	0	18	0	0	0	0	0	0	0	0	0	0	0	0	0	0	0	17	0	0	0	0	0	0	0	0	0	0
0576dec60f4da35f46413d48815849bd	0	0	43	0	0	0	0	0	0	0	0	0	0	0	0	15	0	0	0	0	0	0	0	0	0	0	0	0	0	13	0	0	0	30	0	0	0	32	0	0	0	0	0	0	0	0	0	15	0
c3379511470253c98736d9fc44f44877	0	0	0	0	0	0	0	0	0	0	0	0	0	0	0	0	0	0	0	0	0	0	0	0	0	0	0	0	0	0	0	0	0	0	0	0	0	25	0	0	91	48	39	0	0	17	6	0	0
cd0467c4630292a83be682d57c812031	0	0	0	0	0	0	0	0	0	0	0	0	0	0	0	0	0	0	0	0	0	0	0	0	0	0	0	0	0	0	0	0	0	0	0	260	0	0	0	0	0	0	0	0	0	0	0	0	0
0a3b0b3d9b3f71b7fce9c6c5c0b36d82	0	0	0	0	0	0	0	0	0	0	0	0	0	0	0	0	0	0	0	0	0	0	0	0	0	0	0	0	0	0	0	0	0	0	0	0	0	0	0	0	0	0	0	0	0	0	0	0	0
0da153c576182b9b5ebd5e4d67c452e8	0	0	0	0	0	0	0	0	0	0	0	0	0	0	0	0	0	0	0	0	0	0	0	0	0	0	0	0	0	0	0	0	0	0	0	0	0	0	0	0	0	0	49	0	0	0	0	0	50
0c788b88da08aea2f82568bd1ea58889	0	0	0	0	0	0	0	0	0	0	0	0	0	0	0	0	0	0	0	0	0	0	0	0	0	0	0	23	0	0	0	0	0	0	0	0	0	0	0	0	0	0	0	0	0	0	38	0	0
5643437f3b51fbbf2998eaf2d8f5e1d2	0	0	0	0	0	0	0	0	0	0	0	0	0	0	0	0	0	0	0	0	0	0	0	11	0	0	0	0	0	0	0	0	0	0	0	0	0	0	0	0	59	0	0	0	0	0	0	29	0
375cc0dea2ae741d4bc1decc657247f7	0	0	0	0	0	0	0	0	0	0	0	0	0	0	0	0	0	0	0	0	0	0	0	0	0	0	0	0	0	0	0	0	0	0	0	0	0	0	0	0	0	0	0	0	0	0	0	0	0
fa0791c5546f238f68ce7e02975f8f5b	0	0	0	0	0	0	0	0	0	0	0	0	0	0	0	0	0	0	0	0	0	0	0	0	0	0	0	0	0	0	0	0	0	0	0	0	0	83	145	0	0	0	0	0	0	0	0	0	0
8fb65635f771afcaab558de51a4e2c95	0	0	0	60	56	0	0	0	0	0	0	0	0	0	0	0	0	120	0	20	0	0	0	0	0	0	0	0	0	0	0	0	0	3	0	0	0	0	0	0	0	0	0	0	0	0	0	0	0
a2230cdd7d13235925203670ba6270b5	0	0	0	0	0	0	0	0	0	0	0	0	0	0	0	0	0	0	0	0	0	0	0	0	0	0	0	0	0	0	0	0	0	0	0	0	0	0	259	0	0	0	0	0	0	0	0	0	0
dfae12e8e38e93ce78b1521e4ab25ef8	0	0	0	0	0	20	0	0	0	0	0	0	0	0	0	0	0	0	0	0	0	0	0	0	0	0	0	0	0	0	0	0	0	0	0	0	0	0	0	0	0	0	0	0	0	0	0	0	0
057b6d2324742334ff987f6b5da89d14	0	0	0	0	0	0	0	0	0	6	0	0	0	0	0	0	0	0	0	0	0	0	0	0	0	0	0	0	0	91	0	0	0	0	0	0	0	0	0	0	0	0	0	0	0	0	0	0	0
912dcb09875aa574cb9cd581eb082c18	0	0	0	0	0	0	0	0	0	0	0	0	0	0	0	0	0	0	0	0	0	0	0	0	0	0	0	0	0	0	0	0	0	0	0	0	0	258	0	0	0	0	0	0	0	0	0	0	0
ff3611ee201a725c1258f54b792123a8	0	0	0	0	0	0	0	0	0	0	0	0	0	0	0	0	0	0	0	0	0	0	0	0	0	0	0	0	0	0	0	0	0	0	0	0	0	0	0	0	0	0	0	0	0	0	0	0	0
22c8ec8670573934fdac8f639b150ce8	0	0	0	0	0	0	0	0	0	0	0	0	0	0	0	0	0	0	0	0	0	0	0	0	0	0	0	0	0	0	0	0	0	0	0	0	0	126	0	0	0	0	0	0	0	0	0	0	0
37c21207f92118d6595d0a53091c8764	0	0	0	0	0	0	0	0	0	0	0	0	0	0	0	0	0	0	0	0	0	0	0	0	0	0	0	28	0	0	0	0	0	0	0	0	0	0	0	0	0	0	0	0	0	0	32	0	0
316674a91502e79b82c8e52325fdedee	0	0	0	0	0	0	0	0	0	0	0	0	0	0	0	0	0	0	0	0	0	0	0	0	0	0	0	0	0	37	0	0	0	0	0	0	0	0	13	0	48	0	0	0	0	0	0	53	0
1c7b68a3362d337ccc67927467da4e67	0	0	0	0	0	0	0	0	0	0	0	0	0	0	0	0	0	0	0	0	0	0	0	0	0	0	15	0	0	0	58	0	0	0	0	104	0	0	0	0	0	0	0	0	0	0	0	0	0
e94b0f135dc457ee2c1b8185ecf90a61	0	0	0	0	0	0	0	0	0	0	0	0	0	0	0	0	0	0	41	0	0	0	33	0	0	0	0	6	0	0	28	0	0	6	0	0	0	21	0	0	0	0	0	0	0	0	0	0	0
0ba8bde7c6b509465b7119d3ff0a3652	0	0	32	0	0	0	0	0	0	0	0	0	0	0	0	0	0	0	0	0	0	0	0	0	0	0	0	0	0	0	0	0	0	0	0	0	0	0	39	0	0	0	0	0	0	0	38	0	0
01b3e8ea4c35e888c32aa83ffa21cf5a	0	0	0	0	0	0	0	0	0	0	0	0	0	0	0	0	0	0	0	0	0	0	0	0	0	0	0	0	0	0	0	0	0	0	0	0	0	0	0	0	0	0	254	0	0	0	0	0	0
7329d38c6429d788a07845fde4c21f13	191	62	0	0	0	0	0	0	0	0	0	0	0	0	0	0	0	0	0	0	0	0	0	0	0	0	0	0	0	0	0	0	0	0	0	0	0	0	0	0	0	0	0	0	0	0	0	0	0
a0a459b1c52488ac94d329caa5d6a187	0	0	0	0	0	0	0	0	0	0	0	0	0	0	0	0	0	0	0	0	0	0	0	0	0	0	0	0	0	0	0	0	0	0	0	0	0	126	127	0	0	0	0	0	0	0	0	0	0
d426f2f339cd87e1e0cdb17a9383d71d	0	0	0	0	0	0	0	0	0	0	0	0	0	0	0	0	0	0	0	0	0	0	0	0	0	0	0	0	0	0	0	0	0	0	0	0	0	0	0	0	0	0	0	0	0	0	0	0	0
3acdf318e4c12354dacaefa2a9b13175	0	0	0	0	0	0	0	0	0	0	0	0	0	46	0	0	0	0	0	0	0	0	0	0	0	0	0	0	0	0	0	0	0	0	0	0	0	0	0	0	0	0	0	0	0	0	0	0	30
af14e2a6ee6139b7dbb7c590024b65c9	0	0	0	0	0	24	0	0	0	0	0	0	0	10	0	0	0	0	0	0	0	0	0	0	0	0	0	20	0	0	0	0	0	0	0	0	0	0	0	0	0	0	0	0	0	0	0	0	0
a94495b843049e2f7132ed5ab52f88a2	0	0	0	0	7	0	0	0	0	0	0	0	0	0	0	0	0	0	0	0	0	0	0	0	0	0	0	213	0	0	0	0	0	0	0	0	0	0	0	0	0	0	0	0	0	0	0	0	0
742bd9bf145dffa73b01ad9555b1fa57	0	0	0	0	0	0	0	0	0	0	0	0	0	0	0	0	31	0	0	0	0	0	0	0	0	0	0	0	0	0	0	0	0	0	0	0	0	66	117	0	0	0	0	0	0	0	0	0	0
905a67f9a785fa9a7494ba1362bc3e10	0	0	0	0	0	0	11	0	0	10	0	0	0	0	0	50	0	0	0	0	0	0	0	0	0	0	0	0	0	0	0	0	0	0	0	0	0	0	0	0	0	0	0	0	0	19	0	0	0
537128794c243db2a57a24a5b94c3410	0	0	0	0	0	0	0	0	0	0	0	0	0	0	0	0	0	0	0	0	0	0	0	0	0	0	0	0	0	0	0	0	0	0	0	0	0	0	0	0	0	0	0	0	0	0	0	0	0
4b57e4a3357f7ed103e6bd4cd44c3ab1	0	0	0	33	0	0	0	0	0	0	0	0	0	0	0	0	0	0	0	0	0	0	0	0	0	0	0	0	0	0	0	0	0	0	0	0	0	0	0	16	0	0	0	0	0	37	0	0	0
56f8fa505d61606c66036b0afe10c070	0	0	0	0	0	0	18	0	0	0	0	0	0	0	0	176	0	0	0	0	0	0	0	0	0	0	0	0	0	18	0	0	0	0	0	0	0	0	0	0	0	0	0	37	0	0	0	0	0
6bf9cc8ff25bd56a14fa87636542e665	0	0	0	0	0	0	0	0	0	0	0	0	0	0	0	0	0	0	0	0	0	0	0	0	0	0	0	0	0	16	0	0	0	0	0	0	0	0	0	0	0	0	0	0	0	0	17	0	0
de989e45242f83ca34caf981bd6fabf8	0	0	0	0	0	0	0	0	0	0	0	0	0	0	0	0	0	0	0	0	0	0	0	0	0	0	0	0	0	0	0	0	0	0	0	191	0	19	38	0	0	0	0	0	0	0	0	0	0
7d30cd67eb4e7bf1ffd678e8de1fc398	0	0	0	0	0	0	0	0	0	0	0	75	0	0	0	0	0	0	0	0	0	0	0	0	0	0	0	0	0	0	0	0	0	0	0	0	0	0	0	0	0	0	0	0	0	32	0	0	34
6d7c8186df07935e7a5eef9cad0c8f9f	0	0	0	0	0	0	0	0	0	0	0	0	0	0	0	245	0	0	0	0	0	0	0	0	0	0	0	0	0	0	0	0	0	0	0	0	0	0	0	0	0	0	0	0	0	0	0	0	0
55162da790a068c8f25bfe0e1f82e070	0	0	0	0	0	0	0	0	0	0	0	0	0	0	0	0	0	0	0	0	0	0	0	0	0	0	0	0	0	0	0	0	0	0	0	0	0	0	0	0	0	0	244	0	0	0	0	0	0
f14e1b1b796db467becc0e74df739053	0	0	0	0	9	0	0	0	42	0	0	4	0	0	0	0	0	0	0	0	0	0	0	0	0	0	0	62	0	25	0	0	0	0	0	30	0	0	11	5	0	0	0	0	0	26	0	0	0
6fd07dcf2993f0706d0fa31c27a634b0	0	0	34	0	0	0	0	0	0	0	0	0	0	0	0	0	0	0	0	0	0	0	0	0	0	0	0	0	0	0	0	0	0	0	0	0	0	0	0	19	36	19	0	0	0	0	93	0	0
a210747aaf50aa008733d87f990b1d30	0	0	0	0	0	0	0	0	0	0	0	0	0	0	0	0	0	0	0	0	0	0	0	243	0	0	0	0	0	0	0	0	0	0	0	0	0	0	0	0	0	0	0	0	0	0	0	0	0
70e09bcbcfb6964f43ed2b03bd3d6258	198	44	0	0	0	0	0	0	0	0	0	0	0	0	0	0	0	0	0	0	0	0	0	0	0	0	0	0	0	0	0	0	0	0	0	0	0	0	0	0	0	0	0	0	0	0	0	0	0
6da4becd918923a99b4a4e19e50e1a78	0	0	0	0	0	0	0	0	0	0	0	0	0	0	0	0	0	0	0	0	0	0	0	0	0	0	0	0	0	0	0	0	0	0	0	0	0	100	0	0	0	0	0	0	0	41	0	0	0
aa6093e46aa414b1fe597a0d506d1eeb	0	0	0	0	0	0	0	0	5	0	0	0	0	0	0	0	0	0	0	0	0	0	0	0	0	0	0	36	0	0	27	0	0	0	0	21	0	0	0	0	0	0	0	0	0	0	0	0	0
c15fc8882aae8df571d103a1c6f380e2	0	0	0	0	0	0	0	0	0	0	0	0	0	0	0	0	0	0	0	0	0	0	0	0	0	0	0	241	0	0	0	0	0	0	0	0	0	0	0	0	0	0	0	0	0	0	0	0	0
aad9313185121457337e75bfb82c66e2	195	45	0	0	0	0	0	0	0	0	0	0	0	0	0	0	0	0	0	0	0	0	0	0	0	0	0	0	0	0	0	0	0	0	0	0	0	0	0	0	0	0	0	0	0	0	0	0	0
3d73f4e7594f1dfa6382e1bbd7ce6e4a	0	0	0	0	0	0	0	0	0	0	0	0	0	0	0	0	0	0	0	0	0	0	0	0	0	0	0	0	0	0	0	0	0	0	0	0	0	44	0	12	0	0	0	0	0	0	0	0	13
b4d0fbb3d84ed2752b326dc4c39649a7	0	0	0	0	0	0	0	0	0	0	0	0	0	0	0	0	0	0	0	0	0	0	0	0	0	0	0	0	0	0	0	0	0	0	0	0	0	85	86	0	0	0	0	0	0	14	0	0	0
1633587040fb39e36ec0f03cf443308e	0	0	0	0	0	0	0	0	0	0	0	0	0	0	0	0	0	0	0	0	0	0	0	0	0	0	0	0	0	0	0	0	0	0	0	0	0	0	0	0	26	0	0	0	0	0	0	98	8
eaa2990c65d0e0852b2a0d230de7dd15	0	0	0	0	0	0	0	0	0	0	0	0	0	0	0	234	0	0	0	0	0	0	5	0	0	0	0	0	0	0	0	0	0	0	0	0	0	0	0	0	0	0	0	0	0	0	0	0	0
a341b687377fea6dc955503a324d6f05	0	0	37	0	0	0	0	0	0	0	0	0	0	0	0	0	0	0	0	0	0	0	0	0	0	0	0	0	0	46	0	0	0	0	0	0	0	0	29	0	0	0	0	0	0	0	71	0	0
ed1e9c152e0414c41b8de0c8eb61a5b9	0	0	0	0	0	0	0	0	0	0	0	0	0	0	0	0	0	0	0	0	0	0	0	0	0	0	0	0	0	0	17	0	0	0	0	0	0	0	0	0	44	0	0	0	0	0	0	0	0
bcd59d81df4d1210d7c0761dd540c177	0	0	0	0	0	0	0	0	0	0	0	0	0	0	49	40	0	0	0	0	0	0	0	0	0	0	0	0	0	0	0	0	0	0	0	0	0	0	0	0	0	0	0	0	0	0	0	0	0
979ddd8f1028e2c1b9b2779e080f9022	0	0	8	0	20	0	0	0	0	0	0	0	0	0	0	0	0	0	0	0	0	0	0	0	0	0	0	0	0	0	0	0	0	0	0	0	0	0	0	0	0	0	0	0	0	0	40	0	0
c2cba842c3c4bade2675f0361361753b	0	0	44	0	0	0	0	0	0	0	0	0	0	45	0	0	0	0	0	0	0	0	0	0	0	0	0	0	124	0	0	0	0	0	0	0	0	24	0	0	0	0	0	0	0	0	0	0	0
301e67469dd490ea4e49133a2ef06d02	236	0	0	0	0	0	0	0	0	0	0	0	0	0	0	0	0	0	0	0	0	0	0	0	0	0	0	0	0	0	0	0	0	0	0	0	0	0	0	0	0	0	0	0	0	0	0	0	0
58b7495a73380b8ccad6ac60b9adcd41	0	0	0	0	0	0	0	0	0	0	6	19	21	24	0	0	0	0	0	8	0	0	0	0	0	0	0	0	10	0	0	0	0	0	0	0	0	0	0	0	0	0	0	0	0	0	0	0	0
beb5bb10386c67bfb37b345ee8badb95	0	0	0	0	0	0	0	0	0	0	0	0	0	0	0	0	0	0	0	0	0	0	0	0	0	0	0	0	0	0	0	0	0	236	0	0	0	0	0	0	0	0	0	0	0	0	0	0	0
e27c946aa2517f6765a6a9d8ff3d7934	0	0	0	0	0	0	0	0	7	0	0	0	0	0	0	0	0	0	0	0	0	0	0	0	0	0	0	8	0	0	0	0	0	0	0	0	0	60	0	0	7	0	28	12	21	0	0	0	0
50b54ccb9f60076313efa8ea8b37f839	0	0	0	0	0	0	0	0	0	0	0	0	0	0	0	0	0	0	0	0	0	0	0	0	0	0	0	0	0	0	0	0	0	0	0	0	0	0	0	0	0	0	0	0	0	0	0	0	0
efc7efee5c5861e422b9c26cf512a7c0	0	0	28	16	0	0	0	0	0	0	0	0	0	0	0	0	0	0	0	0	0	0	0	0	0	0	0	0	0	66	0	0	0	0	0	0	0	0	80	0	0	0	0	0	0	0	0	0	0
ad9f5a6c7f81f55eed3973c6d0d59546	0	0	0	0	0	0	0	0	0	0	0	0	0	0	0	0	0	0	0	0	0	0	0	0	0	0	0	0	0	0	0	0	0	0	0	0	0	0	0	0	0	0	0	0	0	0	0	13	0
9ac348a65287e0c3cd6183a158f7b240	0	0	0	0	0	0	0	0	0	0	0	0	0	0	0	0	0	0	0	0	0	0	0	0	0	0	0	0	0	0	0	0	0	0	0	0	0	0	0	0	0	0	0	0	0	0	0	0	0
cc5a52c94e3ac29df5d6793c5bd055b0	0	0	0	69	59	0	0	0	0	0	0	0	0	0	0	0	0	80	0	0	0	0	0	0	0	6	0	0	0	0	19	0	0	0	0	0	0	0	0	0	0	0	0	0	0	0	0	0	0
7f00d56ed5577d065f29234204b68e3d	0	0	0	0	0	0	0	0	0	0	0	0	0	0	0	0	0	0	0	0	0	0	0	0	0	0	0	0	0	43	0	0	0	0	0	0	0	0	0	0	37	0	0	0	0	0	0	63	0
639b4b231d8106d2db2dfabca4452222	0	0	0	0	0	0	0	0	0	0	0	0	0	0	0	0	0	0	0	0	0	0	0	0	0	0	0	0	0	0	0	0	0	0	0	0	0	0	0	0	0	0	0	0	4	0	3	0	0
ec8977ff9136cef866a38f5b871c20e6	0	0	0	0	0	0	0	0	0	0	0	0	0	0	0	0	0	0	0	0	0	0	0	0	0	0	0	0	0	0	0	0	0	0	0	0	0	0	0	0	0	0	0	0	0	0	0	0	0
246cf11ca6ef3a50782e9bcb10ecd0a5	0	0	0	0	0	0	0	0	0	0	0	0	0	0	0	0	0	0	0	0	0	0	0	0	0	0	0	0	0	0	0	0	0	0	0	0	0	0	0	0	0	0	0	0	0	0	0	0	0
5226d66fe186f531ef81dbdf884d2312	0	229	0	0	0	0	0	0	0	0	0	0	0	0	0	0	0	0	0	0	0	0	0	0	0	0	0	0	0	0	0	0	0	0	0	0	0	0	0	0	0	0	0	0	0	0	0	0	0
7b5944702eacabf16b38fca2e0100bcf	0	0	0	0	0	0	0	0	0	0	0	0	0	0	0	0	0	0	0	0	0	0	0	0	0	0	0	0	0	0	0	0	0	0	0	0	0	0	0	0	0	81	0	0	0	0	0	148	0
c68c2d19fb70f85fc2c6122f0cfb5e41	0	0	0	0	0	0	0	0	0	0	0	0	0	0	0	0	0	0	0	0	0	0	0	0	0	0	0	0	0	0	0	0	0	0	0	0	0	0	0	0	0	0	0	0	0	0	0	80	0
079f5a6a54f532b9ff2124ce585ea3d3	0	0	0	0	0	0	0	0	0	0	0	0	0	0	0	0	0	0	0	0	0	0	0	0	0	0	0	0	0	0	0	0	0	0	0	0	0	0	0	0	0	0	0	0	0	0	0	0	0
6242adc029b74e5475f19e8eba8ee86d	0	0	0	0	0	0	0	0	0	0	0	0	0	0	0	31	40	22	0	38	20	0	18	15	0	0	0	0	0	0	0	0	0	0	0	0	0	0	0	0	0	0	0	0	0	0	0	0	0
21df58d60a3ab8c283244787ad346993	0	0	0	0	0	0	0	0	0	0	0	0	0	0	0	0	0	0	0	0	0	0	0	0	0	0	0	0	0	0	0	0	0	0	0	0	0	55	121	0	0	0	0	0	51	0	0	0	0
81afb472cd260476799a77c9e168a86a	0	226	0	0	0	0	0	0	0	0	0	0	0	0	0	0	0	0	0	0	0	0	0	0	0	0	0	0	0	0	0	0	0	0	0	0	0	0	0	0	0	0	0	0	0	0	0	0	0
b33a4f300b136aa7cf5a30de4014ee44	0	0	0	0	0	0	0	0	0	0	0	0	0	0	0	0	0	0	0	0	0	0	0	0	0	0	0	59	0	0	0	0	0	0	0	0	0	0	0	0	0	0	0	0	0	137	28	0	0
e484153ef16ea6abc6739c1d76ccda64	0	0	0	0	0	0	0	0	0	0	0	0	0	0	0	0	0	0	0	0	0	0	0	0	0	0	0	0	0	0	0	0	0	0	0	0	0	0	225	0	0	0	0	0	0	0	0	0	0
eb10cafa912faa97e170b305f29fe67f	0	0	0	0	0	0	0	0	0	0	0	0	0	0	0	0	0	0	0	0	0	0	0	0	0	0	0	0	0	0	0	0	0	0	0	0	0	61	0	0	57	0	0	0	0	32	40	0	0
a75e9be9c1831938ec0b11babf82e448	0	0	0	0	0	0	21	0	0	0	0	0	0	0	0	0	0	0	0	0	0	0	0	0	0	0	0	0	0	0	0	0	0	0	0	0	0	0	0	0	53	0	0	0	0	49	46	0	0
a108a3a2d1303fec6e21a09b2a5d7620	0	0	0	0	0	0	0	0	0	45	0	0	0	0	0	0	0	0	0	0	0	0	0	0	0	0	0	0	0	0	0	0	0	0	0	0	0	0	0	0	0	0	0	0	0	0	0	0	0
084fa172897633223559c229021ca85a	0	0	0	0	0	0	0	0	0	0	0	0	0	0	0	0	0	0	0	0	0	0	0	0	0	0	0	0	0	0	0	0	0	0	0	0	0	0	0	0	0	0	0	0	0	0	0	0	0
7c4d61338ea3015a1273fb8245ad1bfc	0	0	0	0	0	0	0	0	0	0	0	0	0	0	0	0	0	0	0	0	0	0	0	0	0	0	0	0	0	0	0	0	0	0	0	0	0	0	0	0	0	0	0	0	0	0	0	0	0
35d86d424677a2ead99f3338783ef31d	0	0	0	0	0	0	0	0	0	0	0	0	0	0	0	0	0	0	0	0	0	0	0	0	0	0	0	0	0	0	0	0	0	0	0	0	0	133	90	0	0	0	0	0	0	0	0	0	0
0249f204ebcc9451da37e825d0d08068	0	0	0	24	0	0	0	50	0	0	0	0	0	0	0	0	0	0	0	0	0	0	0	0	0	0	0	0	0	0	0	0	0	0	0	0	0	0	0	0	0	0	0	0	0	0	0	0	0
918b420c88a43b7de95438ef852c5b62	0	0	0	0	0	0	0	0	0	0	0	0	0	0	0	0	0	0	0	0	0	0	0	0	0	0	0	48	0	0	0	0	0	0	0	10	0	0	0	0	39	0	44	9	0	61	0	0	0
51d494e720f3ae9d1db14cb22d8950d5	0	0	0	0	0	0	53	0	0	0	0	0	0	0	0	0	0	0	0	0	0	0	0	0	0	0	0	0	0	0	0	0	0	0	0	65	0	0	0	0	0	0	0	0	0	0	53	0	0
9181d590b713096341e30fe571104abd	0	0	0	0	0	0	0	0	0	0	0	0	0	0	0	8	0	0	0	0	0	0	0	0	0	0	0	0	0	0	0	0	0	0	0	0	0	16	0	0	0	0	23	0	0	0	0	0	0
b3c81878770f7d9921aeb025f3863f5e	219	0	0	0	0	0	0	0	0	0	0	0	0	0	0	0	0	0	0	0	0	0	0	0	0	0	0	0	0	0	0	0	0	0	0	0	0	0	0	0	0	0	0	0	0	0	0	0	0
2df3792d7fc581f713633803c21ee475	0	0	0	0	0	20	0	0	5	0	0	0	0	0	0	0	0	0	0	21	0	0	14	0	0	0	0	0	0	0	0	0	0	0	0	0	0	0	0	0	0	0	0	0	0	0	0	0	0
d59cec87862bd56217a6bdbc4d2350fd	0	0	0	0	0	0	0	0	0	0	0	0	0	0	0	0	0	0	0	0	0	0	18	0	0	0	0	0	0	0	0	0	0	0	0	0	0	0	37	0	0	0	0	0	0	0	0	41	0
4ee37f95cc9f8c1a10ac62c317208dfc	0	0	0	0	0	0	0	0	0	0	0	0	0	0	0	0	0	0	0	0	0	0	0	0	0	0	0	0	0	21	0	0	0	0	0	19	0	0	0	0	0	0	28	0	0	7	0	5	0
c04f9c4256f9ed198fdc05751d580c62	0	0	0	0	0	0	0	0	0	0	0	0	0	0	0	0	0	0	13	0	0	0	0	0	0	0	0	0	0	0	0	0	0	0	0	0	0	36	74	0	10	0	0	0	0	0	0	0	0
b589da34dbf3107a9ed288cf4750b678	0	0	0	0	0	0	0	0	0	0	3	0	0	0	0	0	0	0	0	0	0	0	0	0	0	0	0	0	0	0	0	0	0	0	0	0	0	0	0	0	0	0	0	0	0	0	0	0	0
144f88857b0801f472c8dcf8925da4d5	0	0	0	0	0	0	0	0	0	0	0	0	0	0	0	0	0	0	0	0	0	0	0	0	0	0	0	0	0	0	0	0	0	0	0	0	0	136	0	46	0	0	0	0	36	0	0	0	0
8a34aaaac3a2f00f9a820c8facf7bc58	0	0	0	0	0	0	0	0	0	0	0	0	0	0	0	217	0	0	0	0	0	0	0	0	0	0	0	0	0	0	0	0	0	0	0	0	0	0	0	0	0	0	0	0	0	0	0	0	0
6403e9939ded9f474f2c31ab5c031bab	0	0	0	0	0	0	0	0	0	0	0	0	0	0	0	0	0	0	0	0	0	0	0	0	0	0	0	0	0	0	0	0	0	0	0	0	0	0	0	0	0	0	0	0	0	0	0	0	0
23a39dc1505a9c18c61abf7d3b3086aa	216	0	0	0	0	0	0	0	0	0	0	0	0	0	0	0	0	0	0	0	0	0	0	0	0	0	0	0	0	0	0	0	0	0	0	0	0	0	0	0	0	0	0	0	0	0	0	0	0
8e1214aad95ac84e3e135ff4cd202a41	0	0	0	0	25	25	0	0	0	0	0	0	0	0	0	15	0	0	0	0	4	0	0	0	0	0	0	0	0	0	0	0	0	0	0	0	0	0	0	0	0	0	0	0	0	0	0	0	0
5ae4ed713cc538f396f5b07ead6f741c	0	0	9	0	0	0	0	0	0	0	0	0	0	0	0	0	0	0	0	0	0	0	0	0	0	0	0	0	0	0	0	0	0	0	0	207	0	0	0	0	0	0	0	0	0	0	0	0	0
fbfa98d669661f627851ac46e2b56b4f	0	0	0	0	0	0	0	0	0	0	0	0	0	0	0	0	0	0	0	74	0	0	0	0	0	0	26	0	0	9	0	0	0	0	0	0	0	0	0	0	0	0	0	0	0	0	0	0	0
8b6c05eae7187006149fdda6f7e0ff78	0	0	0	0	0	0	0	0	0	0	0	0	0	0	0	0	0	0	0	0	0	0	0	0	0	0	0	0	0	0	0	0	0	0	0	0	0	0	0	0	0	0	0	0	0	0	0	0	0
6ba7ee4c4a33cb7a2d34e676047c11f5	0	0	0	0	0	0	0	0	0	0	0	0	0	0	0	0	0	0	0	0	0	0	0	0	0	0	0	0	0	0	0	0	0	0	0	0	0	0	0	0	0	0	0	0	0	0	0	0	0
4a098b09be6f51352660c104f9c354a1	0	0	0	0	0	0	0	0	0	0	0	0	0	0	0	38	0	0	0	0	46	0	0	42	0	0	0	0	0	0	0	0	0	0	0	0	0	0	0	0	0	0	0	67	0	0	0	0	0
bb6fd3e92834a80c34bd5cfc6533ac41	0	0	0	0	0	0	0	0	0	0	0	0	0	6	0	0	0	0	0	0	0	0	0	0	0	0	0	0	0	0	0	0	0	0	0	0	0	0	0	0	7	0	4	0	0	0	0	0	0
8b5cf611f2fb5156bdc0b02c8006a017	0	0	6	0	0	5	0	0	0	3	0	0	0	0	0	0	0	0	0	0	0	0	0	0	0	0	0	0	0	3	7	0	0	0	0	0	0	48	0	12	18	9	4	6	0	11	0	0	10
a2d1cc3890fda383eddf5c9945f55270	0	0	0	0	0	0	0	0	0	0	0	0	0	0	0	0	0	0	0	0	0	0	0	0	0	0	0	26	0	0	0	0	0	0	0	0	0	0	0	0	0	0	0	0	0	0	0	24	17
6a099a5822318946beb3d319a4ab28ac	0	0	0	0	0	0	0	0	0	0	0	0	0	0	0	0	0	0	0	0	0	0	0	0	0	0	0	0	0	0	0	0	0	0	0	0	0	0	0	0	0	0	0	0	0	0	0	0	0
836eec3e1146e40192b8d7d156460707	0	0	0	0	0	0	0	0	0	0	0	0	0	0	0	0	0	0	0	0	0	0	0	0	0	0	0	0	0	0	0	0	0	0	0	0	0	0	0	0	0	0	0	0	0	0	0	0	0
8c05568a9ea63bbbdea50a063bbb81d1	0	0	0	11	0	0	0	0	0	0	0	0	14	0	0	0	0	0	0	0	0	4	0	0	0	0	0	0	0	0	0	0	0	8	0	0	0	49	35	21	0	0	0	0	0	0	0	0	0
bada67cb12767f8fe445d3d3582e1d82	0	0	0	0	0	21	0	0	0	0	0	0	0	0	0	0	0	0	0	0	0	0	0	0	0	0	0	9	0	0	0	0	0	0	0	0	0	33	0	13	0	0	0	0	0	125	0	0	0
a8295534999bc419abb2495c06589253	0	0	0	0	0	0	0	0	0	0	0	0	0	0	0	0	0	0	0	0	0	0	0	0	0	0	0	0	0	0	0	0	0	0	0	0	0	0	0	6	0	0	81	0	8	0	0	6	0
9f738ec4664dd6a15ad183d6ee33de73	0	0	0	0	0	0	0	0	0	0	0	0	0	0	0	0	0	0	0	0	0	0	0	0	0	0	0	6	0	0	0	0	0	0	0	0	0	0	12	0	172	0	0	0	0	0	0	0	0
3cb6a2f051bdd6fccde876fb2d972be0	0	0	0	0	0	0	0	0	0	0	0	0	0	0	0	0	0	0	0	0	0	0	0	0	0	0	0	142	0	0	0	0	0	0	0	0	0	10	0	0	0	0	0	0	0	0	0	12	14
410ddc0bed1847d6bcdff2d08675d4d8	0	0	0	0	0	0	0	0	0	0	0	0	0	0	0	0	0	0	0	0	0	0	0	0	0	0	0	0	0	0	0	0	0	0	0	0	0	63	0	0	0	0	0	0	26	0	49	43	0
43696bda8054cc4ece746dcb63b2519a	0	0	0	0	0	0	0	0	0	0	0	0	0	0	0	0	0	5	0	0	0	0	0	0	0	0	0	0	0	0	0	0	0	0	0	0	0	49	51	13	0	5	0	0	5	0	0	0	2
2eece5c0dac95430a73d8cc71c2e968b	0	0	0	0	0	0	0	0	0	0	0	0	0	0	0	0	0	0	0	0	0	0	0	0	0	0	0	0	0	0	0	0	0	0	0	0	0	0	0	0	12	0	0	5	0	0	0	0	0
272533057afe033d692d6fccc2c43b7f	0	0	0	0	0	0	0	0	0	0	0	0	0	0	0	0	0	0	0	0	0	0	0	0	0	0	0	0	0	42	0	0	0	0	0	0	45	0	0	0	0	0	0	0	0	0	0	0	0
f27e851b41df4307b067dd795bd4ac60	132	76	0	0	0	0	0	0	0	0	0	0	0	0	0	0	0	0	0	0	0	0	0	0	0	0	0	0	0	0	0	0	0	0	0	0	0	0	0	0	0	0	0	0	0	0	0	0	0
9bae08a821f871602d2f51c56537bef3	0	0	0	0	0	0	0	10	0	16	0	0	23	0	0	28	0	0	0	15	0	0	14	0	0	0	0	0	0	0	0	0	0	0	0	0	0	0	0	0	0	0	0	0	0	0	0	0	0
093e90ed11a29d7dae1e753cea3b4e17	0	0	0	0	0	0	0	0	0	0	0	0	0	0	0	0	0	0	0	0	0	0	0	0	0	0	0	0	0	0	0	0	0	0	0	0	0	0	101	0	0	0	49	0	0	0	0	0	0
4ed6d271ffc739dce7c06d0df83c4aa3	0	0	0	0	0	0	0	0	0	0	0	0	19	0	18	0	11	12	0	9	0	0	11	0	0	0	15	0	7	0	0	5	2	0	0	0	0	0	0	0	0	0	0	0	0	0	0	0	0
1465ecba0d319771bf1d42bfc3b74002	0	0	0	0	0	0	0	0	0	0	0	0	0	0	0	0	0	0	0	0	0	0	0	0	0	0	0	0	0	0	0	0	0	0	0	0	0	0	0	0	0	0	0	0	0	47	0	50	0
ffc66100fefb28caaa6be62772a9ceeb	206	0	0	0	0	0	0	0	0	0	0	0	0	0	0	0	0	0	0	0	0	0	0	0	0	0	0	0	0	0	0	0	0	0	0	0	0	0	0	0	0	0	0	0	0	0	0	0	0
7251da9ffb10b86e02cdcc891e67802e	0	0	0	14	17	0	0	0	0	0	0	11	0	0	0	0	0	0	0	0	0	0	0	0	0	0	0	0	0	0	0	0	0	0	0	0	0	0	0	0	0	0	0	0	0	0	0	0	0
5534bcef7a7777a513c66434e3af34ec	0	0	0	0	0	0	0	0	0	0	0	0	0	0	0	0	0	0	0	0	0	0	0	0	0	0	0	0	0	0	0	0	0	0	0	0	0	0	0	0	101	0	0	0	0	0	26	0	0
616eeb3258b0fb5ec72d70751ecf9e87	0	0	0	0	14	0	0	0	0	0	0	9	0	0	0	0	0	7	0	0	0	0	0	0	0	0	0	0	0	10	0	0	0	0	0	0	0	0	0	43	0	0	0	0	0	0	0	0	0
6c04145c000d303c19101168636fcdc8	0	0	0	7	0	0	0	0	0	0	0	0	0	0	0	0	0	0	64	0	0	89	0	0	0	0	0	0	0	0	0	0	0	0	0	0	0	0	0	0	0	0	0	0	0	0	0	0	0
57c5f95a8708a036294d80007de20798	0	0	0	0	0	0	0	0	0	0	0	0	0	0	0	0	0	0	0	0	0	0	0	0	0	0	0	0	0	0	0	205	0	0	0	0	0	0	0	0	0	0	0	0	0	0	0	0	0
19d819007eb021d26da77bcdf5422318	0	0	0	0	0	0	0	0	0	0	0	0	0	0	0	0	0	0	0	0	0	0	0	0	0	0	0	0	0	0	0	0	0	0	0	0	0	0	0	0	0	0	57	0	0	0	0	0	0
8cb2eba9000805d4978b6c3a7d20533c	0	0	0	12	0	0	0	0	0	0	0	0	0	37	0	0	11	0	0	0	0	0	0	0	0	0	0	0	0	0	0	0	0	0	0	0	0	0	0	0	0	0	0	0	0	0	0	0	0
e5f76985986bde75cdc4ad136143dcd7	0	0	0	0	0	0	0	0	0	0	0	0	0	0	0	0	0	0	0	0	0	0	0	0	0	0	0	0	0	0	0	0	0	0	0	0	0	0	0	0	0	0	0	0	0	48	0	0	0
1c407bef8651e4b001c2fdb5322342bb	0	0	0	0	0	0	0	0	0	0	0	0	0	0	0	0	0	0	0	0	0	0	0	0	0	0	0	0	0	0	0	0	0	0	0	13	0	80	82	0	0	0	0	0	0	0	0	0	0
e283143aa9a013bb0768ca7bb06f6135	0	0	0	0	0	0	0	0	0	0	0	0	0	0	0	0	0	0	0	0	0	0	0	0	0	0	0	0	0	0	0	0	0	0	0	0	0	0	0	0	0	0	0	0	0	0	0	0	0
e3d77c86842cbbf658fe59b38f46790e	0	0	0	0	0	0	0	0	0	0	0	0	0	0	0	0	0	0	0	0	0	0	0	0	0	0	0	0	0	0	4	0	0	0	0	0	0	25	84	30	7	0	0	23	0	0	0	0	0
bc4c4de853c652b0c06afbcd6d73fe1b	0	0	0	0	0	7	0	0	0	0	0	0	13	8	0	0	0	0	0	0	0	0	0	0	0	0	0	0	0	0	0	0	0	0	0	0	0	0	0	17	0	0	0	0	0	40	0	0	0
39109dec55661cb285fef1e59f65b229	0	0	0	0	0	0	7	0	0	0	0	0	0	0	0	0	0	0	0	0	0	0	0	0	0	0	0	0	0	4	0	0	0	0	0	0	0	0	54	0	0	0	0	0	35	45	0	9	0
64e17c1d083086c53adc12df41652178	0	0	0	0	0	0	0	0	0	0	0	0	0	0	0	0	0	0	0	0	0	0	0	0	0	0	0	0	0	0	0	0	0	0	0	0	0	0	0	0	0	0	0	0	0	0	0	0	0
20b9219ca001d2f3bff254a9e214413b	0	0	0	0	0	0	0	0	0	0	0	0	0	0	0	0	0	0	0	0	0	0	0	0	0	0	0	0	0	0	0	0	0	0	0	0	0	0	0	23	0	0	49	10	21	59	0	0	0
c6f97fc573073d0e6cb98df46a203413	0	0	0	0	0	0	0	0	0	0	0	0	0	0	0	0	0	0	0	0	0	0	0	0	0	0	0	0	0	0	0	0	0	0	0	96	0	0	0	0	11	0	0	0	0	0	30	0	0
f4c29f5b5fc5590cb48a7cae99a46552	0	0	0	0	0	0	0	0	0	0	0	0	0	0	0	0	0	0	0	0	0	0	0	0	0	0	0	0	0	40	0	0	0	0	0	0	0	0	0	0	44	0	21	0	0	0	31	0	0
666340fab0d2c8d62e15e76d6df0660f	0	0	0	0	0	0	8	0	0	0	0	0	0	0	0	0	0	0	0	0	0	0	0	0	0	0	0	0	0	35	0	0	0	0	0	0	0	38	0	8	0	0	0	0	0	0	0	0	0
85d2e42b4f98aef1268891fcfec52100	0	0	0	0	0	0	0	0	0	0	0	0	0	0	0	0	0	0	0	0	0	0	0	0	0	0	0	0	0	21	0	0	4	0	0	31	0	0	0	0	0	0	0	4	0	55	0	0	0
c795c6007b08943464132331e6d7d9b0	0	0	5	41	63	0	28	0	0	0	0	0	0	0	0	0	10	0	0	0	0	0	0	0	0	0	0	0	0	0	0	24	0	0	0	0	0	0	0	0	0	0	0	0	0	0	0	0	0
cf13fafe5fb458186c25a37134e6f1f9	0	0	0	0	0	0	0	0	0	0	0	0	0	0	0	7	0	0	0	0	0	0	0	0	0	0	0	0	0	0	0	0	0	0	0	0	0	0	0	0	0	0	51	0	0	88	34	0	0
8786e19afdd1ff7c64824b52e439bcaf	0	0	0	0	0	0	0	0	0	5	0	0	0	0	0	0	0	0	0	0	0	0	0	0	0	0	0	0	0	0	0	0	0	0	0	0	0	20	0	43	0	0	0	0	0	75	0	14	40
e9461b86d9f2fcbe4a2cc4e35e48c22a	0	0	0	0	0	0	0	0	0	0	0	0	0	0	0	0	0	17	0	56	0	0	0	14	15	0	0	0	0	0	0	0	0	0	0	0	0	0	0	0	0	0	0	0	0	0	0	36	42
d5844c9a78a573ad0e115726de30d9a3	0	0	0	0	0	0	0	0	0	0	0	0	0	0	0	16	0	0	0	0	0	0	0	0	0	0	0	0	0	0	0	0	0	0	0	0	0	0	0	0	0	121	0	0	0	0	0	0	60
14807d1a35a4d04ad04b934f2ac1ffaa	0	0	0	0	0	0	0	0	0	0	0	0	0	0	0	0	0	0	0	0	0	0	0	0	0	0	0	0	0	0	0	0	0	0	0	0	0	0	0	64	0	0	0	0	0	0	0	97	0
8bab6fcc0744090f37310b46c7664806	0	0	0	0	0	0	0	0	0	0	0	0	0	0	0	0	0	0	0	52	0	0	0	0	0	0	0	0	0	60	0	0	0	0	0	0	0	0	0	0	0	0	0	0	0	0	0	0	0
d3334c959aca020ae2c0935f85a5570e	0	0	0	0	0	0	0	0	0	0	0	0	0	0	0	0	0	0	0	0	0	0	0	0	0	0	0	0	0	0	0	0	0	0	0	0	0	0	113	83	0	0	0	0	0	0	0	0	0
ae4d6f43d17b005a2662384a7a6b4be1	78	117	0	0	0	0	0	0	0	0	0	0	0	0	0	0	0	0	0	0	0	0	0	0	0	0	0	0	0	0	0	0	0	0	0	0	0	0	0	0	0	0	0	0	0	0	0	0	0
d04a81242dcb824f77442db556cbe929	0	0	0	0	0	0	0	0	0	0	0	0	0	0	0	0	0	0	0	0	0	0	0	0	0	0	0	0	0	11	0	0	0	0	0	19	0	74	0	23	0	0	0	0	20	0	0	34	0
da97ec69d3b7eaf238e64de0d8357213	0	0	0	0	0	0	0	0	0	0	0	0	0	0	0	0	0	0	0	0	0	0	0	0	0	0	0	127	0	0	0	0	0	0	0	0	0	0	0	0	0	0	68	0	0	0	0	0	0
68dc947068d5586b050111e748f033f9	0	0	0	0	0	0	0	0	0	0	0	22	0	0	0	0	0	0	0	0	0	0	0	0	0	0	0	0	0	0	0	0	0	0	0	0	0	0	0	0	0	0	0	0	0	0	0	0	0
e1ad1e1a94f0b043abc64f4c6667e8bb	0	0	0	0	0	0	0	0	0	0	0	0	0	0	0	0	0	0	0	0	0	0	0	0	0	0	0	0	0	0	0	0	0	0	0	0	0	0	0	0	0	0	0	0	0	0	0	0	0
31fbc777227c03b3d029b6193d235988	179	14	0	0	0	0	0	0	0	0	0	0	0	0	0	0	0	0	0	0	0	0	0	0	0	0	0	0	0	0	0	0	0	0	0	0	0	0	0	0	0	0	0	0	0	0	0	0	0
3f43db10047162d15d516db63dd8880a	0	0	0	18	0	14	0	0	0	0	0	32	0	0	0	0	0	0	0	0	0	0	0	0	0	0	0	0	0	0	0	0	0	0	0	0	0	0	0	0	0	0	0	0	0	0	0	0	0
a90d71ab59243a370154925bbfb510ce	0	0	0	0	0	0	0	0	0	0	0	0	20	0	0	0	0	0	0	0	0	0	0	0	0	0	0	0	0	0	0	0	0	0	0	0	0	0	0	0	0	0	0	0	0	0	0	0	0
cccdedd716f498b094610121cd65e11a	0	0	0	0	0	0	13	0	0	0	0	0	0	0	0	40	0	0	0	0	0	0	0	0	0	0	0	0	0	7	0	0	0	14	0	0	0	0	0	0	0	0	0	0	0	0	0	0	0
7ea1b3109f937946a6e5b3fe28d9f05a	0	0	0	0	0	0	0	0	74	0	0	0	0	0	0	0	22	0	0	0	0	0	0	0	0	0	0	0	0	62	0	0	0	0	0	0	0	0	0	0	0	0	0	0	0	0	0	0	0
0fcdb0c4415872528dcefb5e508f1030	0	0	0	0	0	0	0	0	0	0	0	0	0	0	0	0	0	0	0	0	0	0	0	0	0	0	0	0	0	0	116	0	0	0	0	0	0	0	0	29	20	0	0	0	0	0	0	0	0
b98355d60c486477d78b9450fba99abb	0	0	0	0	0	0	0	0	0	0	0	0	0	0	0	0	0	0	0	0	0	0	0	0	0	0	0	0	0	0	0	0	0	0	0	0	0	0	0	0	0	0	192	0	0	0	0	0	0
8a4cf0eb0f484465889dbac99aefb45f	182	9	0	0	0	0	0	0	0	0	0	0	0	0	0	0	0	0	0	0	0	0	0	0	0	0	0	0	0	0	0	0	0	0	0	0	0	0	0	0	0	0	0	0	0	0	0	0	0
1330b3345b78ec925368a4060cd7e165	0	0	0	0	0	0	0	0	4	0	0	0	0	0	0	0	0	0	0	15	0	0	39	0	0	0	0	0	0	0	0	0	0	0	0	0	0	22	0	0	0	0	0	0	0	0	0	0	0
f4d664a9de46075bf48feebf9e75aa2f	0	0	0	0	0	0	18	0	0	0	0	0	0	0	0	0	0	0	0	0	0	0	0	0	0	0	0	4	12	3	0	8	0	0	0	0	0	48	0	0	5	5	0	0	0	7	0	3	0
4bed252ea6cdc986b0c20bae3ca9900c	0	0	0	0	0	0	0	0	0	0	0	0	0	0	0	0	0	0	0	0	0	0	0	0	0	0	0	0	0	0	0	0	0	0	0	0	0	116	0	0	0	0	0	0	0	0	0	0	0
8fe7afe8b5eaf438b01c6399b01be532	170	20	0	0	0	0	0	0	0	0	0	0	0	0	0	0	0	0	0	0	0	0	0	0	0	0	0	0	0	0	0	0	0	0	0	0	0	0	0	0	0	0	0	0	0	0	0	0	0
57ddb0f4fbc1043141253f74f568c007	189	0	0	0	0	0	0	0	0	0	0	0	0	0	0	0	0	0	0	0	0	0	0	0	0	0	0	0	0	0	0	0	0	0	0	0	0	0	0	0	0	0	0	0	0	0	0	0	0
d15de5ec61b23f3c68b58c41b270a9c3	0	0	0	0	0	0	0	0	0	0	0	0	0	0	0	0	0	0	0	0	0	0	0	0	0	0	0	0	0	0	0	0	0	0	0	0	0	58	0	32	0	0	0	0	0	0	0	0	0
8b196849a5b2b1875a83f2b7b17115ad	0	0	0	0	0	0	0	0	0	0	37	0	0	0	0	0	0	0	0	0	0	0	0	0	0	0	0	0	0	0	0	0	0	0	0	0	0	0	0	0	0	0	0	0	0	22	0	0	0
87518d7ae26c151d3e7df2aa23f59ddd	0	0	0	0	0	0	0	0	0	0	0	0	0	0	0	0	0	0	0	0	0	0	0	0	0	0	0	0	0	13	0	0	0	0	0	176	0	0	0	0	0	0	0	0	0	0	0	0	0
7afcca6c34acfe2ba597f94570beedb1	0	0	0	0	0	0	0	0	0	0	0	0	0	0	0	0	0	0	0	0	0	0	0	0	0	0	0	0	0	0	0	0	0	0	0	0	0	189	0	0	0	0	0	0	0	0	0	0	0
2d3054b02a177d8c7a7d76fdc0edff1f	0	0	0	0	0	0	0	0	0	0	0	0	0	0	0	0	0	0	0	0	0	0	0	0	0	0	0	0	0	0	0	0	0	0	0	0	0	29	0	0	31	0	0	0	0	52	0	0	0
5e54bd230a9096fc15bba4aff1d1ed5a	0	0	0	0	0	0	0	0	0	0	0	0	0	80	26	0	0	0	0	0	0	0	0	0	0	0	0	0	0	0	0	0	0	0	0	0	0	0	0	0	0	0	0	0	0	0	0	0	0
e2712e64197ae1e1fbd35f54e94705d1	0	0	0	0	0	0	0	0	0	0	0	0	0	0	54	0	0	0	0	0	28	0	0	0	0	0	0	0	0	0	0	0	0	0	0	0	0	0	0	0	0	0	0	0	0	46	0	0	0
29e6a622f7d2e21f878b060ab761666a	0	0	0	0	0	0	0	0	0	0	0	0	0	0	0	25	0	0	22	0	0	0	0	0	0	0	0	0	0	9	0	0	0	0	0	0	0	0	10	23	0	0	0	0	0	0	21	30	0
3159b4d4f80b0aa6ebba0d15df825db7	0	0	0	0	0	0	0	0	0	0	0	0	0	0	0	0	0	0	0	0	0	0	0	0	0	0	0	0	0	0	0	0	0	0	0	0	0	0	0	0	0	0	0	0	0	0	0	0	0
cee39f0f44d8c1a8ba7f6fbb567d977f	0	0	0	21	0	0	0	0	0	0	0	0	0	8	0	0	0	0	0	0	0	0	0	9	0	0	0	0	0	0	0	0	0	0	0	0	0	17	101	0	0	9	0	0	0	0	0	0	0
bb9e5e0dfaeaed744a9adf275566496a	186	0	0	0	0	0	0	0	0	0	0	0	0	0	0	0	0	0	0	0	0	0	0	0	0	0	0	0	0	0	0	0	0	0	0	0	0	0	0	0	0	0	0	0	0	0	0	0	0
685a0683e46e6faab309e0c74c3a5d76	0	0	0	0	0	0	0	0	0	0	0	0	0	0	0	0	0	0	0	0	0	0	0	0	0	0	0	0	0	0	0	0	0	0	0	0	0	84	0	0	0	0	0	0	0	0	0	0	0
65a3ee82c2fc4ca49bfd2eff5a868893	0	0	0	0	0	0	0	0	0	0	0	0	0	0	0	0	0	0	0	0	0	0	0	0	0	0	0	0	0	0	0	0	0	0	0	0	0	17	0	44	0	0	0	0	0	0	0	18	0
d21d8c6a808bef60b2c1232205fb2ccc	0	0	64	0	0	0	0	0	0	0	0	0	0	0	0	0	0	0	0	0	0	0	0	0	0	0	0	0	0	0	0	0	0	0	0	57	0	0	0	0	0	0	0	0	0	0	0	0	0
323c7d7bc5b203f88a0bceefe3d85dd9	0	0	0	0	0	0	0	0	0	0	0	0	0	0	0	0	0	0	0	0	0	0	0	0	0	0	0	0	0	0	0	0	0	0	0	35	0	0	0	0	0	0	0	0	0	0	0	0	0
788b67585329e7247f4921db108f7def	0	0	0	0	0	0	0	0	0	0	0	0	0	0	0	0	0	0	0	0	0	0	0	0	0	0	0	0	57	0	0	0	0	47	0	0	0	0	34	0	0	0	0	0	0	0	0	0	0
bcdf55d62e99f4f19cc6a6479ba21373	0	0	0	0	0	0	0	0	0	0	0	0	0	0	0	0	0	0	0	0	0	0	186	0	0	0	0	0	0	0	0	0	0	0	0	0	0	0	0	0	0	0	0	0	0	0	0	0	0
c38d33ff520f20085c2ab7b822ce6fa4	0	0	0	0	0	0	0	0	0	0	0	0	0	0	0	0	0	0	0	0	0	0	0	0	0	0	0	0	0	0	0	0	0	0	0	0	0	186	0	0	0	0	0	0	0	0	0	0	0
dbd62554636dc4a486059a10cd9bd981	0	0	0	0	0	0	0	0	0	0	0	0	0	0	0	0	0	0	0	0	0	0	0	0	0	0	0	0	0	0	0	0	0	0	0	0	0	0	0	0	0	0	0	0	0	0	0	0	0
e87ad49a654266e710429cbc6974f490	0	0	0	5	0	0	0	0	0	0	13	0	0	0	0	0	0	0	0	2	0	0	0	0	0	0	0	0	0	0	0	0	0	0	0	4	0	67	21	0	0	0	0	0	0	0	0	18	14
d5743ab8cf3858e82b563045c7ba9f6c	0	0	0	0	0	0	0	0	0	0	0	0	0	0	0	0	0	0	0	0	0	0	0	0	0	0	0	0	0	0	0	0	0	0	0	0	0	0	0	0	0	0	0	0	0	0	39	0	0
90c2c980c54a61e506015dd8aa3bf565	0	0	0	0	0	0	0	0	10	0	0	0	0	0	0	0	0	0	0	0	0	0	0	0	0	0	0	0	0	0	0	0	0	0	0	0	0	66	0	33	76	0	0	0	0	0	0	0	0
9926a124301d67f4a571f219c8658b0a	0	0	0	0	0	0	0	0	0	0	0	0	0	0	0	185	0	0	0	0	0	0	0	0	0	0	0	0	0	0	0	0	0	0	0	0	0	0	0	0	0	0	0	0	0	0	0	0	0
80009f709e357fd7f3784ad0bed05865	0	0	0	0	0	0	0	0	0	0	0	0	0	0	0	0	0	0	0	0	0	0	0	0	0	0	0	0	0	0	0	0	0	0	0	0	0	0	0	56	0	0	0	0	0	129	0	0	0
a59e556c52d334e30c198737703fc8f4	0	0	0	0	0	0	0	0	0	0	0	0	0	0	0	0	0	0	0	0	0	0	0	0	0	0	0	0	0	0	0	0	0	0	0	0	0	0	0	0	0	0	94	0	0	0	0	0	0
2b194a67119f512295cbe9659b7214ea	0	0	0	0	0	0	0	0	0	0	0	0	0	0	0	0	0	0	0	0	0	0	0	0	0	0	0	0	0	0	0	0	0	0	0	0	0	0	0	0	0	0	0	0	0	0	91	0	0
82427dca70f7332280b86e05841e53d7	90	94	0	0	0	0	0	0	0	0	0	0	0	0	0	0	0	0	0	0	0	0	0	0	0	0	0	0	0	0	0	0	0	0	0	0	0	0	0	0	0	0	0	0	0	0	0	0	0
fd778e715a82e3c550459e8266e48d44	0	0	0	0	0	15	0	0	0	0	0	0	0	31	0	0	0	0	0	0	0	0	0	0	0	0	0	0	0	0	0	0	0	0	0	0	0	0	0	0	0	0	0	0	0	0	0	0	0
5a413bf04fd53e710d0b7d418e8bceca	0	0	0	0	0	0	0	0	0	0	0	0	0	0	0	0	0	0	0	0	0	0	0	0	0	0	0	0	0	0	0	0	0	0	0	0	0	0	17	25	0	0	0	8	0	133	0	0	0
8ebed2a5748d1bba3f272a833d602264	0	0	0	0	0	0	0	0	0	0	0	0	0	0	0	0	0	0	0	0	0	0	0	0	0	0	0	0	0	0	0	0	0	0	0	0	0	0	0	0	0	0	0	34	0	0	0	65	0
af79c2cb6ba8bd0854bb82e6a9cc09d5	0	0	0	0	0	0	0	0	0	0	0	0	0	0	0	0	0	0	0	0	0	0	0	0	0	0	0	0	0	0	0	0	0	0	0	0	0	0	0	0	0	0	0	0	0	0	0	104	79
d3fc28ef69e49745e39984fb63c131e6	0	0	0	79	46	0	57	0	0	0	0	0	0	0	0	0	0	0	0	0	0	0	0	0	0	0	0	0	0	0	0	0	0	0	0	0	0	0	0	0	0	0	0	0	0	0	0	0	0
e57e2787367e7a9ddff5c557a53832fe	0	0	0	0	0	0	0	0	0	0	0	0	0	0	0	0	0	0	0	0	0	0	0	0	0	0	0	0	0	0	0	0	0	0	0	0	0	0	0	0	0	0	24	0	0	0	0	0	0
75dc70544d5c3a36140d3225635f384c	0	0	0	0	0	0	0	0	0	0	0	0	0	0	0	0	0	0	0	0	0	0	0	0	0	0	0	0	0	0	0	0	0	0	0	0	0	0	0	0	0	0	0	0	0	0	0	0	0
5621d62626d1e8ee0ec21a239f836134	0	0	0	0	0	0	0	0	0	0	0	0	0	0	0	0	0	0	0	0	0	0	0	0	0	0	0	0	0	0	0	0	0	0	0	0	0	0	0	0	0	0	0	0	0	0	0	0	0
1baa34adbf9978a03885877888335e85	0	0	0	0	0	0	6	0	0	0	5	0	0	0	0	0	0	0	0	8	0	0	0	0	0	0	0	0	0	0	0	0	0	0	0	0	0	0	0	0	42	0	0	0	0	102	6	0	0
5ea927247d9fca812d6382121dbca5c8	0	0	0	0	0	0	0	0	0	0	0	17	0	0	0	16	0	0	0	0	19	0	0	0	0	0	0	0	0	0	0	0	0	0	0	0	0	0	0	0	0	0	0	0	0	0	0	21	0
c227b2fe49d535e4da4a96c66212bb9b	0	0	0	0	0	0	0	0	0	0	0	0	25	0	0	0	0	0	0	0	0	0	0	0	0	0	0	0	81	0	0	0	0	0	0	0	0	0	0	0	0	0	0	0	0	0	0	0	0
d589642d13d0e4c76067f2c1b927405e	0	0	0	0	0	0	0	0	0	0	0	0	0	0	0	0	0	0	0	0	0	0	0	0	0	0	0	0	0	0	0	0	0	0	0	0	0	100	80	0	0	0	0	0	0	0	0	0	0
b28231d5e324ff1effb3aa1f0b475212	0	0	0	0	0	0	0	0	0	0	0	0	0	0	0	0	0	0	0	0	0	0	0	0	0	0	0	0	0	0	0	0	0	0	0	0	0	116	64	0	0	0	0	0	0	0	0	0	0
4c9a92b1c85d300095ea646074e72720	0	0	0	0	0	0	0	0	0	0	0	0	0	0	0	0	0	0	0	0	0	0	63	0	0	0	0	0	0	0	0	58	0	0	0	0	0	0	23	0	0	0	0	0	10	0	0	0	0
0a577d76a3abf5b316eebde671285cfa	0	0	0	0	0	0	0	0	0	142	0	0	0	0	0	0	0	0	0	0	0	0	0	0	0	0	0	0	0	0	0	0	0	0	0	0	0	0	35	0	0	0	0	0	0	0	0	0	0
d604143885833f3d49f8f3ee03def8cf	0	0	0	0	0	0	0	0	0	0	0	0	0	0	0	0	0	0	0	0	0	0	0	0	0	0	0	0	0	0	0	0	0	0	0	0	0	0	0	0	62	0	0	0	0	0	60	55	0
048dd96752591864fd08b8d6678693a3	0	0	0	0	0	0	0	0	0	0	0	0	0	0	0	0	0	0	0	0	0	0	0	0	0	0	0	0	0	0	0	0	0	0	0	0	0	0	0	0	0	0	0	0	0	0	0	0	0
90955af7381ccae456b27ea7912f3c26	0	0	0	0	0	0	0	0	0	0	0	5	0	0	0	0	0	0	0	0	0	0	0	0	0	0	0	0	0	0	0	0	0	0	0	0	0	55	77	0	0	0	0	0	0	0	0	0	0
4cb0471fd3fe9772a5b77b83743efa1c	0	0	80	0	0	0	0	0	0	0	0	0	0	0	0	0	0	0	0	0	29	0	0	0	25	0	0	0	0	0	0	0	0	0	0	0	0	0	0	0	0	0	0	0	0	0	0	0	0
47ffa972816575d165ae313b129b3255	0	0	0	0	0	0	0	0	0	0	0	0	0	0	0	0	0	0	0	0	0	0	0	0	0	0	0	0	0	0	0	0	0	0	0	0	0	0	0	0	0	0	0	0	0	3	45	0	0
16c089fba2595b0015f0ce237ad55675	175	0	0	0	0	0	0	0	0	0	0	0	0	0	0	0	0	0	0	0	0	0	0	0	0	0	0	0	0	0	0	0	0	0	0	0	0	0	0	0	0	0	0	0	0	0	0	0	0
c84011e7a3af2d9e3e904206f8ae7f0d	0	0	93	0	0	0	0	0	0	0	0	0	0	0	0	0	0	0	0	0	0	0	0	0	0	0	0	0	0	0	0	0	0	0	0	0	0	0	0	0	0	0	0	0	0	0	0	0	0
aaa9519163e3d0d5983b93916b5a284c	0	0	6	0	0	0	0	0	0	0	0	0	0	0	0	0	0	0	0	0	0	0	0	0	0	0	0	0	0	0	0	0	0	0	0	0	0	0	0	0	0	0	0	0	0	122	25	0	0
c9da20e11e2cf73969079d4209c5c10c	0	0	0	0	0	0	0	0	0	0	8	0	0	0	0	0	0	0	0	0	0	6	0	0	0	0	0	0	0	0	0	0	0	0	0	0	0	0	0	0	37	0	19	0	0	45	0	40	0
34d26d2aae85520e2b10fa3d817723cf	0	0	0	0	0	0	0	0	0	0	0	0	0	0	0	0	0	9	0	0	2	0	0	0	0	7	6	17	0	0	0	0	0	0	0	0	0	0	78	0	0	0	29	0	0	0	0	0	0
d6ed42b917d8477f9c617c7f8c2babfc	0	0	0	0	0	0	0	0	0	0	0	0	0	0	0	0	0	0	0	0	0	0	0	0	0	0	0	0	0	0	0	0	0	0	0	0	0	0	0	0	16	0	0	0	0	159	0	0	0
f1e1bd2c753274476edcae1b3c90a6da	0	0	0	0	9	0	0	0	0	0	10	0	0	0	0	0	0	0	0	0	0	0	0	0	0	0	0	93	0	0	0	0	0	0	0	0	0	0	0	0	0	0	0	0	0	34	0	0	0
32b0fe2f6ac1963e5934c5216b9d3548	0	0	0	0	0	0	0	0	0	0	0	0	0	0	0	0	0	0	0	0	0	0	0	0	0	0	0	0	0	0	0	0	0	0	0	0	0	0	0	56	51	0	0	0	0	0	0	0	0
a7102a415568e0092745b8689525ba9e	0	0	0	0	0	0	0	0	0	0	0	0	0	0	0	0	0	0	0	0	0	0	0	0	0	0	0	4	0	0	0	0	0	0	0	0	0	0	0	15	21	0	0	0	0	95	0	30	0
7647bc803dee5b6af237616c92e14188	0	0	0	0	0	0	0	0	0	0	0	0	0	0	0	0	0	0	0	0	0	30	0	0	0	0	0	0	0	0	56	0	0	0	0	0	0	0	0	0	0	0	56	0	0	0	0	0	0
169719ebe39b578e8c4ec59be044a180	0	0	0	0	0	0	0	0	0	0	0	0	0	0	0	0	0	0	0	0	0	0	0	0	0	0	0	36	0	0	0	0	0	0	0	0	0	0	50	11	37	0	0	3	0	0	2	2	0
ab36f5e5b54be7fd073408fa5c2e7426	0	0	0	0	0	0	0	0	0	0	0	0	0	0	0	0	0	0	0	0	0	0	0	0	0	0	0	0	0	0	0	0	0	0	0	0	0	0	0	0	0	0	0	0	0	0	0	0	0
1c108c8eb477eedcd4f0850e16de02f6	0	0	0	0	0	6	0	0	0	0	0	0	0	0	0	0	0	0	0	0	0	0	0	0	0	0	0	0	0	0	0	0	0	0	0	0	0	10	0	0	0	36	0	2	0	0	0	11	17
c067ac9f4ea4420a4851f9123422923c	0	0	0	0	0	4	0	0	0	0	0	0	0	0	0	0	0	0	12	0	0	0	0	0	0	0	0	0	0	0	0	0	0	9	0	0	0	21	73	0	0	0	46	0	0	0	0	0	0
7603ad4dd118aa33b4e00f1908d3a43f	0	0	0	0	0	0	0	0	0	0	0	0	0	0	0	0	0	0	0	0	25	0	0	0	0	0	0	0	0	63	0	0	0	0	0	70	0	0	0	0	0	0	0	0	0	0	0	0	0
828fe6ec211813a9a064de9f20e66422	0	0	0	0	0	0	0	0	0	0	0	0	0	0	0	0	0	0	0	0	0	0	0	0	0	0	0	0	0	0	0	0	0	0	0	0	0	0	85	0	0	0	0	0	0	18	0	0	0
e40a2367ef4c3fc3215e259f459077f8	0	0	0	0	0	0	0	0	0	0	0	0	0	0	0	0	0	0	0	0	0	0	0	0	0	0	0	0	0	0	0	0	0	0	0	0	0	0	0	0	0	0	0	0	0	0	0	0	0
537955390ce7669b7cb41f20dcc545cc	0	0	0	0	0	0	0	0	0	0	0	0	0	0	0	0	0	0	0	0	0	0	0	0	0	0	0	0	0	0	0	0	0	0	0	0	0	0	0	0	0	0	0	0	0	0	0	0	0
984a1efe6d7e74da7519e8e83c2075b9	0	0	0	0	0	0	0	0	0	3	0	0	0	0	45	0	0	18	0	0	0	12	0	0	0	0	0	0	0	0	3	0	0	0	0	0	0	0	0	0	0	0	0	0	0	0	0	0	0
e3e0757ae06b3547917d6468d1b6304c	98	72	0	0	0	0	0	0	0	0	0	0	0	0	0	0	0	0	0	0	0	0	0	0	0	0	0	0	0	0	0	0	0	0	0	0	0	0	0	0	0	0	0	0	0	0	0	0	0
67f225af624856a89074d9a8cddb3d32	0	0	0	0	0	0	0	43	0	0	0	18	16	0	0	0	0	0	0	0	0	0	0	0	0	0	0	0	0	0	0	0	0	0	0	0	0	0	0	0	0	0	0	0	0	0	0	0	0
f517876ed44a8726de430c26cee75cd5	0	0	0	0	0	0	0	0	12	0	0	0	0	0	0	0	0	0	49	0	0	0	0	0	0	0	0	0	0	0	0	0	0	0	0	0	0	0	0	0	0	0	0	0	0	0	11	0	0
73eed79ea2f20629350171799d8b023b	0	0	0	0	0	0	0	0	0	0	0	0	0	0	0	0	0	0	0	0	0	0	0	0	0	0	0	10	0	0	0	0	0	0	0	0	0	116	0	0	0	0	0	4	0	0	0	0	6
07159d7f6ab0af06428dd4971adeefbf	0	0	0	0	0	0	0	0	0	0	0	0	0	0	125	0	0	0	0	5	0	0	0	0	0	0	0	0	0	0	0	0	0	0	0	0	0	0	0	0	0	0	0	0	0	0	0	3	0
bbe9a37b8204c5450a440a88422ebe3c	155	13	0	0	0	0	0	0	0	0	0	0	0	0	0	0	0	0	0	0	0	0	0	0	0	0	0	0	0	0	0	0	0	0	0	0	0	0	0	0	0	0	0	0	0	0	0	0	0
abcfd31a9a6dd98840848304dba8930b	0	168	0	0	0	0	0	0	0	0	0	0	0	0	0	0	0	0	0	0	0	0	0	0	0	0	0	0	0	0	0	0	0	0	0	0	0	0	0	0	0	0	0	0	0	0	0	0	0
1f3f92e102a626c5a5acc918699fdbae	0	0	0	0	0	0	0	0	0	0	0	0	0	0	0	10	0	0	0	0	0	0	0	0	0	0	0	0	0	23	0	0	0	0	0	0	0	28	0	0	0	0	0	0	0	0	0	0	0
57550b850c1549db00979decece38640	0	0	0	0	0	0	0	0	0	0	0	0	0	0	0	0	0	0	0	0	0	0	0	0	0	0	0	0	0	0	0	0	0	0	0	168	0	0	0	0	0	0	0	0	0	0	0	0	0
74ba8fbf6bbfac2792c3ea9347dad16f	0	0	0	0	0	0	0	0	0	0	0	0	0	0	0	0	0	0	0	0	0	0	0	0	0	0	0	0	0	0	0	0	0	0	0	0	0	168	0	0	0	0	0	0	0	0	0	0	0
ea29684395f91a1088c5584c238a293a	0	0	0	0	0	0	0	0	0	0	0	0	0	0	0	0	0	0	0	0	0	0	0	0	0	0	0	0	0	0	0	0	0	0	0	0	0	0	0	167	0	0	0	0	0	0	0	0	0
14edd240c83e69cfc8da528adf1d100c	0	0	0	0	0	0	0	0	0	0	0	0	0	0	0	26	0	0	0	0	0	0	0	0	0	0	0	0	0	0	0	0	0	0	0	0	0	0	0	0	0	0	0	75	28	0	0	0	0
24415eab1ee77cb88ce8b6e70cafad3f	0	0	0	0	0	0	0	0	0	0	0	0	0	0	0	0	0	0	0	0	0	0	0	0	0	0	0	0	0	0	0	0	0	0	0	0	0	0	0	0	0	0	0	0	0	0	0	0	0
ffb8ae31bdbd9613f3d40598164a0923	0	0	0	0	0	0	0	0	0	0	0	0	0	0	0	0	0	0	0	0	0	0	0	0	0	0	0	0	0	0	0	0	0	0	0	0	0	166	0	0	0	0	0	0	0	0	0	0	0
958c87380c98032c26a9fa988180ddd0	0	0	0	0	0	0	0	0	0	0	0	0	0	0	0	0	0	0	0	0	0	0	0	0	0	0	0	0	0	0	0	0	0	0	0	0	0	0	0	0	0	0	0	0	0	0	0	0	0
62d19cf39f5ea6425bf61d36baaddff6	0	0	0	0	0	0	0	0	0	0	0	0	0	0	0	0	0	0	0	0	0	0	0	0	0	0	0	0	25	0	0	0	0	0	0	51	0	38	0	0	0	0	0	0	0	0	0	0	0
929130b169382a22fde544cfd88c0996	0	0	0	0	0	0	0	0	0	0	0	0	0	0	0	0	0	0	0	44	0	0	0	0	0	5	0	0	0	0	0	0	0	0	0	0	0	0	0	0	0	0	0	0	0	0	0	0	0
fa0eb775797f7e929483a872819cc715	0	0	0	0	0	0	0	0	0	0	0	0	55	0	0	0	0	0	0	0	0	0	0	0	0	0	0	0	0	0	0	0	0	0	0	0	0	0	0	0	0	0	0	0	0	0	0	0	0
13afe4211fbd10f6e99fc2aac683b76a	0	0	0	0	0	0	0	0	0	0	0	0	0	0	0	0	0	0	0	0	0	0	0	0	0	0	0	0	0	164	0	0	0	0	0	0	0	0	0	0	0	0	0	0	0	0	0	0	0
effc7a1bd975831530f96610eaf6db4b	0	0	0	0	0	0	0	0	0	0	0	0	0	0	0	0	0	0	0	0	0	0	0	0	0	0	0	0	0	0	0	0	0	0	0	0	0	100	0	0	18	0	0	0	46	0	0	0	0
692a31cfa1366773f7629762faf242d3	0	0	0	0	0	0	0	0	0	0	0	0	0	0	0	0	0	0	0	0	0	0	0	0	0	0	0	0	0	0	0	0	0	0	0	0	0	101	63	0	0	0	0	0	0	0	0	0	0
2d3c9c08276b10245251e996d6765203	0	0	0	0	0	0	0	0	0	0	0	0	0	0	0	0	0	0	0	0	0	0	0	0	0	0	0	0	0	0	0	0	0	0	0	0	0	73	0	44	0	0	0	32	0	0	0	0	0
08dfb866a2b4e714f9f953507399b406	0	0	0	0	0	0	0	0	0	0	0	0	0	0	0	0	0	0	0	0	0	0	0	0	0	0	0	0	0	0	0	0	0	0	0	0	0	0	0	0	0	0	0	0	0	0	0	0	0
7dfc1e80e89d75c014855290f4a1154f	0	0	0	0	0	0	0	0	0	33	0	0	0	0	0	0	0	0	0	0	0	0	0	0	0	0	0	0	0	0	0	0	0	0	0	0	0	0	0	0	0	0	0	0	0	69	0	0	0
fa0f9c040860ad62b03d21abbafcd565	0	0	0	0	0	0	0	0	0	0	0	0	0	0	0	0	0	0	0	0	0	0	0	0	0	0	0	0	0	0	0	0	0	0	0	0	0	0	163	0	0	0	0	0	0	0	0	0	0
4a1629a93b94f5d2ab104da782f2920f	0	162	0	0	0	0	0	0	0	0	0	0	0	0	0	0	0	0	0	0	0	0	0	0	0	0	0	0	0	0	0	0	0	0	0	0	0	0	0	0	0	0	0	0	0	0	0	0	0
f03f67addb9743c23456831d62f7b5f1	0	0	0	0	0	0	0	0	0	0	0	0	0	0	0	0	0	0	0	0	2	0	8	0	0	0	0	0	0	5	0	0	0	0	0	0	0	0	21	0	0	0	0	0	0	0	0	0	0
801780b8ea186024dd6a151357895220	0	0	0	0	0	0	0	0	0	0	0	0	0	0	0	0	0	0	0	0	0	0	0	0	0	0	0	0	0	0	0	0	0	0	0	0	0	92	70	0	0	0	0	0	0	0	0	0	0
a13699e04fb04d33a4c72ff46d413240	53	108	0	0	0	0	0	0	0	0	0	0	0	0	0	0	0	0	0	0	0	0	0	0	0	0	0	0	0	0	0	0	0	0	0	0	0	0	0	0	0	0	0	0	0	0	0	0	0
cbaa71c7ea83e2f4b6736205fd93a528	0	0	0	0	0	0	0	4	0	0	0	0	0	0	0	0	0	0	0	0	0	0	0	0	0	0	0	0	0	0	0	0	0	0	0	0	0	0	0	0	24	0	0	0	0	15	0	39	0
34a7b7df834b63026848ce4dbec259ec	0	0	0	0	0	0	0	0	0	0	0	0	0	0	0	0	0	0	0	0	0	0	0	0	0	0	0	0	0	0	0	0	0	0	0	0	0	0	0	0	123	0	0	0	0	0	0	0	0
2036386863f00fdd6db55ac6941e0c7b	0	0	0	10	0	0	0	0	21	0	0	0	0	0	0	0	0	0	0	0	0	0	0	0	0	0	0	15	0	0	0	0	0	0	0	0	0	0	12	10	0	0	0	4	0	73	0	0	0
0bc4e74223167b8523108f57990d35b9	0	0	0	0	0	0	0	0	0	8	0	0	0	0	0	0	0	0	0	0	0	0	0	0	0	0	0	0	0	0	0	0	0	0	0	0	0	0	0	0	64	0	59	0	0	0	0	0	0
20698e1da209d163c22da3869bb8c814	0	0	0	0	0	0	0	0	0	0	0	0	0	0	0	18	0	0	0	21	0	0	0	0	0	0	0	0	0	0	0	0	0	0	0	0	0	36	0	0	46	0	0	0	0	31	0	0	9
a95ea2f801c148efbb0ad9f7272dc8fb	134	26	0	0	0	0	0	0	0	0	0	0	0	0	0	0	0	0	0	0	0	0	0	0	0	0	0	0	0	0	0	0	0	0	0	0	0	0	0	0	0	0	0	0	0	0	0	0	0
8b63c0c53ffe07b64b8a0fb68715b033	130	30	0	0	0	0	0	0	0	0	0	0	0	0	0	0	0	0	0	0	0	0	0	0	0	0	0	0	0	0	0	0	0	0	0	0	0	0	0	0	0	0	0	0	0	0	0	0	0
8f0f519c5d40b2c5d8eaadec0579c87d	0	0	0	0	0	0	0	0	0	0	0	0	0	14	0	0	0	0	0	0	0	0	0	0	0	0	0	0	0	0	0	0	0	0	0	0	0	0	0	17	119	0	0	0	0	0	0	0	0
4253e6acc41b4198c6f0258a3e03ac1b	0	0	22	0	15	0	0	0	0	0	0	0	0	0	0	0	0	0	0	0	0	0	0	0	0	0	0	0	0	0	0	0	0	0	0	0	0	0	0	0	58	0	0	0	0	0	0	18	0
db3f9301998d13ace4e156af24b36a49	0	0	0	71	89	0	0	0	0	0	0	0	0	0	0	0	0	0	0	0	0	0	0	0	0	0	0	0	0	0	0	0	0	0	0	0	0	0	0	0	0	0	0	0	0	0	0	0	0
7fbf5133eb046cf70715a501aa71face	0	0	0	0	0	0	0	0	0	0	0	0	0	0	0	0	0	0	0	0	0	0	0	0	0	0	0	0	0	0	0	0	0	0	0	0	0	0	0	0	0	0	0	0	0	0	0	0	0
b764c8ca9d6b56996be25e309832c1d4	0	0	0	0	0	0	0	0	0	0	0	0	0	0	0	148	0	0	0	0	0	0	0	0	0	0	0	0	0	0	0	0	0	0	0	0	0	0	0	0	0	0	0	0	0	0	0	0	0
42f8a97017d592f2c9ab5e6feff6e528	0	0	0	0	0	0	0	0	0	0	0	0	0	0	0	0	0	0	0	0	0	0	0	0	0	0	0	0	0	0	0	0	0	0	0	0	0	0	0	0	0	0	160	0	0	0	0	0	0
728e25d4f58f263d321ce075c1ee5e10	0	0	0	0	0	0	0	0	0	0	0	0	0	0	0	0	0	0	0	0	0	0	0	0	0	0	0	0	0	0	0	0	0	0	0	0	0	0	0	0	0	0	0	0	0	0	0	52	0
8ccb2562b64a9eab95aab0fc96bcbdbd	0	0	0	0	0	0	0	0	0	0	0	0	0	0	0	0	0	0	0	0	0	0	0	0	0	0	0	0	0	0	0	0	0	0	0	0	0	0	0	0	0	0	0	0	0	0	0	0	0
4abd3c3f777693fc922f9c24b354cd1b	0	0	0	0	0	0	0	0	0	0	0	0	0	0	0	0	0	0	0	0	0	0	0	0	0	0	0	0	0	0	0	0	0	0	0	0	0	0	0	0	0	0	0	0	0	0	0	0	0
b9797b29f18dbfc0cf681301c65a2237	0	0	0	0	0	0	0	0	0	0	0	0	0	0	0	0	0	0	0	0	0	0	0	0	0	0	0	0	0	0	0	0	0	0	0	0	0	0	0	0	0	0	0	0	0	0	0	0	0
8fe6f349498bd3f51c03a0088e09075c	126	33	0	0	0	0	0	0	0	0	0	0	0	0	0	0	0	0	0	0	0	0	0	0	0	0	0	0	0	0	0	0	0	0	0	0	0	0	0	0	0	0	0	0	0	0	0	0	0
df315b7c9070fe50bb5019f7447baa36	0	0	0	0	0	0	0	0	0	0	0	0	0	0	0	0	0	0	0	0	0	0	0	0	0	0	0	0	0	100	0	0	0	0	0	0	0	40	0	0	0	0	0	0	0	0	0	0	0
97c625516360fc1576e1d01c723d4490	0	0	0	0	0	0	0	0	0	0	0	0	0	0	0	0	19	5	0	0	0	0	0	0	0	0	0	0	0	0	0	0	0	0	0	0	0	0	0	0	0	0	15	4	0	39	8	0	0
929b13b070ba700d0881555a8f91489f	0	0	0	0	0	0	0	0	0	0	0	0	0	0	0	0	0	0	0	0	0	0	0	0	0	0	0	0	0	0	0	0	0	0	0	0	0	0	0	18	44	0	0	32	0	0	0	0	0
a2ef6c52f12487c86f3327bfe7f0066a	0	0	0	0	0	0	0	0	0	0	0	0	0	0	0	0	0	0	0	0	0	0	0	0	0	0	0	76	0	0	21	0	0	0	0	0	0	0	0	0	9	0	0	0	0	0	0	0	0
2e25d5fca94f8c596f68fa00b03b3596	0	0	0	0	0	0	0	0	0	0	0	0	0	0	0	0	0	0	0	0	0	0	0	0	0	0	0	0	0	0	0	0	0	0	0	0	0	92	67	0	0	0	0	0	0	0	0	0	0
18c8e08076e7c36cb388dde0bb9bf2f9	0	0	0	0	0	0	0	0	0	0	0	0	0	0	0	0	0	0	0	0	0	0	0	0	0	0	0	0	0	0	0	0	0	0	0	0	0	0	85	0	0	0	0	0	0	0	0	0	0
75c923754d027a530759234e599e77ba	0	0	0	0	0	0	0	0	0	0	0	0	0	0	0	0	0	0	0	0	0	0	0	0	0	0	0	0	0	0	0	0	0	0	0	0	0	0	0	0	0	0	0	0	0	124	35	0	0
f2de8f81b61ca436fbc34628fb8da509	0	0	0	0	0	0	0	0	0	0	0	0	0	0	0	0	0	0	0	0	0	0	0	0	0	0	0	0	0	0	0	0	0	0	0	0	0	0	0	0	0	0	0	0	0	0	0	0	0
45ddfc3c90864e8c402b73ab4e7bf6b7	0	0	0	0	0	0	0	0	0	0	0	0	0	0	0	0	0	0	0	0	0	0	0	0	0	0	0	0	0	0	0	0	0	0	0	0	0	0	0	0	0	0	0	0	0	0	0	0	0
49d0e40cfbc530241ffffbfa0972c425	158	0	0	0	0	0	0	0	0	0	0	0	0	0	0	0	0	0	0	0	0	0	0	0	0	0	0	0	0	0	0	0	0	0	0	0	0	0	0	0	0	0	0	0	0	0	0	0	0
c975fe19e24ac78754da91044d8011c8	0	0	0	0	0	0	0	0	0	0	0	0	0	0	0	0	0	0	0	0	0	0	0	0	0	0	0	0	0	0	0	0	0	0	0	0	0	0	0	0	0	0	0	0	0	0	0	0	0
0ed9e055e5c49fb078badd371a98d063	0	0	0	0	0	0	24	0	0	0	0	0	0	13	0	0	13	0	0	0	0	0	0	0	0	0	0	0	0	0	0	0	0	0	0	0	0	0	0	18	0	0	0	0	0	34	23	0	0
a148d57b2afeb7d02395ef1ea1580857	0	0	0	0	0	0	0	0	0	0	0	13	8	0	0	0	0	0	0	0	0	0	5	0	0	0	0	0	0	0	0	0	0	0	0	0	0	72	0	0	21	0	0	0	0	0	0	0	0
3a239309903075ee4f4f7f597b1c5839	0	0	0	0	0	0	41	0	0	0	0	0	0	0	0	0	0	0	0	0	0	0	0	0	0	0	0	0	0	0	0	0	0	0	0	37	0	0	0	0	0	0	0	0	0	0	43	0	0
9adb3235099bf4de81c34cf79744d202	0	0	0	0	0	0	0	0	0	0	0	0	0	0	0	0	0	0	0	0	0	0	0	0	0	0	0	0	0	0	0	0	0	0	0	24	0	51	0	0	0	0	0	0	0	17	22	0	0
3a866783c091875ea7b3d4ba27c2baaa	0	0	0	0	0	0	0	0	0	0	0	0	0	0	0	0	0	0	0	0	0	0	0	0	0	0	0	0	0	0	0	0	0	0	0	0	0	0	0	78	0	0	0	0	0	0	0	0	0
7cfdd16dd08c079a4ad268aebf29b15a	0	0	0	21	0	0	0	0	0	0	0	0	0	22	0	0	0	0	0	0	0	0	0	0	0	0	0	0	0	0	0	0	0	0	0	0	0	0	0	0	0	0	0	0	0	0	0	0	0
5f1e8c6f0053a88cef927e43b94a9a31	0	0	0	0	0	0	0	0	0	0	0	0	0	0	0	0	0	0	0	0	0	0	0	0	0	0	0	0	0	0	0	0	0	0	0	0	0	0	0	0	89	0	0	0	0	53	0	0	0
7db44cc2d8fc1b1eadadfaed26b57b5a	0	0	0	0	0	0	0	0	0	0	0	0	0	0	0	0	0	0	0	0	0	0	0	0	0	0	0	157	0	0	0	0	0	0	0	0	0	0	0	0	0	0	0	0	0	0	0	0	0
f39493fe94e64a314dabc38c7e0bdae0	0	0	0	0	0	0	0	0	0	0	0	0	0	0	0	0	0	0	0	0	0	0	0	0	0	0	0	0	0	21	0	0	0	0	0	52	0	0	0	0	0	0	0	26	15	0	0	0	0
6164b6a3bec6a8d4b646f18440cff84a	0	0	0	0	0	0	20	0	0	0	0	0	0	0	0	0	0	0	52	0	0	9	0	0	0	0	0	0	0	0	0	0	0	0	0	0	0	64	0	11	0	0	0	0	0	0	0	0	0
fa7ee970e6dc771ae0c76bbb656ee021	0	0	0	0	0	0	0	0	0	0	0	0	0	0	0	0	0	0	0	0	0	0	0	0	0	0	0	0	0	0	0	0	0	0	0	0	0	0	0	0	0	0	0	0	0	0	32	5	0
d6911dc211d4b323cc4732a663c43f2e	0	0	0	0	0	0	0	0	0	0	0	0	0	0	0	0	0	0	0	0	0	0	0	0	0	0	0	0	0	0	0	0	0	0	0	19	0	0	0	0	0	0	63	0	0	0	0	0	33
d57094e5ff2ba572f34441fce68ffb32	0	0	0	0	0	0	0	0	0	0	0	0	0	0	0	0	0	0	0	0	0	0	0	0	0	0	0	0	0	0	0	0	0	0	0	0	0	0	156	0	0	0	0	0	0	0	0	0	0
8a545207fbe67eb5c6717093ed2726d8	0	0	0	0	0	0	0	0	0	0	0	0	0	0	0	0	0	0	0	0	0	0	0	0	0	0	0	0	0	0	0	0	0	0	0	0	0	0	0	0	0	0	0	8	0	98	0	0	50
6cb325bd54675b80e274015682062463	0	0	0	0	0	0	0	0	0	0	0	0	0	0	0	0	0	0	0	0	0	0	0	0	0	0	0	0	0	0	0	0	0	0	0	0	0	0	0	0	0	0	0	0	0	0	0	0	0
0ad61170958fb31dcd54cc6cee1b9e62	0	0	0	0	0	15	0	0	0	0	0	0	9	16	0	15	0	0	0	0	0	0	0	0	0	0	0	0	0	0	0	0	0	0	0	0	0	0	0	0	0	0	0	0	0	0	0	0	0
f598da27583ede8b9491e83a27854c35	0	0	0	0	0	0	0	0	0	0	0	0	0	0	0	0	0	0	0	0	0	0	0	0	0	0	0	47	0	0	9	0	0	0	0	0	0	0	0	0	0	0	0	0	5	48	0	0	0
22e2e166b28363206cab701195f28d28	0	0	0	0	0	0	0	0	18	0	0	0	0	0	19	42	0	0	0	0	0	0	0	0	0	0	0	0	18	0	0	0	0	0	0	0	0	0	0	0	0	0	0	0	0	0	0	0	0
b5033123e785109f9456a62ee95a1906	0	0	0	0	0	0	0	0	0	0	0	0	0	0	0	0	0	0	0	0	8	11	0	0	0	0	0	0	0	0	0	0	0	0	0	0	0	0	118	0	18	0	0	0	0	0	0	0	0
ea32d59fb4c5f096b4165f7345f6c08f	0	0	0	0	0	0	0	0	0	0	0	0	0	0	0	0	0	0	0	0	0	0	0	0	0	0	0	0	0	0	0	0	0	0	0	0	0	21	0	93	0	0	0	0	21	0	0	0	20
fee24056949a79c6c056916a32328247	0	0	0	0	0	0	0	0	0	0	0	0	0	0	0	0	0	0	0	0	0	0	0	0	0	0	0	0	0	0	0	0	0	0	0	0	0	0	0	0	0	0	0	0	0	0	0	0	0
0f2e424c31fde6338ce96737534df049	0	0	0	0	0	0	0	0	0	0	0	0	0	0	0	0	0	0	0	0	0	0	0	0	0	0	0	0	0	0	0	0	0	0	0	0	0	0	0	0	0	0	0	0	0	0	0	0	0
3abb925cfe18ad81bdaa72d4a7815315	0	0	0	0	0	0	0	0	0	0	0	0	0	0	0	0	0	0	0	0	0	0	0	0	0	0	0	0	0	0	0	0	0	0	0	0	0	57	46	0	42	0	0	0	0	0	0	5	0
f3321aff4339d3add38cf31a46a413e3	0	0	0	0	0	0	0	0	0	0	0	0	0	0	0	0	0	0	0	0	0	0	0	0	0	0	0	0	0	0	0	0	0	0	0	0	0	104	50	0	0	0	0	0	0	0	0	0	0
8b13235effaca70aeac64da3df3b4cd5	121	32	0	0	0	0	0	0	0	0	0	0	0	0	0	0	0	0	0	0	0	0	0	0	0	0	0	0	0	0	0	0	0	0	0	0	0	0	0	0	0	0	0	0	0	0	0	0	0
e5f63760ba1618db8164a1e0b8f20ba0	0	0	0	0	0	5	0	0	0	0	0	0	9	0	0	0	0	5	0	0	0	0	0	0	0	0	0	0	0	0	0	0	0	0	0	0	0	0	0	0	0	0	0	0	0	0	0	0	0
98154139b340db8b9c847b0fa562ab5a	0	0	0	0	0	0	0	0	0	4	0	0	0	0	0	0	0	0	0	0	0	0	0	0	0	0	0	0	0	0	0	0	0	0	0	0	0	0	0	0	0	0	0	0	0	149	0	0	0
be5887db902df41726fe2a5a622e7e01	0	0	0	0	0	0	0	0	0	0	0	0	0	0	0	0	0	0	0	34	9	0	0	0	0	0	0	0	0	0	0	0	0	0	0	0	0	0	0	0	0	0	0	0	0	101	0	0	0
c00e8e749737708087a8c416a1020ee3	0	0	0	0	0	0	0	0	0	0	0	0	0	0	0	0	0	0	0	0	0	0	0	0	0	0	0	91	0	0	0	0	0	0	0	0	0	0	0	0	0	0	0	0	0	0	31	0	0
69db079b73e23f91dca9c9bb8e8f8e52	0	0	5	0	0	15	0	0	0	0	0	0	0	0	0	0	0	0	0	0	0	0	0	0	0	0	0	0	0	0	0	0	0	0	0	11	0	0	0	0	0	0	0	0	0	0	0	0	0
3f17c592683aa8cab67f5d3db479313e	0	0	0	0	0	0	0	0	22	0	0	0	0	0	0	0	0	0	0	0	0	0	0	0	0	0	0	0	0	0	0	0	0	0	0	0	0	0	0	0	0	0	0	0	0	0	0	0	0
d7bfc0153dd8bb390125913cbe687761	0	0	13	0	0	0	0	0	0	0	0	0	0	0	11	0	0	0	0	0	0	0	0	0	0	0	0	16	0	0	14	0	0	0	0	0	0	0	30	0	7	0	0	0	0	0	0	0	0
3ea0efe7815215aee9bb99033dc5464a	0	0	0	0	0	0	0	0	0	0	0	0	0	0	0	0	0	0	0	0	0	0	0	0	0	0	0	0	0	0	0	0	0	0	0	0	0	37	0	20	0	0	0	15	54	7	10	0	0
d3073600c2d9eb8db29161e4e8362059	151	0	0	0	0	0	0	0	0	0	0	0	0	0	0	0	0	0	0	0	0	0	0	0	0	0	0	0	0	0	0	0	0	0	0	0	0	0	0	0	0	0	0	0	0	0	0	0	0
d8fa207e2d2c4a0d2606736e6decdde4	0	0	0	0	23	0	0	0	0	0	0	0	0	0	0	0	0	0	0	0	0	0	0	0	0	0	0	0	0	0	0	0	0	0	0	0	0	0	0	0	0	0	0	0	0	0	0	0	0
b817f54f713f06ace7bd293a4c8a5f1c	0	0	0	0	0	0	0	0	0	0	0	20	0	0	0	0	0	0	0	0	0	0	0	0	0	0	0	0	0	0	0	0	0	0	0	0	0	9	0	0	0	0	0	0	0	0	0	0	0
8c374a2f01efab260f0ae7e2acdcc8ed	0	0	0	0	0	0	0	0	11	0	0	0	0	0	0	0	0	0	22	2	0	0	0	0	0	0	0	0	0	0	0	0	0	0	0	0	0	0	0	0	0	0	0	0	0	0	8	0	4
318bf4c746056f4fdcca961acbc5c387	0	0	0	0	0	0	0	0	0	104	0	0	0	0	0	0	0	0	0	0	0	0	0	0	0	0	0	0	13	0	0	0	0	0	0	0	0	0	0	0	0	0	0	0	0	0	0	0	0
062b04c6d7fcbb2407a3ec42fca3ce2a	0	0	0	0	0	0	0	0	0	0	0	0	0	0	0	0	0	0	0	0	0	0	0	0	0	0	0	0	0	0	0	0	0	0	0	0	0	0	123	0	0	0	0	0	0	0	0	0	0
9230765f49af8887e77971f2faaa701f	0	0	0	0	0	0	0	0	0	0	0	0	0	0	0	0	0	0	0	0	0	0	0	0	0	0	0	0	0	0	0	0	0	0	0	0	0	73	78	0	0	0	0	0	0	0	0	0	0
9a674c9f9c464713875c36097feae6a3	0	0	0	0	0	0	0	0	0	0	0	0	0	0	0	0	0	0	0	0	0	0	0	0	0	0	0	0	0	0	0	0	0	0	0	0	0	45	56	18	0	0	0	0	20	0	0	0	0
cdc0395ee19d9480140c8b70c2597009	0	0	0	0	0	0	0	0	0	0	0	0	0	0	0	0	0	0	0	0	0	0	0	0	0	0	0	0	0	0	0	0	0	0	0	0	0	0	0	0	33	0	0	0	0	0	0	0	15
98a4501f4c52e39f575944e69132731b	0	0	0	0	0	0	0	0	0	0	0	0	0	0	0	0	0	0	0	0	0	0	0	0	0	0	0	0	0	0	0	0	0	0	0	0	0	118	0	0	0	0	0	0	18	0	0	0	0
e2cd77a5b1b78c5726165894bdf0a66f	0	0	0	0	0	0	0	0	0	0	0	0	0	0	0	0	0	0	0	0	0	0	0	0	0	0	0	0	0	0	0	0	0	0	0	0	0	0	0	0	0	0	0	0	0	0	0	150	0
5b07749228f0d2e5988d474423c97d17	0	0	0	0	0	0	0	0	0	0	0	0	0	0	0	0	0	0	0	0	0	0	0	0	0	0	0	0	0	0	0	0	0	0	0	0	0	0	52	15	0	0	33	0	0	0	0	0	0
cdc2edd95377c4ec9440d951a489c1e6	0	0	0	0	0	0	0	0	0	0	0	0	0	0	0	0	0	0	0	0	0	0	0	0	0	0	0	0	0	32	0	0	0	0	0	0	0	86	0	0	0	0	0	0	23	0	0	0	0
b7c91aa18bfd09b69ad1fb140c8ced0c	0	0	0	0	0	0	0	0	0	0	0	0	0	0	0	0	0	0	0	107	11	0	0	0	22	9	0	0	0	0	0	0	0	0	0	0	0	0	0	0	0	0	0	0	0	0	0	0	0
c3781d959487e0ac9afdc63a8675ec94	0	0	0	0	0	0	0	0	0	0	0	0	0	0	0	0	0	0	0	0	0	0	0	0	0	0	0	0	0	0	0	0	0	0	0	0	0	0	0	0	0	0	0	0	0	0	0	0	0
4717fd9e6eb200fc3d03b110df31c3cf	0	0	0	0	0	0	0	0	0	0	0	0	0	0	0	0	0	0	0	0	0	0	0	0	0	0	0	0	0	0	0	0	0	0	0	0	0	0	0	0	0	0	0	0	0	0	0	0	0
796e75a6ad4e30b371f653fc6dae333a	74	74	0	0	0	0	0	0	0	0	0	0	0	0	0	0	0	0	0	0	0	0	0	0	0	0	0	0	0	0	0	0	0	0	0	0	0	0	0	0	0	0	0	0	0	0	0	0	0
ac9cd642d6ea837b41390d8690f159be	0	0	0	0	0	0	0	0	0	0	0	0	92	0	0	0	0	0	0	0	0	0	0	0	0	0	0	0	0	0	0	0	0	0	0	0	0	0	0	0	0	0	0	0	0	0	0	0	0
ca72552b68be0fe55b2b29f4e3196427	0	0	0	0	0	0	0	0	0	0	0	0	0	0	0	0	0	0	0	0	0	0	0	0	0	0	0	0	0	0	0	0	0	0	0	0	0	0	0	0	0	0	0	0	0	0	59	0	0
511b94c4752aaf5be62df8de51e67316	0	0	0	0	0	0	0	0	0	0	0	0	0	0	0	0	0	0	0	0	0	8	0	0	0	0	0	0	0	0	0	0	0	16	0	0	0	93	24	0	0	0	0	0	6	0	0	0	0
13dd9ead1a20e349ede7b808170c2b9a	0	0	0	0	0	0	0	0	0	0	0	0	0	0	0	0	0	0	0	0	0	0	0	0	0	0	0	0	0	19	0	0	0	0	0	0	0	35	35	0	0	21	0	0	0	0	0	0	37
11548b1d39dccc652a08fc9c4f560605	0	0	0	0	0	0	0	0	0	0	0	0	0	0	0	0	0	0	0	0	0	0	0	0	0	0	0	0	0	0	0	0	0	0	0	0	0	0	0	0	0	0	0	0	0	0	0	0	41
54b58cd701f3a429b7263db7494cb067	146	0	0	0	0	0	0	0	0	0	0	0	0	0	0	0	0	0	0	0	0	0	0	0	0	0	0	0	0	0	0	0	0	0	0	0	0	0	0	0	0	0	0	0	0	0	0	0	0
4ecdf82b72323c00d5b1ff2d255e845c	0	0	13	0	0	0	0	0	0	0	0	0	0	7	0	0	0	0	0	0	0	0	0	0	0	0	0	0	0	0	0	0	0	0	0	20	0	0	0	0	0	0	0	0	0	0	0	0	0
066eb87166ce202b82fc810bfec92225	0	0	0	0	0	0	0	0	0	0	0	0	0	0	0	0	0	0	0	0	0	0	0	0	0	0	0	0	0	0	0	0	0	0	0	0	0	0	0	0	0	0	0	0	0	0	0	0	0
a700a9e4bb7162fdd431ef10ddf3f34a	0	0	0	0	0	0	0	0	4	3	0	8	0	0	0	0	0	0	0	0	0	0	12	0	0	0	0	0	0	14	0	0	0	0	0	0	0	32	42	0	0	0	7	0	0	0	0	0	0
a55f05c46ee78c0fa595f8f37ce4d5a0	0	0	0	0	0	0	0	0	0	0	0	0	0	0	0	0	0	0	0	0	0	0	0	0	0	0	0	146	0	0	0	0	0	0	0	0	0	0	0	0	0	0	0	0	0	0	0	0	0
72443eaf178238ad0e7cef432a17cc01	0	0	0	0	0	0	0	0	0	0	0	0	0	0	0	0	0	0	0	0	0	0	0	0	0	0	0	0	0	0	0	0	0	0	0	0	0	0	0	0	0	0	0	0	0	0	0	0	146
170633128abf5400b698e209dddfbd1e	113	32	0	0	0	0	0	0	0	0	0	0	0	0	0	0	0	0	0	0	0	0	0	0	0	0	0	0	0	0	0	0	0	0	0	0	0	0	0	0	0	0	0	0	0	0	0	0	0
85506fa0fc4ff33278a4b949154f30e8	0	0	27	0	0	0	5	0	0	0	0	0	0	0	0	0	0	0	0	0	0	0	0	0	0	0	0	11	0	0	0	0	0	0	0	0	0	0	0	0	0	0	0	0	0	0	0	0	12
d60c7e19e7939ffd08342567b8863a08	0	0	0	0	0	0	0	0	0	0	0	0	0	0	0	0	0	0	9	0	0	0	0	0	0	0	0	0	0	0	0	0	0	0	0	0	0	0	0	21	14	30	0	27	12	9	0	0	0
9f9974c8b9ac10e8225a6cf6d5f7e8ed	0	0	0	0	0	0	0	0	0	0	0	0	0	0	0	0	0	0	0	0	0	0	0	0	0	0	0	0	145	0	0	0	0	0	0	0	0	0	0	0	0	0	0	0	0	0	0	0	0
178658ecfe32202bdfa25f8cea8da032	0	0	0	0	0	0	0	0	0	0	0	0	0	0	0	0	0	0	0	0	0	0	0	0	0	0	0	0	0	0	145	0	0	0	0	0	0	0	0	0	0	0	0	0	0	0	0	0	0
c471899faa4f0b73213b3bb8bd98521c	0	0	0	0	0	0	0	0	0	0	0	0	0	0	0	0	0	0	0	0	0	0	0	0	0	0	0	0	0	0	0	0	0	0	0	0	0	0	0	0	0	57	0	0	0	0	0	0	0
e6e18005af3f227c1274a478e8868491	0	0	0	0	0	0	0	0	0	0	0	0	0	0	0	0	0	0	0	0	0	0	0	0	0	0	0	0	0	0	0	0	0	0	0	0	0	23	0	22	0	0	0	0	9	82	0	8	0
81b29a1b236420f883ab90c3ac7baf18	0	0	0	0	0	0	0	0	0	0	0	0	0	0	0	0	0	19	0	0	0	0	0	0	0	0	0	0	0	0	0	0	0	0	0	0	0	0	0	82	42	0	0	0	0	0	0	0	0
c5e52c690251c63ad38f69a9b56a0277	0	0	0	0	0	0	0	0	0	0	0	0	0	0	0	0	0	0	0	0	0	0	0	0	0	0	0	0	0	0	0	0	0	0	0	0	0	0	0	0	0	0	0	0	0	0	0	0	0
484a5110a4e579016f09dce68a0044b5	142	0	0	0	0	0	0	0	0	0	0	0	0	0	0	0	0	0	0	0	0	0	0	0	0	0	0	0	0	0	0	0	0	0	0	0	0	0	0	0	0	0	0	0	0	0	0	0	0
d8f09770316915eba53318806536d064	0	0	0	0	0	0	0	0	0	0	0	0	0	0	0	0	0	0	0	0	0	0	0	0	0	0	0	0	0	0	0	0	0	0	0	0	0	0	0	0	0	0	0	0	0	0	0	0	0
387498cb62b5dec93e149b9aad5a6860	0	0	0	0	0	0	0	0	0	0	0	0	77	0	0	0	0	0	0	0	0	0	0	0	0	0	0	0	0	0	0	0	0	0	0	0	0	0	0	0	0	0	0	0	0	0	0	0	0
aa2be100117c4cb06c4355a3f5e99ae9	0	0	0	0	0	0	0	0	0	0	0	0	0	0	0	0	0	0	0	0	0	0	0	0	0	0	0	0	0	0	0	0	0	0	0	0	0	0	0	0	0	0	0	0	0	142	0	0	0
a38d8144c94732050f3a15f32988a996	0	0	0	0	0	0	0	0	0	0	0	0	0	0	0	0	0	0	0	0	0	0	0	0	0	0	0	0	0	0	0	0	0	0	0	0	0	0	0	0	0	0	0	0	0	0	0	0	0
1134132528fb9d2b35d332d6b32cb85e	0	0	0	0	0	0	6	0	0	0	0	0	0	0	0	0	0	0	0	0	0	0	0	0	0	0	0	0	0	70	0	0	0	0	0	65	0	0	0	0	0	0	0	0	0	0	0	0	0
e0e0fe2b417793c3d66c4db9a35c0ceb	0	0	0	0	0	0	0	0	0	0	0	21	0	0	0	0	0	0	0	0	0	0	0	0	0	0	0	0	0	0	0	0	0	0	0	0	0	84	0	36	0	0	0	0	0	0	0	0	0
9bf0b62aadde0cd3baf183e3fa59fa6f	0	0	0	0	0	0	0	0	0	0	0	0	0	0	0	0	0	0	0	0	0	0	0	0	0	0	0	0	0	0	0	0	0	0	0	0	0	0	35	0	0	0	0	0	0	38	0	0	0
a51f87acdcd74c2660ae40211a887f88	0	0	0	0	0	0	0	0	0	0	0	0	0	0	0	0	0	0	0	0	0	0	40	72	29	0	0	0	0	0	0	0	0	0	0	0	0	0	0	0	0	0	0	0	0	0	0	0	0
d80a65f0fc60904adb8fd900e81961e6	0	0	0	0	0	0	0	0	0	0	0	0	0	0	22	0	0	17	0	9	0	0	0	10	0	0	0	0	0	0	0	0	0	0	0	0	0	0	0	0	0	41	30	0	0	0	0	0	0
d31fcc773923a2ab9eaaef51aad7890d	0	0	0	0	0	0	0	0	0	0	0	0	0	0	0	0	0	0	0	0	0	0	0	0	0	0	0	0	0	0	0	0	0	0	0	0	0	0	0	0	0	0	0	0	0	0	0	0	0
9719be598cb00c2585b65447e355ba19	139	0	0	0	0	0	0	0	0	0	0	0	0	0	0	0	0	0	0	0	0	0	0	0	0	0	0	0	0	0	0	0	0	0	0	0	0	0	0	0	0	0	0	0	0	0	0	0	0
82e0492b4c7b5e8955027d25a61e6f8f	0	0	0	0	0	0	0	0	0	0	0	6	0	0	0	0	0	0	0	0	0	0	0	0	0	0	0	0	0	0	0	0	0	27	0	0	0	0	38	0	31	0	0	0	0	0	0	0	0
c54f25b727c7f668ba40359a787a6600	0	0	0	0	8	0	0	0	0	0	0	0	0	0	0	0	0	0	0	0	0	0	0	0	0	0	0	0	0	0	0	0	0	0	0	0	0	0	0	59	46	0	0	0	0	0	0	0	0
f7433044987210d4ae74f66f44de8d11	0	0	0	0	0	0	0	0	0	0	0	0	0	0	113	22	0	4	0	0	0	0	0	0	0	0	0	0	0	0	0	0	0	0	0	0	0	0	0	0	0	0	0	0	0	0	0	0	0
cbb44fc746a5adcbb3f6fc45fce314f6	0	0	0	0	0	0	0	0	0	0	0	0	0	0	0	0	0	0	0	0	0	0	0	0	0	93	0	0	22	0	0	0	0	0	0	0	0	0	0	0	0	0	0	0	0	0	0	0	0
de5b974cd03c762787e9ee378173f03d	0	0	0	0	0	0	0	0	0	0	0	0	0	0	0	0	0	0	0	0	0	0	0	0	0	0	0	0	0	0	0	0	0	0	0	0	0	139	0	0	0	0	0	0	0	0	0	0	0
3205eacdc99e96cdcbfdabd769b5e562	0	0	0	0	0	0	0	0	0	0	0	0	0	0	0	0	0	0	0	0	0	0	0	0	0	0	0	0	0	0	0	0	0	0	0	0	0	102	0	0	0	0	0	26	0	0	0	0	11
0f49a7dc2459e4639e8ed75af7beee2a	0	0	0	0	0	0	0	0	0	0	0	0	0	0	0	0	0	0	0	0	0	0	0	0	0	0	0	0	0	0	0	0	0	0	0	0	0	0	0	83	56	0	0	0	0	0	0	0	0
c0126788244e8cbbf503f5f623bb6179	0	0	13	0	0	0	0	0	0	0	0	0	0	0	0	0	0	0	0	0	0	0	0	0	0	0	0	0	0	0	0	0	0	0	0	0	0	0	0	0	0	0	0	0	0	0	0	0	0
36949f78b32b2936e2de120d2e7e9703	0	0	0	0	0	0	0	0	0	0	0	0	48	0	0	0	0	0	0	0	0	0	0	0	0	0	0	0	0	0	0	0	0	0	0	0	0	0	0	0	0	0	0	0	0	0	0	0	0
7ff7eb897d10b6f03fe2150e6db5484b	0	0	0	0	0	0	0	0	0	0	0	0	0	0	0	0	0	0	0	0	0	0	0	0	0	0	0	0	0	0	0	0	0	0	0	0	0	0	0	0	0	0	0	0	0	0	91	0	0
efe65cd9f0a734c2e8ef08ce65a9598b	0	0	0	0	0	0	0	0	0	0	0	0	0	0	0	0	0	0	0	0	0	0	0	0	0	0	0	0	0	0	0	0	0	0	0	0	0	138	0	0	0	0	0	0	0	0	0	0	0
dce1ceb4e254d131fe2701f25c250f47	0	0	0	0	0	0	0	0	0	0	0	0	0	0	0	0	0	0	0	0	0	0	0	0	0	0	0	0	0	0	0	0	0	0	0	0	0	0	0	0	0	0	0	0	0	138	0	0	0
15da8c4d0aea0d130314b04456f9cd65	0	0	0	0	0	0	0	0	0	0	0	0	0	0	0	0	0	0	0	0	0	0	0	0	0	0	0	0	0	0	0	0	0	0	0	0	0	0	0	0	0	0	0	0	0	0	57	0	6
d96a3a0c42550dc9038f322074580b01	0	0	0	0	0	0	0	0	0	0	0	0	0	0	0	0	0	0	0	0	0	0	0	0	0	0	0	0	0	0	0	0	0	0	0	0	0	0	0	0	0	0	0	0	0	0	0	138	0
a35ed4c1d9630c90dd8908635e9a90be	0	0	0	0	0	0	0	0	0	0	0	0	0	0	0	0	0	0	0	0	0	0	0	0	0	0	0	0	0	0	0	0	0	0	0	0	0	15	0	8	0	0	0	0	0	0	0	0	0
378cb228926ea17e48ebd5da58efa46a	0	0	0	0	0	0	0	0	0	0	0	0	0	0	0	0	0	0	0	0	0	0	0	0	0	0	0	0	0	0	0	0	0	0	0	0	0	59	0	0	42	0	0	0	0	0	0	36	0
28e38b0a798d1cc111f5e0eb4589ebf1	0	0	0	0	0	0	0	0	0	0	0	0	0	0	0	0	0	0	0	0	0	0	0	0	0	0	0	0	0	0	0	0	0	0	0	0	0	0	0	93	0	0	0	0	0	0	0	0	0
85b6a4e824c138ae03ec309883496b71	0	0	0	0	0	0	0	0	0	0	0	0	0	0	0	0	0	0	0	0	0	0	0	0	0	0	0	0	0	0	0	0	0	0	0	0	0	0	0	0	0	0	0	0	0	0	0	0	0
deaba9960432dc255538b20dbc501c3f	136	0	0	0	0	0	0	0	0	0	0	0	0	0	0	0	0	0	0	0	0	0	0	0	0	0	0	0	0	0	0	0	0	0	0	0	0	0	0	0	0	0	0	0	0	0	0	0	0
8db0d5eeb6ca7633451ed1aad1781cb9	136	0	0	0	0	0	0	0	0	0	0	0	0	0	0	0	0	0	0	0	0	0	0	0	0	0	0	0	0	0	0	0	0	0	0	0	0	0	0	0	0	0	0	0	0	0	0	0	0
4e0bf99c398dc83aaf8be5822d22f7c5	0	0	0	0	0	0	0	0	0	0	0	0	0	0	0	0	0	0	0	0	0	0	0	0	0	0	0	0	0	0	0	0	0	0	0	0	0	92	0	4	0	0	0	0	0	0	0	0	0
f6e3cdd2caa76f6fc07c57bd4081f5f4	0	0	0	0	0	0	0	0	0	0	0	0	0	0	0	0	0	0	0	0	0	0	0	0	0	0	0	0	0	0	136	0	0	0	0	0	0	0	0	0	0	0	0	0	0	0	0	0	0
1e9685cb94b738c4b17705b2938a3e97	0	0	0	0	0	0	0	0	0	0	0	0	0	0	0	0	0	0	0	0	0	0	0	0	0	0	0	0	0	0	0	0	0	0	0	0	0	33	0	0	52	0	0	0	0	51	0	0	0
7a722bbdbbf63e0f82b70254751639be	0	0	0	0	0	0	0	0	0	0	0	0	0	0	0	0	0	0	0	0	0	0	0	0	0	0	0	0	0	0	0	0	0	0	0	0	0	0	0	0	0	0	0	0	0	0	0	0	0
8f746ca5062aa8ee50a44e2d77c2e8c3	0	0	0	0	0	0	0	0	0	0	0	0	0	0	0	0	0	0	0	0	0	0	0	0	0	0	0	0	0	0	0	0	0	0	0	0	0	0	0	0	0	0	0	0	0	0	0	0	0
a32f0247412450fd91c26d29f965858b	135	0	0	0	0	0	0	0	0	0	0	0	0	0	0	0	0	0	0	0	0	0	0	0	0	0	0	0	0	0	0	0	0	0	0	0	0	0	0	0	0	0	0	0	0	0	0	0	0
f6e316c0114e565b39daf7c296c255dd	0	0	0	0	0	14	0	0	0	0	0	0	0	0	0	0	0	0	0	6	0	12	0	44	7	0	0	0	0	0	0	0	0	0	0	0	0	0	0	0	0	0	0	0	0	0	0	0	0
2b310d36d9afdcd030d00df1d0e0b97c	0	0	0	0	0	0	0	0	0	0	0	0	0	0	0	0	0	0	0	0	0	0	0	0	0	0	0	0	0	0	0	0	0	0	0	0	0	0	0	33	27	0	28	0	0	0	0	0	0
418f45bd74043b00948c324327879180	0	0	0	0	0	0	0	0	0	7	0	0	0	0	0	41	0	0	0	0	0	0	0	0	0	0	0	0	0	0	0	0	0	0	0	0	0	0	0	0	0	0	0	0	0	9	0	0	0
573c7bf6acf60547a9de6d7d23471de9	0	0	0	0	0	0	0	0	0	0	0	0	0	0	0	118	0	0	0	0	0	0	0	0	0	0	0	0	0	0	0	0	0	0	0	0	0	0	0	0	9	0	0	0	0	0	0	0	0
11b3178619e5f6edc5a5ed157f269189	0	0	0	0	0	0	0	0	0	0	0	0	0	0	0	0	0	0	0	0	0	0	0	0	0	0	0	34	0	0	0	0	0	0	0	0	0	100	0	0	0	0	0	0	0	0	0	0	0
ed3d19acbab8590072aa13a9ef496df1	0	0	0	0	0	0	0	0	0	0	0	0	0	0	0	0	0	0	0	0	0	0	0	0	0	0	0	0	0	0	0	0	0	0	0	134	0	0	0	0	0	0	0	0	0	0	0	0	0
527297ca36e52d15718b7298e7fd4304	0	0	0	0	0	0	0	0	0	0	0	0	0	0	0	0	0	0	0	0	0	0	0	0	0	0	0	0	0	0	0	0	0	0	0	0	0	0	0	0	0	0	0	0	0	0	0	0	0
9a1f3225dd0e18759f6be30204e16f8e	133	0	0	0	0	0	0	0	0	0	0	0	0	0	0	0	0	0	0	0	0	0	0	0	0	0	0	0	0	0	0	0	0	0	0	0	0	0	0	0	0	0	0	0	0	0	0	0	0
d2415742d90811a53a08ddce57a1b332	50	83	0	0	0	0	0	0	0	0	0	0	0	0	0	0	0	0	0	0	0	0	0	0	0	0	0	0	0	0	0	0	0	0	0	0	0	0	0	0	0	0	0	0	0	0	0	0	0
4e9f352b1d8f705104d09f525cdb0eb2	0	0	0	0	0	0	0	0	0	0	0	0	0	14	0	0	0	0	0	0	0	0	0	0	0	0	0	13	0	0	38	0	0	0	0	0	0	0	0	0	0	0	0	0	0	0	0	0	0
a0c776611fbced260ae6406818438b72	0	0	0	0	0	0	7	0	0	0	0	0	0	0	0	0	0	0	0	0	0	0	0	0	0	0	0	0	0	0	0	0	0	0	0	0	0	0	0	15	31	0	0	0	0	44	0	11	0
8e0f1977001440ae32980aa22b9e14f8	0	0	0	0	0	0	0	0	0	0	0	0	0	0	0	0	0	0	0	0	0	0	0	0	0	0	0	0	0	0	0	0	0	0	0	0	0	0	0	0	20	0	0	0	0	62	46	0	0
d10b9164b54f68106e18e1c84f9e7ee2	0	0	0	0	0	0	0	0	0	0	0	0	0	0	0	0	0	0	0	0	0	0	0	0	0	0	0	0	0	0	0	0	0	0	0	0	0	0	0	0	72	0	0	15	0	0	0	0	45
ddccbe047cfa5798fe57931e2a6a8223	131	0	0	0	0	0	0	0	0	0	0	0	0	0	0	0	0	0	0	0	0	0	0	0	0	0	0	0	0	0	0	0	0	0	0	0	0	0	0	0	0	0	0	0	0	0	0	0	0
c1303cce18ed299c31bbb55c1da3afd7	0	0	11	0	0	0	0	0	0	0	0	0	0	0	0	0	0	0	0	0	0	7	0	0	0	0	0	0	0	0	0	0	0	0	0	0	0	0	28	0	0	0	0	0	19	0	7	0	18
e07f293f91ed0ce37e1f373edb94b23c	0	0	0	0	0	0	0	0	0	0	0	0	0	0	0	0	0	0	0	0	0	0	0	0	0	0	0	0	0	0	0	0	0	0	0	0	0	0	0	0	0	0	0	0	0	0	0	0	0
89a8225cd89defba7fff9d04b1bf911e	0	0	0	0	0	0	0	0	0	0	0	0	0	0	0	0	0	0	0	0	0	0	0	0	0	0	0	107	0	0	0	0	0	0	0	0	0	5	0	0	0	0	0	0	0	0	19	0	0
197a73e52bb3417cbc5d2e6210a4b1a5	0	0	0	0	0	0	0	0	0	0	0	0	0	0	0	0	0	0	0	0	0	0	0	0	0	0	0	0	0	0	0	0	0	0	0	0	0	0	0	0	0	0	0	0	0	131	0	0	0
a84a5acbb0a9e6d08a223a8134bdbd30	0	0	0	0	0	0	0	0	0	0	0	0	0	0	0	0	0	0	0	0	0	0	0	0	0	0	0	0	0	0	0	0	0	0	0	0	0	0	0	0	0	0	0	0	0	0	0	0	0
20e424159518edb3baad46de646cf53c	0	0	0	0	0	0	0	0	0	0	0	0	0	0	0	0	0	0	0	0	0	0	0	0	0	0	0	0	0	0	0	0	0	0	0	0	0	0	0	0	0	0	0	0	0	0	0	0	0
01a042893e37537f93c8a452a76212a7	0	130	0	0	0	0	0	0	0	0	0	0	0	0	0	0	0	0	0	0	0	0	0	0	0	0	0	0	0	0	0	0	0	0	0	0	0	0	0	0	0	0	0	0	0	0	0	0	0
1b9f9fddf81b442fb72d1502e2dd21ee	0	0	0	0	0	0	7	0	0	0	0	0	0	0	0	0	0	0	0	0	0	0	0	0	0	0	0	0	0	0	0	0	0	0	0	0	0	0	9	0	0	0	94	0	4	0	0	0	0
c1d83111844b012ebaf223eb756d8a4e	0	0	10	0	0	0	0	0	0	0	0	0	0	0	0	0	20	0	0	0	0	0	0	0	0	0	0	15	0	0	0	0	0	0	0	0	0	44	41	0	0	0	0	0	0	0	0	0	0
39d8f643c7b06e58d9c1b5924536e977	0	0	0	0	6	0	0	0	0	0	0	0	0	0	0	0	0	0	0	0	3	0	0	10	8	0	0	0	16	0	0	6	0	0	0	0	0	0	53	0	0	0	0	0	0	17	0	0	0
a72a5fc7e1cbee07025ee794be1f5d49	0	0	0	0	0	0	0	0	0	0	0	0	0	0	0	0	0	0	0	0	0	0	0	0	0	0	0	70	0	0	0	0	0	0	0	30	0	0	30	0	0	0	0	0	0	0	0	0	0
6ee2aafeed9519f488473fb5ef75195c	0	0	0	0	0	0	0	0	0	0	0	0	0	0	0	0	0	0	0	0	0	0	0	0	0	0	0	0	0	0	0	0	0	0	0	0	0	0	0	0	83	0	0	0	0	18	29	0	0
86195f251acd38d144475aff35a9cccc	0	0	0	0	0	0	0	0	0	0	0	0	0	0	0	0	0	0	0	0	0	0	0	0	0	0	0	0	0	0	0	0	0	0	0	0	0	0	0	0	0	0	0	0	0	130	0	0	0
b5df1c4279047976a770477fec95db53	0	0	0	0	5	13	0	0	0	0	0	14	0	5	0	0	0	0	0	0	0	0	0	0	0	0	0	0	0	0	0	0	0	0	0	0	0	0	0	0	0	0	0	0	0	0	0	0	0
d02dd8b560e9b4d5bcc5d0392b8223b3	0	0	0	0	0	15	0	0	0	0	0	0	0	13	0	0	0	0	0	48	0	0	14	16	0	0	0	0	0	0	0	0	0	0	0	0	0	0	0	0	0	0	0	0	0	0	0	0	0
929b9eaa67af7977b2c3ba3d9a82ccae	0	0	0	0	0	0	0	0	0	0	0	0	0	5	27	0	0	0	0	0	0	0	0	0	0	0	0	0	0	0	0	0	0	0	0	0	0	0	0	0	0	0	19	0	0	0	0	0	0
a1cc56cd329f5282d8d05272fa12b5de	0	0	0	0	0	0	0	0	0	0	0	0	0	0	0	0	0	0	0	0	0	0	0	0	0	0	0	0	0	0	0	0	0	0	0	0	0	0	0	0	129	0	0	0	0	0	0	0	0
2c9ac8ec834b36042fae47a0b9e391d2	0	0	0	0	0	0	0	0	0	0	0	0	6	0	0	0	0	0	0	0	0	0	0	0	0	0	0	0	0	0	0	0	0	40	0	0	0	0	0	0	0	0	0	0	0	0	0	0	0
5a044e058e6a7122ee9a68e5fb42a750	0	0	0	0	0	0	0	0	0	0	0	0	0	0	0	0	0	0	0	0	0	0	0	0	0	0	0	8	0	0	0	0	0	0	0	0	0	0	0	0	0	0	50	0	14	0	0	0	0
877308b4af466fa80d3cd8182c3b20c8	0	0	0	0	0	0	0	0	0	0	0	0	0	0	0	0	0	0	0	0	0	0	0	0	0	0	0	0	0	0	0	0	0	0	0	0	0	0	0	0	0	0	0	0	0	68	0	0	0
e0a25e2b72606abcac715e0de3ac1746	0	0	0	0	0	0	0	0	0	0	0	0	0	0	0	0	0	0	0	0	0	0	0	0	0	0	0	0	0	0	0	0	0	0	0	0	0	0	0	0	0	0	0	0	0	0	0	0	0
88acde4fe7398fc1be8c66b5dbc0e83f	0	0	0	16	0	0	0	0	0	0	0	0	0	0	0	0	0	0	0	0	0	0	0	0	0	0	0	0	0	0	0	0	0	0	0	0	0	88	0	0	24	0	0	0	0	0	0	0	0
ac36d43a47a288c4f061abd380c19a9f	0	0	0	0	0	0	0	3	0	0	0	0	0	0	0	0	0	0	0	0	0	0	0	0	0	0	0	12	17	0	0	11	0	0	0	0	0	0	46	0	8	7	0	0	3	0	0	0	7
eaf2a40ad2d46ec0fce8ba6b0bc071c2	0	0	0	0	0	0	0	0	0	0	0	0	0	0	0	0	0	0	0	0	0	0	0	0	0	0	0	0	0	0	0	0	0	0	0	0	0	0	0	0	0	68	60	0	0	0	0	0	0
83ccf39d02342cf175a61ecb879485e6	0	0	0	0	0	0	0	0	0	0	0	0	0	0	0	0	0	0	0	0	0	0	0	0	0	0	0	0	0	0	0	0	0	0	0	0	0	0	0	0	0	0	0	0	0	0	0	0	0
12d27cb8ec9a491b76192817242a5f22	0	0	0	0	0	0	0	0	0	0	0	0	0	0	2	0	0	0	0	0	0	0	0	11	0	0	0	0	0	0	0	0	0	0	0	0	0	0	19	58	0	0	0	0	10	0	0	0	0
c252cd71bfd31f5703df30eadae62a57	0	0	0	0	0	0	0	0	0	0	0	0	0	0	0	0	0	0	0	0	0	0	0	0	0	0	0	0	0	0	0	0	0	0	0	0	0	0	0	0	0	0	0	0	0	0	0	0	0
fd535bfb675e05cb1c761cb22da0637f	0	0	0	0	0	0	0	0	0	0	0	0	0	0	0	0	0	0	0	0	0	0	0	0	0	0	0	0	0	0	0	0	0	0	0	0	0	0	0	0	0	0	0	0	0	0	0	0	0
37a0f6d65c7c0ddd58e9387eccff8b9a	0	0	0	21	16	0	0	0	0	0	0	17	0	0	0	7	0	0	0	0	0	0	0	0	0	0	0	0	6	0	0	0	0	0	0	0	0	0	0	0	0	0	0	0	0	0	0	0	0
fbef457c0b904ebacd9a48b6918aa5e5	0	0	0	0	0	0	0	0	0	0	0	0	0	0	0	0	0	0	0	0	0	0	0	0	2	0	0	9	0	0	0	7	48	0	0	0	0	0	0	0	0	0	0	0	0	0	0	0	0
a8e7aab6d12c39e875f06c7b019b323d	0	0	0	0	0	0	0	0	0	0	0	0	0	0	0	0	0	0	0	0	0	0	0	0	0	0	0	0	0	0	0	0	0	0	0	0	0	76	50	0	0	0	0	0	0	0	0	0	0
79587b76bdac290bfd820c01e1bfc092	0	0	0	0	0	0	0	0	0	0	0	0	0	0	0	0	0	0	0	0	0	0	0	0	0	0	0	0	0	0	0	0	0	0	0	0	0	79	47	0	0	0	0	0	0	0	0	0	0
78d62e521dabb1f3eb2fac71078c4371	0	0	0	0	5	0	0	0	0	0	0	0	0	0	0	0	24	0	0	0	0	0	13	0	0	0	0	0	0	0	0	0	0	0	0	0	0	0	38	0	0	0	0	0	0	0	0	0	0
77896e7235543b4366e0cfbefa5ed619	0	0	18	0	0	0	0	0	0	0	0	0	0	0	0	0	0	0	0	0	0	0	0	0	0	0	0	0	0	0	0	0	0	0	0	0	0	0	0	26	23	0	0	0	49	0	0	0	0
3e476368fddf0794dcb8e549fbda2141	0	0	0	0	0	0	0	0	0	0	0	0	0	0	0	0	0	0	0	0	0	0	0	0	0	0	0	0	0	0	0	0	0	0	0	0	0	0	0	0	0	0	0	0	0	0	0	0	0
c23664c4e33f64df0f06a21a9dd3cfad	0	0	0	0	0	0	0	0	0	0	0	0	0	0	0	0	0	0	0	0	0	0	0	0	0	0	0	0	0	0	0	0	0	0	0	0	0	0	0	0	0	0	0	0	0	0	0	0	0
25c43208c3c07454ff18c51e1129bfbc	124	0	0	0	0	0	0	0	0	0	0	0	0	0	0	0	0	0	0	0	0	0	0	0	0	0	0	0	0	0	0	0	0	0	0	0	0	0	0	0	0	0	0	0	0	0	0	0	0
8705e7a891fa3312d667ebe571beefc2	0	0	0	0	0	0	0	0	0	0	0	0	0	0	0	0	0	0	0	0	0	0	0	0	0	0	0	0	0	0	0	0	0	0	0	0	0	0	0	0	0	0	0	0	0	0	0	0	0
d7e67d12fdf13dcc4e30cce7e8df1fc9	0	0	0	0	0	0	0	0	0	0	0	0	0	0	0	0	0	0	0	0	0	0	0	0	0	0	0	0	0	0	124	0	0	0	0	0	0	0	0	0	0	0	0	0	0	0	0	0	0
7009c0afa512997efdd208c4ca47d4b6	0	0	0	0	0	0	0	0	0	0	0	0	0	0	0	0	0	0	0	0	0	0	0	0	0	0	0	0	0	0	0	0	0	0	0	124	0	0	0	0	0	0	0	0	0	0	0	0	0
ecfa75b2f218c3021e5e0f1c9b1c8ce3	0	0	0	0	0	0	0	0	0	0	0	0	0	0	0	0	0	0	0	0	0	0	0	0	0	0	0	0	0	0	0	0	0	0	0	0	0	0	0	0	0	0	0	0	0	0	0	0	0
12e75543a53e1d5971c105da783a1d58	123	0	0	0	0	0	0	0	0	0	0	0	0	0	0	0	0	0	0	0	0	0	0	0	0	0	0	0	0	0	0	0	0	0	0	0	0	0	0	0	0	0	0	0	0	0	0	0	0
9bd769096ac70e8e61947141c5700e88	0	0	0	0	0	0	0	0	0	0	0	0	5	0	0	0	0	0	0	0	0	0	0	0	0	0	0	0	0	0	0	0	0	0	0	0	0	0	0	0	0	0	0	0	0	0	0	0	0
20fe5cfb94e137e9f07323f2f53f6144	0	0	0	0	5	0	0	0	0	0	0	0	0	0	0	0	0	0	0	0	0	0	0	0	0	0	0	0	0	0	0	0	0	0	0	0	0	0	0	0	0	0	0	0	0	0	0	0	0
393557b6bb04ef40bd0346146f46b168	0	0	0	0	0	0	0	0	0	0	0	0	0	0	0	0	0	0	0	0	0	0	0	0	0	0	0	0	0	0	0	0	0	0	0	0	0	0	0	0	0	0	0	66	0	0	0	0	0
9d472fe6ac8501026963d6b62afb50ed	0	0	0	0	0	0	0	0	0	0	0	0	0	0	0	0	0	0	0	0	0	0	0	0	0	0	0	0	0	0	0	0	0	0	0	0	0	0	0	0	0	0	123	0	0	0	0	0	0
d5b1b075741b9060b052c93ad0620f53	0	0	0	0	24	0	0	0	0	0	0	0	0	14	0	0	0	0	0	0	0	0	34	0	0	0	0	0	0	0	0	31	0	0	0	0	0	0	0	0	0	0	0	0	0	0	0	0	0
cc683921dcc5692a6ba1dbd5fb139044	0	0	0	0	0	0	0	0	0	0	0	0	0	0	0	0	0	0	0	0	0	0	0	0	0	0	0	0	0	0	0	0	0	0	0	0	0	0	28	0	0	0	0	7	0	87	0	0	0
985c24e4847e652dd3251e3cbf3dacd3	0	0	0	0	0	0	0	0	0	0	0	0	0	0	0	0	0	0	0	0	0	0	0	0	0	0	0	0	0	0	0	0	0	0	0	0	0	0	0	0	0	0	0	0	82	0	0	0	0
24a12a8ca51fcc2975fe78cc94187a15	0	0	0	0	0	0	0	0	0	0	0	0	0	0	0	0	0	0	0	0	0	0	0	0	0	0	0	0	0	0	0	0	0	0	0	0	0	0	0	0	0	0	0	0	0	122	0	0	0
c2320172959c6346e0bb5b85791516b7	121	0	0	0	0	0	0	0	0	0	0	0	0	0	0	0	0	0	0	0	0	0	0	0	0	0	0	0	0	0	0	0	0	0	0	0	0	0	0	0	0	0	0	0	0	0	0	0	0
43864275de0521c67ed2d85a9fc377e9	0	0	0	0	0	0	0	0	0	0	0	0	0	0	0	0	0	0	0	0	0	0	42	0	0	0	0	0	0	0	0	0	0	0	0	0	0	0	0	0	0	0	0	0	0	0	0	0	0
245afb0a241a22f3adbd75007d35112b	0	0	0	0	0	0	0	0	0	0	0	0	0	0	0	0	0	0	0	0	0	0	0	0	0	0	0	0	0	0	0	0	0	0	0	0	0	0	121	0	0	0	0	0	0	0	0	0	0
3820fbe287f2d0dffb1ee0449c0a3ffc	0	0	0	0	0	0	0	0	0	0	0	0	0	0	0	0	0	0	0	0	0	0	0	0	0	0	0	0	0	0	0	0	0	0	0	0	0	0	0	0	0	0	0	0	0	0	83	0	0
2a135711713a9fd9a10ec62b51f19bf4	120	0	0	0	0	0	0	0	0	0	0	0	0	0	0	0	0	0	0	0	0	0	0	0	0	0	0	0	0	0	0	0	0	0	0	0	0	0	0	0	0	0	0	0	0	0	0	0	0
c5fc7d8d517c707c2082b93084ac41c8	0	0	0	0	0	0	0	0	0	0	0	0	0	0	0	0	0	0	0	0	0	0	0	0	0	0	0	0	0	0	0	0	0	0	0	0	0	0	120	0	0	0	0	0	0	0	0	0	0
0b92a169bc9a8d07d811a0032560ffeb	0	0	0	0	0	0	0	0	0	0	0	0	0	0	0	0	0	0	0	0	0	0	0	0	0	0	0	0	0	0	0	0	0	0	0	0	0	0	0	0	0	0	0	0	0	0	0	0	0
004366625deef78e00b231cadba2d0eb	0	0	0	0	0	0	0	0	0	0	0	0	0	0	0	0	0	0	0	0	0	0	0	0	0	0	0	16	0	0	0	0	0	0	0	9	0	15	17	0	0	0	0	0	0	11	17	0	0
89daca543515b1f8e309474f6aabd6fc	0	0	0	0	0	0	0	0	0	0	0	0	0	0	0	0	0	0	0	0	0	0	0	0	0	0	0	0	0	0	0	0	0	0	0	0	0	0	0	0	0	0	0	0	0	0	0	0	0
2207252c35c384c33908647dc9a006ff	0	0	0	0	0	0	0	0	0	0	0	0	0	0	0	0	0	0	0	0	0	0	0	0	0	0	0	0	0	0	0	0	0	0	0	49	0	25	0	0	0	0	0	0	0	0	0	0	0
829e6ac07342c3d9d801a0edfcf2eae6	0	0	0	0	0	0	0	0	0	0	0	0	0	0	0	0	0	0	0	0	0	0	0	0	0	0	0	0	0	0	0	0	0	0	0	0	0	0	0	0	12	0	0	0	4	0	95	0	0
7fe38662810917a39060d75aa066f00a	0	0	0	0	0	0	0	0	0	0	0	0	0	0	0	0	0	0	0	0	0	0	0	0	0	0	0	0	0	0	0	0	0	0	0	0	0	0	0	0	0	0	0	0	0	0	0	0	0
4c8709118867308f5ddcb5d4569a65da	0	0	0	0	0	12	0	0	0	0	0	0	0	0	0	16	0	0	0	0	0	0	0	0	0	0	0	0	0	0	0	0	0	0	0	0	0	0	0	0	0	0	0	0	0	0	0	0	0
36e2141f77f92361a2adc2301aa76cd7	0	0	0	0	0	0	0	0	0	0	0	0	10	0	0	0	0	0	0	0	0	0	0	6	0	0	0	0	0	0	0	0	0	0	0	0	0	0	0	0	0	0	0	0	0	0	0	0	0
ebe4d503f2fd22ad56a8f8b0894cbe2b	0	0	0	0	19	0	0	0	0	0	0	0	16	0	0	0	15	0	0	0	9	0	0	0	0	0	0	0	0	0	0	0	0	0	0	0	0	0	0	0	0	0	0	0	0	0	0	0	0
4472aa72b92c99c1f8e9651a277a6ab8	0	0	0	0	0	0	0	0	0	0	0	0	0	0	0	0	0	0	0	0	0	0	0	0	0	0	0	0	0	0	0	0	0	0	0	0	0	0	0	0	0	58	38	0	0	0	0	0	0
6991e05f16c7a1e222d12d1c844d3071	0	0	96	0	0	0	0	0	0	0	0	0	0	0	0	0	0	0	0	0	0	0	0	0	0	0	0	0	0	22	0	0	0	0	0	0	0	0	0	0	0	0	0	0	0	0	0	0	0
8cfe255d8f565b157c44752117496614	0	0	0	0	0	0	0	118	0	0	0	0	0	0	0	0	0	0	0	0	0	0	0	0	0	0	0	0	0	0	0	0	0	0	0	0	0	0	0	0	0	0	0	0	0	0	0	0	0
29338093d294c0f4d46a4a0439aeb86f	0	0	0	0	0	0	0	0	0	0	0	0	0	0	0	0	0	0	0	0	0	0	0	0	0	0	0	0	0	0	0	0	0	0	0	0	0	0	0	0	0	0	9	0	0	0	34	0	8
697f605184bedf7b1a88a90baf8579a0	0	0	0	0	0	0	0	0	0	34	0	37	0	0	0	0	0	0	0	0	0	0	0	0	0	0	0	0	0	0	0	0	0	0	0	0	0	0	0	0	0	0	0	0	0	0	0	0	0
23b5cd7173c22948fde2100d454d539d	0	0	0	0	0	0	0	0	0	0	0	0	0	0	0	0	0	0	0	0	0	0	0	0	0	0	0	0	0	0	0	0	0	0	0	0	0	12	0	0	0	0	0	0	0	0	0	0	0
b0223180494ab15ed76c5aadd5db8189	0	0	0	0	0	0	0	0	0	0	0	0	0	0	0	0	0	0	0	0	0	0	0	0	0	0	0	0	0	0	0	0	0	0	0	0	0	0	43	0	0	0	0	0	0	0	0	0	0
c7a87426ba94154a078304481ce3464a	0	0	0	0	0	0	0	0	0	0	0	0	0	0	0	0	0	0	0	0	0	0	0	0	0	0	0	0	0	0	0	0	0	0	0	0	0	0	0	0	0	0	0	0	0	0	0	0	0
[truncated: 2,904 more rows]
[truncated: 15 more columns]

## Sheet: case-otutable
#OTU ID	2023-0153-00259	2023-0153-00266	2023-12-22-S6	2023-12-22-S7	2023-12-22-S8	2023-12-8-S18	2023-8-24-S13	2023-8-24-S15	2023-8-24-S9	2023-9-14-S8	2023-9-7-S1	2024-1-26-S10	2024-1-26-S4	2024-1-5-S1	2024-3-15-S9	2024-4-12-S4	2024-4-19-S2	2024-4-19-S6	2024-4-26-S18	2024-6-14-S10	2024-6-21-S15	2024-6-21-S5	2024-6-21-S6	2024-6-21-S7	2024-6-21-S8	2024-6-28-S14	2024-6-28-S5	2024-6-7-S7	2024-6-7-S8	2024-7-19-S11	2024-8-16-S15	2024-8-2-S12	2024-8-2-S15	2024-8-2-S20	2024-8-24-S15	2024-8-24-S16	2024-8-9-S17	kingdom	phylum	calss	order	family	genus	species
161d13bc4a6f7fe58f512c5092a37813	0	0	2536	1592	2942	5862	4338	941	896	253	4843	4435	6468	5731	1172	3524	882	1815	5316	3122	2845	2669	2007	3187	1733	674	655	1229	999	3271	2494	1956	339	1048	3273	5220	702	k__Bacteria	p__Bacteroidetes	c__Bacteroidia	o__Bacteroidales	f__Bacteroidaceae	g__Bacteroides	s__
d552234e1867a74be36d38c73df87f98	0	0	2683	1601	2799	7215	5932	975	1314	374	6310	3129	4508	6295	842	2624	733	1149	4032	2145	1713	1581	1250	1979	1106	359	394	740	734	2127	1303	1015	242	591	3348	5504	418	k__Bacteria	p__Bacteroidetes	c__Bacteroidia	o__Bacteroidales	f__Bacteroidaceae	g__Bacteroides	s__
405c9806394a409241007c0436c259ff	0	0	378	1147	946	1636	167	73	391	60	111	1122	1281	2055	592	1062	417	922	201	1760	883	442	713	968	357	372	283	141	420	344	0	388	111	305	0	11	833	k__Bacteria	p__Firmicutes	c__Clostridia	o__Clostridiales	f__Veillonellaceae	g__Megamonas	s__
1a99f6ae28109faa30411f9845b145d8	0	0	279	1152	964	1376	105	56	254	35	74	1540	1767	1823	873	1567	420	1548	243	2400	1321	656	1133	1426	566	606	508	239	573	519	58	609	229	439	0	0	1253	k__Bacteria	p__Firmicutes	c__Clostridia	o__Clostridiales	f__Veillonellaceae	g__Megamonas	s__
a42a3d45714af981ae1594bd60bb31c4	0	0	736	2069	2068	5183	433	74	293	130	248	2321	2742	4810	376	1952	8447	842	249	3898	1091	387	877	789	475	434	421	362	944	484	607	0	137	169	0	0	391	k__Bacteria	p__Bacteroidetes	c__Bacteroidia	o__Bacteroidales	f__Prevotellaceae	g__Prevotella	s__copri
a280807eccc5b9c613f32139de5559b2	0	0	378	1410	1207	1832	67	75	87	219	119	1527	1598	2307	1343	1189	426	649	221	1043	797	325	499	651	261	207	202	355	282	227	238	82	78	170	0	0	83	k__Bacteria	p__Firmicutes	c__Clostridia	o__Clostridiales	f__Lachnospiraceae	g__Roseburia	s__faecis
8fa7ece452888a20a7dc9ac23bcea500	0	0	779	2207	2259	4018	312	71	252	129	149	3462	3922	4343	508	2855	10562	1394	290	6083	1753	705	1420	1287	778	818	737	615	1366	773	1133	87	229	300	0	0	604	k__Bacteria	p__Bacteroidetes	c__Bacteroidia	o__Bacteroidales	f__Prevotellaceae	g__Prevotella	s__copri
7cec6e5f515377cdc8e7a5b8e91cd5b7	0	0	472	1509	1151	2478	96	0	129	316	192	1239	1331	2627	1025	954	400	455	203	873	554	275	339	520	184	111	118	216	248	192	143	0	84	128	0	0	64	k__Bacteria	p__Firmicutes	c__Clostridia	o__Clostridiales	f__Lachnospiraceae	g__Roseburia
f1c9df4cea492c5337012ebda4ca6a07	0	0	112	387	404	960	299	0	162	0	37	583	775	875	183	854	108	190	129	1692	339	122	304	334	132	146	157	82	248	121	0	0	52	0	0	0	0	k__Bacteria	p__Bacteroidetes	c__Bacteroidia	o__Bacteroidales	f__Prevotellaceae	g__Prevotella	s__copri
33feae9189d0ce3982de3756e9765f5a	0	0	2005	4030	3590	8504	9659	758	1344	236	459	3343	3032	7517	1838	601	1343	500	85	805	581	554	411	765	224	120	154	220	497	406	259	775	109	111	33	31	56	k__Bacteria	p__Firmicutes	c__Clostridia	o__Clostridiales	f__Ruminococcaceae	g__Faecalibacterium	s__prausnitzii
77a4015183842ba58ad808b149bad615	0	0	1910	4140	3799	6567	6687	713	980	125	381	4366	4018	6545	2467	872	1431	797	106	1128	947	860	665	1134	330	243	244	320	603	476	384	1165	173	217	0	0	78	k__Bacteria	p__Firmicutes	c__Clostridia	o__Clostridiales	f__Ruminococcaceae	g__Faecalibacterium	s__prausnitzii
4d2406b3f999ae961906a6783217dfb4	0	0	102	414	405	837	208	0	119	0	25	780	1010	814	339	1141	129	302	158	2539	499	238	473	492	285	249	295	121	306	171	0	0	64	0	0	0	0	k__Bacteria	p__Bacteroidetes	c__Bacteroidia	o__Bacteroidales	f__Prevotellaceae	g__Prevotella	s__copri
957612bcb58e5ec50c9bcc8e8e5b8b52	0	0	10104	2725	2160	4041	2386	2694	2535	4345	8814	3438	4167	7748	810	17415	1112	852	146	2885	1337	4220	1292	1962	667	512	441	4683	4575	5828	46	8076	244	361	14409	2004	220	k__Bacteria	p__Proteobacteria	c__Gammaproteobacteria	o__Enterobacteriales	f__Enterobacteriaceae
869fc72c94922798104f3807f95b09cd	0	0	10874	2579	2050	4967	3441	2849	3546	6452	11888	2357	3079	8524	550	11934	863	526	112	2016	901	2345	871	1221	418	275	266	2862	3226	3699	0	4603	117	191	14809	2112	116	k__Bacteria	p__Proteobacteria	c__Gammaproteobacteria	o__Enterobacteriales	f__Enterobacteriaceae
fea2a9d38466bae7f652ebbac3e1e13e	0	0	116	396	729	734	798	1151	301	99	1087	718	980	1158	369	805	592	528	154	504	1192	2064	535	1254	409	93	142	139	259	332	87	83	83	152	9484	0	103	k__Bacteria	p__Bacteroidetes	c__Bacteroidia	o__Bacteroidales	f__Bacteroidaceae	g__Bacteroides	s__
b4b0279f52cdee62cb74a05bf922bfb2	0	0	686	236	389	657	401	0	495	3371	478	502	1091	696	170	1789	449	363	10839	986	622	532	350	483	242	181	221	766	1291	1519	112	642	127	1073	31	456	95	k__Bacteria	p__Bacteroidetes	c__Bacteroidia	o__Bacteroidales	f__Bacteroidaceae	g__Bacteroides	s__uniformis
401cfce8680ef05dd049bdd8cc408107	0	0	743	221	357	809	612	0	758	4849	641	385	829	823	112	1233	418	224	8334	683	416	301	226	240	132	113	138	494	957	952	49	366	57	724	0	486	0	k__Bacteria	p__Bacteroidetes	c__Bacteroidia	o__Bacteroidales	f__Bacteroidaceae	g__Bacteroides	s__uniformis
5409d31e4dd5f46c7e0fa978059b46f8	0	0	149	388	681	999	1102	1164	375	139	1423	515	758	1253	218	645	445	360	158	396	753	1137	312	845	280	56	95	70	183	182	56	0	54	114	9907	0	65	k__Bacteria	p__Bacteroidetes	c__Bacteroidia	o__Bacteroidales	f__Bacteroidaceae	g__Bacteroides	s__
40fb0883e07075c37c5f43e2b3db66d3	0	0	16	147	103	112	7	0	11	23	0	124	74	387	74	276	174	113	0	614	130	69	115	115	74	65	56	0	55	1948	0	0	55	169	0	0	184	k__Bacteria	p__Firmicutes	c__Clostridia	o__Clostridiales	f__Veillonellaceae	g__Megasphaera	s__
77183706a4ad11bf5e9756a9f67d62b7	0	0	12	157	74	62	0	0	0	0	12	136	102	341	95	328	211	169	49	887	200	93	176	227	133	104	109	37	86	2850	38	62	77	241	0	0	301	k__Bacteria	p__Firmicutes	c__Clostridia	o__Clostridiales	f__Veillonellaceae	g__Megasphaera	s__
245b51891d07e8d305fcdd55b30d196f	0	0	259	1224	1040	1702	1035	0	106	233	339	1309	1450	1792	793	633	1168	665	98	902	602	298	415	613	258	165	190	555	300	629	1756	69	100	101	0	41	38	k__Bacteria	p__Firmicutes	c__Clostridia	o__Clostridiales	f__Ruminococcaceae	g__Faecalibacterium	s__prausnitzii
bfb109eacf830d88233a8e21eea741cf	0	0	296	1221	1023	2128	1502	0	121	332	444	940	1044	1989	654	459	1022	420	95	670	393	186	235	420	164	96	103	371	206	402	958	42	0	59	0	32	24	k__Bacteria	p__Firmicutes	c__Clostridia	o__Clostridiales	f__Ruminococcaceae	g__Faecalibacterium	s__prausnitzii
6d7f28fff9395e2a85aeaa2fc0962b62	0	0	1493	783	575	632	76	52	122	409	0	680	594	655	825	466	123	268	615	497	462	981	728	2016	334	160	148	1537	1119	1654	0	667	176	313	0	1495	95	k__Bacteria	p__Actinobacteria	c__Actinobacteria	o__Bifidobacteriales	f__Bifidobacteriaceae	g__Bifidobacterium
51ca7e87a9ce36f0b6af258095b2bef9	0	0	8408	446	764	1936	278	0	2916	8580	0	907	1006	4152	200	25515	3453	409	0	973	316	201	255	349	169	90	108	363	200	74	649	0	0	0	0	1127	68	k__Bacteria	p__Bacteroidetes	c__Bacteroidia	o__Bacteroidales	f__Bacteroidaceae	g__Bacteroides	s__
13f2b0e62a8de0dbe6ac461241bdd95c	0	0	7879	450	808	1616	193	0	2138	5781	96	1152	1246	3895	261	38196	4084	692	0	1349	495	363	449	535	270	177	244	502	298	120	1161	0	51	0	0	1081	87	k__Bacteria	p__Bacteroidetes	c__Bacteroidia	o__Bacteroidales	f__Bacteroidaceae	g__Bacteroides	s__
3de8333d9ac582a530c7fc4178be6fb2	0	0	654	1061	988	1858	606	0	38	50	71	1360	1340	2166	387	390	426	333	72	525	411	249	306	461	137	112	166	297	216	856	1259	48	79	145	0	102	0	k__Bacteria	p__Firmicutes	c__Clostridia	o__Clostridiales	f__Ruminococcaceae	g__Faecalibacterium	s__prausnitzii
8f982d71ec157fa320ffd177112b2e97	0	0	1565	734	541	799	126	0	183	562	41	529	433	692	562	344	108	130	486	415	345	554	502	1358	202	79	75	928	838	1075	20	374	118	235	0	1629	78	k__Bacteria	p__Actinobacteria	c__Actinobacteria	o__Bifidobacteriales	f__Bifidobacteriaceae	g__Bifidobacterium
d49c931c1f12624c19d1a6b9320f6e65	0	0	749	1032	1002	2480	772	0	57	91	101	986	1014	2397	300	311	349	229	44	390	302	160	203	290	85	78	0	207	139	537	652	40	55	94	0	105	35	k__Bacteria	p__Firmicutes	c__Clostridia	o__Clostridiales	f__Ruminococcaceae	g__Faecalibacterium	s__prausnitzii
ca19d298341ed720594e86eee44b36fe	0	0	114	240	450	828	60	0	0	0	0	708	809	916	188	397	163	354	0	147	493	171	408	298	95	70	86	77	142	119	105	18	71	98	0	0	30	k__Bacteria	p__Bacteroidetes	c__Bacteroidia	o__Bacteroidales	f__Bacteroidaceae	g__Bacteroides	s__
0f716d6f4dc78d7a34e244291acb4648	0	0	115	251	363	1044	84	0	0	48	31	516	629	953	130	283	140	248	43	131	301	95	256	163	53	0	0	43	128	68	47	0	0	0	0	0	0	k__Bacteria	p__Bacteroidetes	c__Bacteroidia	o__Bacteroidales	f__Bacteroidaceae	g__Bacteroides	s__
250af8dd108bab31eeacf1e103068230	0	0	1042	445	233	295	987	0	0	1033	0	417	576	372	1677	2986	115	346	3673	521	455	197	223	592	152	123	123	256	2276	1165	355	341	69	991	0	226	78	k__Bacteria	p__Proteobacteria	c__Betaproteobacteria	o__Burkholderiales	f__Alcaligenaceae	g__Sutterella	s__
6fc8b66e02bb0fc3d59d52f80c2ac5b9	0	0	54	197	147	250	375	0	0	46	0	178	204	303	0	434	73	147	0	167	83	55	53	92	0	0	0	24	170	63	644	0	0	0	0	0	46	k__Bacteria	p__Firmicutes	c__Clostridia	o__Clostridiales	f__Veillonellaceae	g__Dialister	s__
6fe87091842086347b07a1f3d6aad26e	0	0	0	50	68	98	0	0	0	0	0	85	95	132	68	72	0	62	0	122	51	57	90	75	72	30	39	316	316	72	152	0	24	0	0	0	10	k__Bacteria	p__Firmicutes	c__Clostridia	o__Clostridiales	f__Lachnospiraceae	g__Clostridium	s__clostridioforme
ced74a010b494762f3e911036146a4a6	0	0	68	722	625	1108	26	48	0	81	83	992	902	1103	322	560	170	185	2846	587	348	1153	267	428	168	136	90	181	180	73	128	73	66	62	0	30	35	k__Bacteria	p__Firmicutes	c__Clostridia	o__Clostridiales	f__Ruminococcaceae	g__Gemmiger	s__formicilis
5578b09f82825e73b92a56df4e69a469	0	0	24	56	53	100	0	0	8	4	38	77	70	137	34	40	60	61	39	102	30	0	57	62	41	0	0	222	275	47	80	10	0	29	0	0	0	k__Bacteria	p__Firmicutes	c__Clostridia	o__Clostridiales	f__Lachnospiraceae	g__Clostridium	s__clostridioforme
730627449d889a44d677db3b539f342c	0	0	75	669	572	1429	52	0	29	113	123	697	700	1364	211	366	121	143	2320	448	246	633	176	333	131	0	56	137	147	57	80	0	0	41	0	0	0	k__Bacteria	p__Firmicutes	c__Clostridia	o__Clostridiales	f__Ruminococcaceae	g__Gemmiger	s__formicilis
d39fe1276b499dc220165fd8da9bec24	0	0	45	158	133	219	289	0	0	0	35	204	207	274	65	625	74	212	67	216	156	64	92	111	102	96	100	0	211	67	1121	0	46	40	0	0	0	k__Bacteria	p__Firmicutes	c__Clostridia	o__Clostridiales	f__Veillonellaceae	g__Dialister	s__
9fb20c8dcd20df8d751fc1bd3b78df54	0	0	74	335	269	493	73	47	35	0	376	419	314	523	187	165	101	88	0	93	68	1082	97	93	63	39	41	122	130	0	77	39	48	57	45	35	37	k__Bacteria	p__Firmicutes	c__Clostridia	o__Clostridiales	f__Lachnospiraceae	g__Blautia	s__
1e32387e2e156498622861fdd94dc0d1	0	0	2513	337	357	622	1969	4304	88	0	0	2087	774	997	359	707	619	341	17039	506	707	2047	517	872	222	101	300	337	4951	592	549	274	98	205	0	1465	81	k__Bacteria	p__Bacteroidetes	c__Bacteroidia	o__Bacteroidales	f__Porphyromonadaceae	g__Parabacteroides	s__distasonis
10b507a340d0aa8ec0d2daf97036cdf2	0	0	2933	427	345	584	861	36	482	324	243	531	510	897	532	535	236	322	3979	1353	415	1274	439	497	216	250	192	130	3593	1135	1507	1645	118	199	0	752	105	k__Bacteria	p__Firmicutes	c__Clostridia	o__Clostridiales	f__Veillonellaceae	g__Phascolarctobacterium	s__
455f734fc29f8893ba1832733d21157d	0	0	274	526	714	1118	0	0	40	80	38	1105	1442	1498	252	874	1428	317	135	1391	626	348	444	663	315	180	195	120	274	159	88	49	80	62	0	0	0	k__Bacteria	p__Bacteroidetes	c__Bacteroidia	o__Bacteroidales	f__Bacteroidaceae	g__Bacteroides	s__plebeius
19b63330edf04776120527c03bcf3d99	0	0	2856	447	361	421	564	0	329	252	222	702	675	747	801	760	283	510	4845	1841	664	2051	704	671	329	417	353	199	4908	1371	2637	2778	154	309	0	751	160	k__Bacteria	p__Firmicutes	c__Clostridia	o__Clostridiales	f__Veillonellaceae	g__Phascolarctobacterium	s__
fcaf1cf1e7a88d4177a6daeb2d00ef7c	0	0	77	356	307	615	115	68	69	27	461	335	281	577	144	135	95	64	0	65	48	750	0	62	0	0	0	65	98	61	61	0	0	47	0	0	0	k__Bacteria	p__Firmicutes	c__Clostridia	o__Clostridiales	f__Lachnospiraceae	g__Blautia	s__
ce0abaa439148966339d8ba710f0ac67	0	0	280	457	733	897	51	0	32	41	64	1373	1838	1354	409	1178	1714	464	145	1760	855	493	628	1033	384	311	322	214	304	240	153	91	104	89	0	0	90	k__Bacteria	p__Bacteroidetes	c__Bacteroidia	o__Bacteroidales	f__Bacteroidaceae	g__Bacteroides	s__plebeius
b8820cb897307304c7548f88caa33ce7	0	0	1122	436	252	374	1397	50	84	1493	43	291	397	398	1194	1957	87	204	2937	380	325	142	133	335	83	66	0	166	1725	782	177	198	43	615	17	217	0	k__Bacteria	p__Proteobacteria	c__Betaproteobacteria	o__Burkholderiales	f__Alcaligenaceae	g__Sutterella	s__
b527476a5eab9895a3c266374f75f05b	0	0	2729	288	305	751	2798	4457	112	0	70	1667	600	1068	227	543	498	234	12966	341	468	1208	327	629	161	68	147	210	3457	434	309	179	61	143	71	1642	54	k__Bacteria	p__Bacteroidetes	c__Bacteroidia	o__Bacteroidales	f__Porphyromonadaceae	g__Parabacteroides	s__distasonis
ff1930c5edf57c3093f500dff0fb9c87	0	0	428	1624	1225	2380	2227	5354	593	107	57	2180	2064	2277	489	419	588	4144	1865	1035	1074	958	1234	2427	3152	272	572	3651	527	761	62	1217	2699	389	0	828	251	k__Bacteria	p__Proteobacteria	c__Gammaproteobacteria	o__Enterobacteriales	f__Enterobacteriaceae
3e11f0f6930c23d0291c83d990ceb746	0	0	100	170	281	479	1479	8140	131	44	0	541	575	670	84	417	106	206	3246	413	399	118	165	258	111	104	89	130	93	1132	9	557	40	126	0	0	0	k__Bacteria	p__Bacteroidetes	c__Bacteroidia	o__Bacteroidales	f__Bacteroidaceae	g__Bacteroides	s__
2e022dd2b8236ac10d53a18ac896211b	0	0	129	158	237	588	2089	8500	195	69	33	357	434	661	57	270	89	124	2549	255	257	78	128	182	0	0	64	77	70	703	0	341	0	81	0	0	0	k__Bacteria	p__Bacteroidetes	c__Bacteroidia	o__Bacteroidales	f__Bacteroidaceae	g__Bacteroides	s__
2a54e6a2e950b8113ccccf00fa82c6c1	0	0	470	1390	1079	2804	3029	5785	877	170	74	1589	1402	2358	318	318	440	2165	1390	730	676	614	684	1531	1928	128	266	2156	374	457	0	690	1626	216	0	908	141	k__Bacteria	p__Proteobacteria	c__Gammaproteobacteria	o__Enterobacteriales	f__Enterobacteriaceae
578bb1a6b22765d94897e4ace306a50f	0	0	0	77	80	138	0	0	0	0	28	196	310	220	58	344	2385	195	0	1807	323	104	440	219	284	220	295	208	82	106	0	28	69	1009	0	0	38	k__Bacteria	p__Firmicutes	c__Clostridia	o__Clostridiales	f__Veillonellaceae	g__Phascolarctobacterium	s__
3452ab18fad511eef5546ef3108b4d1c	0	0	25	41	120	294	37	29	31	0	0	141	132	338	0	127	146	70	0	172	93	78	71	101	45	0	79	35	51	44	0	0	0	0	0	0	28	k__Bacteria	p__Firmicutes	c__Clostridia	o__Clostridiales	f__Lachnospiraceae
d4655d08db855da3c5d804cd9ffac1dc	0	0	91	338	422	1013	0	0	0	78	44	496	744	962	248	732	4864	864	141	1054	274	122	232	240	123	122	134	105	289	142	323	0	39	134	0	0	201	k__Bacteria	p__Bacteroidetes	c__Bacteroidia	o__Bacteroidales	f__Prevotellaceae	g__Prevotella	s__copri
7b8a63b06727525c5c6105c211cd5106	0	0	334	440	568	680	53	47	55	0	0	929	741	1071	84	962	172	313	91	524	581	491	367	839	185	165	107	137	232	73	204	67	106	95	0	0	59	k__Bacteria	p__Firmicutes	c__Bacilli	o__Lactobacillales	f__Streptococcaceae	g__Streptococcus	s__
5108ddfb92c28fa09151e4a4485aab1d	0	0	120	339	450	773	0	0	0	0	41	688	971	951	397	1039	5959	1423	193	1482	450	190	348	403	188	214	246	160	422	222	633	102	76	199	0	0	307	k__Bacteria	p__Bacteroidetes	c__Bacteroidia	o__Bacteroidales	f__Prevotellaceae	g__Prevotella	s__copri
26e4f0fe1894c7ef249a43859a189da9	0	0	65	511	309	363	0	436	151	1827	38	280	195	407	212	196	59	0	308	165	68	489	0	92	44	74	0	0	81	306	0	471	65	133	0	238	0	k__Bacteria	p__Actinobacteria	c__Actinobacteria	o__Bifidobacteriales	f__Bifidobacteriaceae	g__Bifidobacterium
b2d0d6e4896e899cbb04aec832ab633b	0	0	28	64	70	132	0	0	0	9	0	157	228	235	0	275	2050	129	59	1319	205	61	286	158	164	136	148	111	50	91	0	0	48	575	0	0	0	k__Bacteria	p__Firmicutes	c__Clostridia	o__Clostridiales	f__Veillonellaceae	g__Phascolarctobacterium	s__
4068d96adf77292b9f7693289b42b843	0	0	1013	115	152	332	649	1615	245	0	0	6529	508	992	270	9443	247	340	1759	428	214	1221	385	296	218	111	105	148	257	463	711	646	72	1326	0	0	31	k__Bacteria	p__Bacteroidetes	c__Bacteroidia	o__Bacteroidales	f__Porphyromonadaceae	g__Parabacteroides	s__
5c6e785980a37fefdff1b1ad09ad9bdc	0	0	67	551	291	316	0	378	136	1305	39	408	311	382	322	290	69	114	431	248	108	873	99	153	79	99	154	82	123	467	50	815	70	202	60	211	37	k__Bacteria	p__Actinobacteria	c__Actinobacteria	o__Bifidobacteriales	f__Bifidobacteriaceae	g__Bifidobacterium	s__
02e5ac9c1d222ae23edba16bce59ace0	0	0	837	341	408	609	776	84	112	439	595	463	770	652	228	2137	412	313	12351	414	386	250	307	483	147	172	143	207	1354	352	97	155	134	309	0	184	1725	k__Bacteria	p__Bacteroidetes	c__Bacteroidia	o__Bacteroidales	f__Bacteroidaceae	g__Bacteroides
285723e3ffe3b7585d8975a582ba28b2	0	0	68	261	336	603	0	0	48	0	0	233	327	538	428	106	74	115	86	295	130	0	78	121	53	43	0	0	109	98	0	25	0	0	0	0	0	k__Bacteria	p__Firmicutes	c__Clostridia	o__Clostridiales	f__Lachnospiraceae	g__Roseburia	s__
7b230fa0aa5feaeffea1b9a95ff16101	0	0	0	46	125	231	23	0	0	0	32	164	121	277	59	120	196	93	45	268	157	159	89	124	50	67	0	33	70	0	79	18	54	50	0	0	0	k__Bacteria	p__Firmicutes	c__Clostridia	o__Clostridiales	f__Lachnospiraceae
151dbad7b278bd6d4de6fa35ed2cb4ed	0	0	389	451	470	1027	57	51	96	39	27	719	600	1173	58	763	158	202	0	376	474	324	242	577	131	0	69	0	197	57	109	0	0	0	0	0	0	k__Bacteria	p__Firmicutes	c__Bacilli	o__Lactobacillales	f__Streptococcaceae	g__Streptococcus	s__
431b814d361f96fd6d018c00e9527520	0	0	39	238	320	405	0	0	33	0	0	285	350	429	545	129	73	131	89	374	188	103	94	165	64	43	108	86	135	0	0	0	45	57	0	0	0	k__Bacteria	p__Firmicutes	c__Clostridia	o__Clostridiales	f__Lachnospiraceae	g__Roseburia	s__
b1326d0c3b1ea682e8f4ec5397970a3a	0	0	899	304	395	791	924	68	152	631	811	328	583	654	137	1555	334	187	9143	351	246	163	184	348	80	0	117	119	907	238	0	87	103	167	0	168	1064	k__Bacteria	p__Bacteroidetes	c__Bacteroidia	o__Bacteroidales	f__Bacteroidaceae	g__Bacteroides
6af67d07446db6f5036fc1669feea5a1	0	0	73	208	277	324	0	65	0	0	270	321	313	370	359	320	844	174	105	550	220	61	138	175	112	66	84	47	0	96	76	37	71	117	0	0	31	k__Bacteria	p__Firmicutes	c__Clostridia	o__Clostridiales	f__Lachnospiraceae	g__Roseburia	s__inulinivorans
510864b9e82e1e2529bb95b5c55df80c	0	0	0	92	75	136	0	0	0	0	0	108	180	138	133	164	133	98	0	152	117	71	82	70	82	51	43	0	79	96	0	0	0	21	0	0	0	k__Bacteria	p__Firmicutes	c__Clostridia	o__Clostridiales	f__Lachnospiraceae	g__[Ruminococcus]	s__
67ca0bb54cb2341a49006e661a7e5ea2	0	0	1016	127	152	419	982	1671	297	46	53	4276	353	1095	234	6395	184	229	1403	284	145	737	222	250	115	0	62	81	179	321	383	409	0	703	0	0	0	k__Bacteria	p__Bacteroidetes	c__Bacteroidia	o__Bacteroidales	f__Porphyromonadaceae	g__Parabacteroides	s__
fd12403b2b8efdc66eac019af7d095c3	0	0	83	210	258	374	0	0	37	73	326	257	238	428	272	247	787	118	51	386	155	69	87	109	0	44	0	49	106	0	50	0	0	54	0	0	0	k__Bacteria	p__Firmicutes	c__Clostridia	o__Clostridiales	f__Lachnospiraceae	g__Roseburia	s__inulinivorans
3b6944cffc219a7247c63a3e3fce0a02	0	0	37	102	63	172	72	0	0	0	88	81	129	179	113	111	133	66	75	107	71	0	65	59	0	0	0	0	0	53	0	0	21	0	0	53	0	k__Bacteria	p__Firmicutes	c__Clostridia	o__Clostridiales	f__Lachnospiraceae	g__[Ruminococcus]	s__
0ab78e61e36677ed8a4d0506cd565cfb	0	0	0	53	46	91	59	0	0	249	17	125	109	127	79	479	0	85	0	55	87	116	28	0	0	0	48	111	143	462	0	0	43	55	0	138	55	k__Bacteria	p__Firmicutes	c__Clostridia	o__Clostridiales	f__Ruminococcaceae	g__Ruminococcus	s__bromii
12d14a0401093832e1dfe5f6d344a3eb	0	0	71	294	266	663	46	41	124	69	76	341	349	611	206	330	1015	185	119	797	198	78	205	147	115	83	105	96	133	0	0	0	53	0	0	0	0	k__Bacteria	p__Firmicutes	c__Clostridia	o__Clostridiales	f__Lachnospiraceae	g__Lachnospira	s__
d46f4a652fe2d76d03c8fe42b2d59399	0	0	53	62	48	124	79	0	20	424	0	65	80	147	0	336	59	58	0	43	0	80	28	72	23	0	0	55	100	335	32	35	0	0	0	136	0	k__Bacteria	p__Firmicutes	c__Clostridia	o__Clostridiales	f__Ruminococcaceae	g__Ruminococcus	s__bromii
405f4ae3108f1e24b890265269b18ec6	0	0	53	248	296	469	28	0	80	33	44	435	448	550	272	393	1104	231	128	1072	275	146	306	212	159	123	154	126	147	92	153	27	0	56	0	0	36	k__Bacteria	p__Firmicutes	c__Clostridia	o__Clostridiales	f__Lachnospiraceae	g__Lachnospira	s__
3ca9e391e359826c67a146e9191f035a	0	0	0	30	33	84	30	0	56	0	0	0	35	0	0	0	121	0	0	74	0	0	0	0	0	0	0	0	0	0	237	0	0	0	0	0	0	k__Bacteria	p__Firmicutes	c__Clostridia	o__Clostridiales	f__Lachnospiraceae
87985cf8076e11273b9e81be9ca696f7	0	0	19	66	54	79	0	0	0	0	0	98	125	163	33	102	131	77	0	103	498	426	313	905	140	48	39	0	69	57	0	16	22	0	0	0	24	k__Bacteria	p__Proteobacteria	c__Gammaproteobacteria	o__Pasteurellales	f__Pasteurellaceae	g__Haemophilus	s__parainfluenzae
af486dfdaed97e19e7cc892174c1213a	0	0	0	0	0	0	0	0	0	0	0	0	0	0	0	0	0	0	0	0	0	0	0	0	0	0	0	0	0	0	0	0	0	0	0	0	0	k__Bacteria	p__Firmicutes	c__Clostridia	o__Clostridiales	f__Lachnospiraceae	g__Roseburia	s__faecis
9ad648a1ab12afc0335b1dbb01049eaa	0	0	165	426	599	1131	235	566	272	66	1228	878	942	2066	154	5225	1030	349	159	384	267	378	258	302	127	76	146	167	155	453	753	718	0	467	0	410	511	k__Bacteria	p__Bacteroidetes	c__Bacteroidia	o__Bacteroidales	f__Bacteroidaceae	g__Bacteroides	s__caccae
ec25f89b4d0281206b191cea98194672	0	0	80	214	228	481	1545	0	44	28	107	332	396	430	119	242	72	149	0	361	131	89	133	125	86	65	58	80	95	588	133	98	35	0	0	0	0	k__Bacteria	p__Firmicutes	c__Clostridia	o__Clostridiales	f__Ruminococcaceae	g__Faecalibacterium	s__prausnitzii
eef03c5e90aefcfe86287b5386b59f66	0	0	0	0	0	0	0	0	0	0	0	0	0	0	0	0	0	0	0	0	0	0	0	0	0	0	0	0	0	0	0	0	0	0	0	0	0	k__Bacteria	p__Firmicutes	c__Clostridia	o__Clostridiales	f__Lachnospiraceae	g__Roseburia
1c47c53e3fa420ecacf8866bb2142abe	0	0	68	227	428	871	2643	63	74	569	36	377	410	705	190	814	169	210	142	267	322	199	533	442	91	0	0	133	1676	231	59	188	0	50	5234	4685	0	k__Bacteria	p__Bacteroidetes	c__Bacteroidia	o__Bacteroidales	f__Bacteroidaceae	g__Bacteroides	s__fragilis
450beb66576ae5b9f8e11bee97458d77	0	0	150	436	522	1529	330	636	369	117	1596	640	707	2389	126	3631	911	238	0	332	192	263	171	211	64	0	0	99	138	330	393	424	24	278	0	444	343	k__Bacteria	p__Bacteroidetes	c__Bacteroidia	o__Bacteroidales	f__Bacteroidaceae	g__Bacteroides	s__caccae
36156184fe1b6ef3330588731296fc1e	0	0	71	209	217	566	2251	30	47	39	119	230	338	501	58	156	68	91	73	242	95	62	91	79	0	0	0	52	0	370	76	40	0	45	0	0	17	k__Bacteria	p__Firmicutes	c__Clostridia	o__Clostridiales	f__Ruminococcaceae	g__Faecalibacterium	s__prausnitzii
d52bd08fe74db63c67557d086d06938f	0	0	68	275	378	703	1947	70	43	347	33	518	621	609	271	1146	208	388	231	380	547	335	971	641	168	131	124	149	2520	377	134	346	99	91	4682	3886	34	k__Bacteria	p__Bacteroidetes	c__Bacteroidia	o__Bacteroidales	f__Bacteroidaceae	g__Bacteroides	s__fragilis
eef75caaeaf9de56238a8d55792449b7	0	0	0	0	0	33	0	0	0	0	0	0	0	0	0	0	0	0	0	0	0	0	0	0	10	0	0	0	0	0	0	0	0	0	0	0	0	k__Bacteria	p__Bacteroidetes	c__Bacteroidia	o__Bacteroidales	f__[Barnesiellaceae]	g__	s__
0202ac4207cc374a3fc66a5182df6ae0	0	0	73	279	302	475	0	0	42	0	59	396	349	571	96	464	95	133	62	428	200	108	124	166	77	78	143	51	74	78	124	58	76	92	0	0	59	k__Bacteria	p__Firmicutes	c__Clostridia	o__Clostridiales	f__Lachnospiraceae
d37901346b5f2474e5e048cd7c889266	0	0	69	33	52	68	0	0	0	0	0	77	0	72	70	0	158	92	0	98	0	0	33	0	0	0	0	0	0	0	409	0	0	0	0	0	0	k__Bacteria	p__Firmicutes	c__Clostridia	o__Clostridiales	f__Lachnospiraceae
b774db4359fae51d2666ff7a79f610df	0	0	0	50	46	94	16	0	27	39	9	71	87	182	0	93	121	51	13	65	300	287	215	623	97	0	0	47	49	0	0	0	0	14	0	46	0	k__Bacteria	p__Proteobacteria	c__Gammaproteobacteria	o__Pasteurellales	f__Pasteurellaceae	g__Haemophilus	s__parainfluenzae
855982c8ce8f4c38d9d5a3f82accf940	0	0	50	234	242	386	0	0	0	41	585	364	360	457	106	138	123	77	61	306	613	651	456	1093	239	113	161	348	287	89	22	0	64	84	37283	28	63	k__Bacteria	p__Firmicutes	c__Clostridia	o__Clostridiales	f__Veillonellaceae	g__Veillonella	s__parvula
759a52ef4170d208033f1829cc3237b7	0	0	49	251	209	429	20	0	66	81	885	294	303	552	0	120	0	70	41	202	451	425	328	746	136	74	0	197	275	44	0	0	0	0	38305	0	0	k__Bacteria	p__Firmicutes	c__Clostridia	o__Clostridiales	f__Veillonellaceae	g__Veillonella	s__parvula
7f78bbd0dd3584dbc44bea559dc6fd88	0	0	68	278	277	601	63	0	73	35	64	327	260	674	55	259	97	100	0	238	116	59	82	116	48	0	0	50	67	53	81	0	0	55	0	0	0	k__Bacteria	p__Firmicutes	c__Clostridia	o__Clostridiales	f__Lachnospiraceae
ec79fb15cecef24ff6b1c3ea6dc3da7e	0	0	2152	210	319	510	337	161	73	91	266	680	541	541	176	515	391	228	128	346	225	98	626	185	131	114	136	173	1890	474	335	302	74	167	0	667	293	k__Bacteria	p__Bacteroidetes	c__Bacteroidia	o__Bacteroidales	f__Bacteroidaceae	g__Bacteroides
bfa5099d98211e40a64c5471b2b2fe04	0	0	41	182	188	147	111	33	56	155	80	200	197	149	118	161	102	136	1771	235	114	633	160	202	73	123	110	238	192	1505	137	155	85	181	0	40	63	k__Bacteria	p__Actinobacteria	c__Coriobacteriia	o__Coriobacteriales	f__Coriobacteriaceae	g__Collinsella	s__aerofaciens
cd75642529d39f01e7189ca4c8be1bf3	0	0	63	152	196	203	0	0	0	0	0	254	231	271	120	87	76	100	48	208	34	41	118	41	84	61	0	213	109	0	0	63	38	87	0	0	0	k__Bacteria	p__Firmicutes	c__Clostridia	o__Clostridiales	f__Lachnospiraceae	g__Lachnospira	s__
91709679bdc0e40e18bb1ca01e263dfc	0	0	2331	235	300	602	486	172	89	96	324	474	373	634	114	319	375	166	133	240	115	67	355	127	71	0	0	84	1280	309	190	170	0	116	22	732	178	k__Bacteria	p__Bacteroidetes	c__Bacteroidia	o__Bacteroidales	f__Bacteroidaceae	g__Bacteroides	s__
f6f14c3dc74ba6c32f32a4f0e54a7c29	0	0	70	125	169	286	0	0	0	68	83	166	203	304	82	92	87	77	43	132	36	0	0	62	0	0	52	139	80	0	0	0	0	0	0	0	0	k__Bacteria	p__Firmicutes	c__Clostridia	o__Clostridiales	f__Lachnospiraceae	g__Lachnospira	s__
7de1547a5a60ca357437d3f2f0cb47f6	0	0	41	172	158	190	153	0	49	247	125	141	133	141	76	118	101	83	1288	167	67	389	91	152	53	51	0	139	103	951	77	121	51	101	0	41	48	k__Bacteria	p__Actinobacteria	c__Coriobacteriia	o__Coriobacteriales	f__Coriobacteriaceae	g__Collinsella	s__aerofaciens
cedb5ee407c319e4c0f8b4dd89ad68f3	0	0	0	22	0	0	0	0	0	0	0	0	62	0	8	82	19	88	0	0	52	34	0	48	0	0	0	0	0	44	0	4	0	0	0	0	0	k__Bacteria	p__Bacteroidetes	c__Bacteroidia	o__Bacteroidales	f__[Barnesiellaceae]	g__	s__
631dc114ebc2a9ce68550c10be8103ab	0	0	1306	87	175	187	2498	478	40	23	0	289	355	402	92	339	425	213	0	405	158	381	213	188	112	92	114	70	1335	309	149	146	0	702	0	156	30	k__Bacteria	p__Bacteroidetes	c__Bacteroidia	o__Bacteroidales	f__Rikenellaceae	g__Alistipes	s__putredinis
17e4add7a54dab5a3ad1f61b14c6d1db	0	0	1309	90	137	239	3501	445	36	0	21	212	243	411	58	250	447	112	63	262	107	228	139	109	0	0	0	0	843	198	70	64	30	398	0	189	0	k__Bacteria	p__Bacteroidetes	c__Bacteroidia	o__Bacteroidales	f__Rikenellaceae	g__Alistipes	s__putredinis
3542947fee313825742c92f0d200a4dd	0	0	21	82	57	107	87	0	0	0	0	125	103	111	87	0	107	38	0	51	0	64	43	21	0	28	0	63	0	105	63	26	16	0	0	0	0	k__Bacteria	p__Firmicutes	c__Clostridia	o__Clostridiales	f__Lachnospiraceae	g__Blautia	s__obeum
af3181b3f39237f48f6343f9a237002c	0	0	0	150	164	284	32	0	0	86	9	235	349	424	0	133	114	159	0	113	43	0	0	51	0	22	0	53	0	0	0	18	0	0	0	62	0	k__Bacteria	p__Firmicutes	c__Clostridia	o__Clostridiales
192bd8c4e5f92e3d025eb8cb05528f7b	0	0	262	567	561	1047	41	49	129	0	129	1091	1105	1106	145	250	155	207	0	359	596	494	364	947	181	186	202	104	143	94	30	0	92	129	0	0	0	k__Bacteria	p__Firmicutes	c__Clostridia	o__Clostridiales	f__Veillonellaceae	g__Veillonella	s__dispar
fda93870a44d5e18fc7acba8994a6621	0	0	0	0	84	129	0	0	227	0	0	0	0	99	0	67	0	0	0	0	134	137	80	229	0	0	0	0	0	117	0	0	0	0	0	0	0	k__Bacteria	p__Bacteroidetes	c__Bacteroidia	o__Bacteroidales	f__Bacteroidaceae	g__Bacteroides	s__
2665e14722764424da12c8de2c394979	0	0	1490	386	553	874	464	290	44	212	834	681	481	1381	87	284	69	98	0	92	121	85	136	219	70	49	55	110	2778	817	128	632	32	429	32	57	0	k__Bacteria	p__Firmicutes	c__Clostridia	o__Clostridiales	f__Lachnospiraceae	g__Clostridium
1bcd5b3195a8f6a6d3fed0c8681a9838	0	0	42	146	161	264	0	0	0	59	0	317	445	361	50	203	141	234	48	155	83	51	119	72	55	0	48	70	88	38	0	0	30	48	0	59	28	k__Bacteria	p__Firmicutes	c__Clostridia	o__Clostridiales
e6eb247037ef0d2b26e8e05ea30e21ab	0	0	24	84	67	116	143	0	0	18	40	0	86	129	91	65	112	0	0	53	54	32	0	0	21	0	14	0	0	78	0	0	0	16	0	61	0	k__Bacteria	p__Firmicutes	c__Clostridia	o__Clostridiales	f__Lachnospiraceae	g__Blautia	s__obeum
f728d9196e95512edb9ea621f0f0a584	0	0	241	542	578	1249	78	58	168	28	143	819	855	1241	106	201	144	162	55	241	407	336	228	676	139	90	108	60	102	68	0	41	0	0	0	10	0	k__Bacteria	p__Firmicutes	c__Clostridia	o__Clostridiales	f__Veillonellaceae	g__Veillonella	s__dispar
28bd2fb96085108745ff91eda4fa1c98	0	0	0	0	0	0	0	0	0	0	0	0	0	0	0	0	0	0	0	0	0	0	0	0	0	0	0	0	0	0	0	0	43301	0	0	0	0	k__Bacteria
cc42820dc6df47870e3782dbe98c2c15	0	0	1621	414	538	1066	602	342	59	289	1092	531	366	1567	72	189	65	80	64	90	78	0	93	129	0	0	0	57	1989	566	0	398	0	294	0	42	0	k__Bacteria	p__Firmicutes	c__Clostridia	o__Clostridiales	f__Lachnospiraceae	g__Clostridium
818b18e2e328c5dee1539a4de0d25b33	0	0	97	291	1758	54	0	110	360	57	17	188	114	117	100	198	102	1293	0	284	1564	673	2395	287	964	72	97	990	621	173	0	35	83	228	352	359	20	k__Bacteria	p__Firmicutes	c__Bacilli	o__Lactobacillales	f__Enterococcaceae	g__Enterococcus
77e692e5168c4af0f4d37bb56cc63456	0	0	31	121	148	268	33	0	8	0	0	295	257	281	20	69	55	60	0	146	104	59	58	106	65	37	0	41	85	0	0	0	0	41	0	46	13	k__Bacteria	p__Firmicutes	c__Clostridia	o__Clostridiales	f__Veillonellaceae	g__Dialister	s__
ea6c851228c480c0a621cedbc360d966	0	0	57	177	130	253	37	0	23	41	65	185	160	283	0	0	75	0	1440	0	0	293	0	0	14	20	0	0	36	156	0	0	0	0	0	51	0	k__Bacteria	p__Firmicutes	c__Clostridia	o__Clostridiales	f__Lachnospiraceae	g__Coprococcus	s__
2c4175363203472f6ee7a1b0a7ce6736	0	0	42	95	105	220	52	11	90	155	98	124	133	215	59	72	53	140	64	95	121	92	77	192	44	0	0	0	0	36	168	0	39	61	0	25	0	k__Bacteria	p__Firmicutes	c__Clostridia	o__Clostridiales	f__Ruminococcaceae	g__Ruminococcus	s__flavefaciens
bb6da2677cf37f44c00343448965988c	0	0	1113	33	140	107	378	35	134	0	0	184	211	334	54	1209	103	172	0	360	188	120	2700	201	106	87	118	146	91	351	1195	1495	29	0	0	2220	26	k__Bacteria	p__Bacteroidetes	c__Bacteroidia	o__Bacteroidales	f__[Odoribacteraceae]	g__Odoribacter	s__
960b28f3880a7052a9b1558afb8d6f69	0	0	0	0	0	0	0	0	0	0	0	0	0	0	0	0	0	0	0	0	0	0	0	0	0	0	0	0	0	0	0	0	0	0	0	0	40800	k__Bacteria
72f4afd06f9d56fc48d82ab6950741ae	0	0	62	141	139	194	28	0	0	0	33	181	173	232	99	83	0	60	1733	78	46	478	34	50	0	0	0	32	0	175	0	9	19	41	0	53	0	k__Bacteria	p__Firmicutes	c__Clostridia	o__Clostridiales	f__Lachnospiraceae	g__Coprococcus	s__
4e4e0c545b25c3184425b6533c6fbaf4	0	0	27	84	62	87	0	0	0	0	0	80	93	76	65	72	121	0	0	98	62	33	213	0	0	27	24	0	0	66	0	49	37	24	0	0	13	k__Bacteria	p__Firmicutes	c__Clostridia	o__Clostridiales	f__Lachnospiraceae
6e5d5e2d07a75da8411fd6081531adf9	0	0	0	56	0	90	0	0	26	34	17	0	0	56	0	45	81	70	0	34	0	0	0	35	0	0	0	65	0	0	62	0	0	0	0	9	0	k__Bacteria	p__Firmicutes	c__Clostridia	o__Clostridiales	f__Lachnospiraceae	g__Anaerostipes	s__
f1e7ff61ed775f1c3a36359ffa189e68	0	0	0	0	0	0	0	0	0	0	0	0	0	0	0	0	0	0	0	0	0	0	0	0	0	0	0	0	0	0	0	0	0	0	0	0	0	k__Bacteria	p__Firmicutes	c__Clostridia	o__Clostridiales	f__Veillonellaceae	g__Megasphaera	s__
6acb9441a3e4d4dddb2e712c7fbd98b6	0	0	0	62	60	149	15	0	0	0	46	64	66	149	0	0	126	48	0	51	38	0	124	68	23	0	0	0	0	39	0	0	0	0	0	0	0	k__Bacteria	p__Firmicutes	c__Clostridia	o__Clostridiales	f__Lachnospiraceae
b5b7e3c6d2cbc122d984673e62ea1ce9	0	0	0	0	0	0	0	0	0	0	0	0	0	0	0	0	0	0	0	0	0	0	0	0	0	0	0	0	0	0	0	0	0	0	0	0	0	k__Bacteria	p__Firmicutes	c__Clostridia	o__Clostridiales	f__Veillonellaceae	g__Megasphaera	s__
fe9845145f2bc017e8949b20c6b0ed80	0	0	1071	36	118	161	553	0	171	37	12	123	118	343	0	844	0	105	44	217	130	84	1595	164	68	0	0	86	52	251	701	818	0	43	0	2199	0	k__Bacteria	p__Bacteroidetes	c__Bacteroidia	o__Bacteroidales	f__[Odoribacteraceae]	g__Odoribacter	s__
578f55ec4a561aae0c82822b14c6f6ee	0	0	0	125	150	361	33	0	10	0	39	192	186	304	18	63	0	49	0	112	78	40	32	77	0	0	0	0	0	30	0	22	37	0	0	0	0	k__Bacteria	p__Firmicutes	c__Clostridia	o__Clostridiales	f__Veillonellaceae	g__Dialister	s__
ccf98e3258c34362c163c2e7b7258dc6	0	0	0	45	45	71	0	0	0	0	30	0	0	104	0	37	220	9	0	65	27	0	38	26	0	19	0	0	35	0	0	0	8	10	0	34	0	k__Bacteria	p__Firmicutes	c__Clostridia	o__Clostridiales	f__Lachnospiraceae
4eda0a162f6fa0d8e40ac5b824c501a1	0	0	0	0	37	0	0	0	0	0	0	0	62	56	8	40	92	38	0	67	33	0	0	28	14	0	0	8	0	0	58	0	0	4	0	4	4	k__Bacteria	p__Firmicutes	c__Erysipelotrichi	o__Erysipelotrichales	f__Erysipelotrichaceae	g__	s__
e8e33c3650085c8362e99b8f8f6f1431	0	0	37	55	46	65	0	0	26	24	29	71	106	91	79	57	259	0	0	91	0	14	0	0	37	0	18	22	0	0	0	0	0	0	0	36	0	k__Bacteria	p__Firmicutes	c__Clostridia	o__Clostridiales	f__Lachnospiraceae
4a7b9d3ed141b1c21d79715882b02bea	0	0	37	103	134	194	51	0	62	109	45	157	170	209	72	79	63	181	0	154	222	138	101	281	73	44	74	45	57	57	219	59	75	124	0	0	25	k__Bacteria	p__Firmicutes	c__Clostridia	o__Clostridiales	f__Ruminococcaceae	g__Ruminococcus	s__flavefaciens
835b2ea4ad5ba20a2c971d872fc7c924	0	0	0	20	0	0	0	0	0	0	0	32	0	0	0	0	0	15852	7	1524	152	42	185	0	193	148	179	0	0	0	0	0	0	12	0	0	0	k__Bacteria
52a6bd07f06d678f554cdab167db7652	0	0	32	179	95	178	63	33	0	40	202	161	95	200	149	47	132	72	312	73	60	241	47	74	42	10	35	0	54	43	81	0	25	33	0	0	18	k__Bacteria	p__Firmicutes	c__Clostridia	o__Clostridiales	f__Lachnospiraceae	g__Blautia	s__
66d5a1d0796e5bb25b0cf6cd7d267d8e	0	0	163	172	158	494	172	0	25	52	622	203	181	822	0	75	396	72	179	82	35	72	84	28	0	0	0	0	399	546	174	0	12	480	0	128	0	k__Bacteria	p__Firmicutes	c__Clostridia	o__Clostridiales	f__Lachnospiraceae	g__[Ruminococcus]	s__torques
5b53f34c2a8628b98badb228b54e1854	0	0	37	44	50	113	0	10	0	19	0	49	52	158	0	86	423	0	0	136	64	20	0	0	0	0	0	142	29	35	0	0	0	0	0	36	0	k__Bacteria	p__Firmicutes	c__Clostridia	o__Clostridiales	f__Lachnospiraceae	g__Coprococcus	s__
5d1c4b309dcdf8e4c1545d318a7b1505	0	0	0	34	45	0	21	21	0	0	0	81	77	52	28	49	0	0	0	57	32	0	0	0	22	0	25	75	0	0	90	0	21	15	0	0	0	k__Bacteria	p__Firmicutes	c__Clostridia	o__Clostridiales	f__Lachnospiraceae	g__Anaerostipes	s__
ed6265de0fddf619e8e62c50d844170f	0	0	84	289	1764	66	0	125	633	111	0	158	0	117	0	132	0	786	24	247	1118	431	1505	202	719	0	58	721	561	151	0	0	53	176	347	441	0	k__Bacteria	p__Firmicutes	c__Bacilli	o__Lactobacillales	f__Enterococcaceae	g__Enterococcus
91a9627544dcf004892c74b66ff9ffc3	0	0	0	0	0	0	0	0	0	0	0	0	0	0	0	0	0	0	0	0	0	0	0	0	0	0	0	0	0	0	0	0	0	0	0	0	0	k__Bacteria	p__Bacteroidetes	c__Bacteroidia	o__Bacteroidales	f__Bacteroidaceae	g__Bacteroides	s__
108feecf8c2fbfa98d2a09125d793403	0	0	0	126	152	145	0	0	0	0	0	119	93	165	80	40	39	0	0	0	32	23	34	51	12	0	0	20	45	345	92	32	0	46	0	0	0	k__Bacteria	p__Firmicutes	c__Clostridia	o__Clostridiales	f__Lachnospiraceae	g__Blautia	s__
857979c1aacb7a0a3fda5ff38f6f1828	0	0	0	0	0	0	0	0	0	0	0	0	0	0	0	0	0	0	0	0	34545	0	0	0	0	0	0	0	0	0	0	0	0	0	0	0	0	k__Bacteria
0292461b3a58c69b997f4e117636a062	0	0	0	0	0	0	0	0	0	0	0	0	0	0	0	0	0	0	0	0	0	0	0	0	0	0	34110	0	0	0	0	0	0	0	0	0	0	k__Bacteria
894d0d90219fafe9e663f1b874e6f0b0	0	0	37	247	158	296	30	19	498	0	0	325	406	242	221	283	88	207	31	93	113	87	72	152	65	58	34	7059	43	23	1350	75	23	20	0	0	0	k__Bacteria	p__Firmicutes	c__Clostridia	o__Clostridiales	f__Ruminococcaceae	g__Ruminococcus	s__bromii
cae5241d8f5f58b4ecb0aefdb1ff2c69	0	0	503	150	175	302	307	0	41	87	126	274	208	342	166	303	58	128	819	170	131	374	369	419	175	89	107	1619	2115	70	25	28	50	71	0	0	39	k__Bacteria	p__Firmicutes	c__Clostridia	o__Clostridiales	f__Lachnospiraceae	g__[Ruminococcus]	s__gnavus
6b62c2433b7c165003da9ac6621085f1	0	0	121	133	141	351	84	0	0	0	462	248	209	708	76	94	380	79	207	79	41	115	118	33	35	20	65	32	447	660	274	21	17	722	0	109	0	k__Bacteria	p__Firmicutes	c__Clostridia	o__Clostridiales	f__Lachnospiraceae	g__[Ruminococcus]	s__torques
a1bd7ae5713b70a7afdd616eeb345770	0	0	26	120	150	200	13	0	28	0	24	106	105	180	77	0	0	43	0	48	0	0	0	0	0	0	0	0	0	225	0	0	17	0	0	0	0	k__Bacteria	p__Firmicutes	c__Clostridia	o__Clostridiales	f__Lachnospiraceae	g__Blautia	s__
d42d225b177fc9ae8451c55261337d56	0	0	0	89	113	142	0	0	0	0	0	182	117	127	0	94	159	129	0	124	116	0	80	90	61	31	75	38	47	78	34	0	0	19	0	0	25	k__Bacteria	p__Firmicutes	c__Clostridia	o__Clostridiales	f__Lachnospiraceae
54f8500f666b7eaf77fd4efc0a3c3c14	0	0	28	25	57	57	0	0	0	0	0	0	71	40	71	31	83	17	0	62	21	11	74	24	11	13	8	10	0	43	0	16	8	0	0	0	0	k__Bacteria	p__Firmicutes	c__Clostridia	o__Clostridiales	f__Lachnospiraceae	g__Dorea	s__formicigenerans
bd0fee99cc3eb1960a68cdd2f755d7a0	0	0	0	0	0	0	0	0	0	0	0	0	0	0	0	0	0	0	0	0	0	0	0	0	0	0	0	0	0	0	0	0	0	0	0	0	32885	k__Bacteria
dfb56c96255082183a494c1401f95aa7	0	0	0	0	0	0	0	0	0	0	0	0	0	0	0	0	0	8163	0	1073	87	0	117	44	113	100	105	0	0	0	0	0	0	0	0	0	0	k__Bacteria
f7d216855c53b670b0915496d2b2159f	0	0	27	38	55	96	9	0	0	0	0	54	76	124	29	118	439	87	21	145	0	0	39	32	35	33	23	218	0	34	0	13	0	0	0	0	0	k__Bacteria	p__Firmicutes	c__Clostridia	o__Clostridiales	f__Lachnospiraceae	g__Coprococcus	s__
04828218741457b5acb13a7ad3d81dee	0	0	68	113	158	394	41	46	32	93	40	175	147	356	21	76	20	0	0	80	0	0	0	0	0	0	0	49	28	0	0	0	0	0	0	10	0	k__Bacteria	p__Firmicutes	c__Clostridia	o__Clostridiales	f__Lachnospiraceae	g__Lachnospira	s__
ff61da0b54d96b0967a659ae30ec9750	0	0	0	85	95	174	0	0	0	0	64	0	109	138	55	49	0	0	46	83	88	90	0	76	0	22	0	0	0	0	0	0	0	0	0	0	0	k__Bacteria	p__Firmicutes	c__Clostridia	o__Clostridiales	f__Lachnospiraceae
3cf2d0e9ffb6eaafd14b385fb2c89076	0	0	0	81	31	51	0	0	0	0	0	73	61	69	42	59	55	59	0	62	39	0	34	38	29	18	9	41	0	27	73	11	9	30	0	0	3	k__Bacteria
cfd3eb722b62cfda37ae1cbead05faa0	0	0	45	204	163	400	0	0	808	47	20	205	300	316	137	191	82	149	0	69	116	48	49	107	0	0	0	4495	35	21	785	0	0	0	0	0	0	k__Bacteria	p__Firmicutes	c__Clostridia	o__Clostridiales	f__Ruminococcaceae	g__Ruminococcus
446786946ab34d129746257037a8feb3	0	0	392	37	44	72	341	1056	80	0	0	153	172	442	45	238	280	61	3959	180	77	69	74	67	50	50	144	65	59	903	160	6462	36	317	0	2702	17	k__Bacteria	p__Bacteroidetes	c__Bacteroidia	o__Bacteroidales	f__Rikenellaceae	g__Alistipes	s__onderdonkii
925ef63e9f9cf82aa69a36c157f3b879	0	0	0	0	0	0	0	0	0	0	0	0	0	0	0	0	0	0	0	0	0	0	0	0	0	0	0	0	0	0	0	0	0	0	0	0	0	k__Bacteria	p__Bacteroidetes	c__Bacteroidia	o__Bacteroidales	f__Bacteroidaceae	g__Bacteroides	s__
f96149cd9d58d514a080b9d561e0a89d	0	0	12	72	64	103	0	0	0	0	184	155	101	106	68	185	63	107	0	54	80	0	83	75	33	6	14	84	0	83	0	5	22	0	0	0	0	k__Bacteria	p__Firmicutes	c__Clostridia	o__Clostridiales	f__Ruminococcaceae
68b03cdf2b68e688349cf9095334593c	0	0	0	0	13	24	0	0	0	0	0	0	0	0	0	0	0	20	0	55	21	4	34	0	42	0	226	56	0	1186	175	0	6	29	0	1096	0	k__Bacteria	p__Firmicutes	c__Clostridia	o__Clostridiales	f__Ruminococcaceae
9f72621cc2757a618ce6034fed62dce7	0	0	36	184	84	223	139	37	16	52	257	125	67	198	0	50	117	0	333	63	0	125	0	0	0	0	0	37	0	0	0	0	0	0	0	0	0	k__Bacteria	p__Firmicutes	c__Clostridia	o__Clostridiales	f__Lachnospiraceae	g__Blautia	s__
b630efd60ddcae104194fd62cdd66eff	0	0	0	0	72	107	16	0	9	8	249	0	82	132	51	140	0	0	12	37	0	47	41	0	0	0	0	50	57	52	0	0	0	22	0	0	0	k__Bacteria	p__Firmicutes	c__Clostridia	o__Clostridiales	f__Ruminococcaceae
cf55fc55d926fef99c342da053e8b17a	0	0	0	0	0	0	0	0	0	0	0	0	0	0	0	0	0	0	0	31089	0	0	0	0	0	0	0	0	0	0	0	0	0	0	0	0	0	k__Bacteria
db506bede8ad680f4f451bbdeb609590	0	0	0	0	0	0	0	0	0	0	0	0	0	0	0	0	0	0	0	0	0	0	30683	0	0	0	0	0	0	0	0	0	0	0	0	0	0	k__Bacteria
10d1e7ce9113b3d6f8e7b7ac0d819133	0	0	0	0	0	0	0	0	0	0	0	0	0	0	0	0	0	0	0	0	0	0	0	0	0	0	0	0	0	0	0	0	0	0	0	0	30569	k__Bacteria
256761ed3b78ec3f25b94f3735e1f7ad	0	0	0	37	25	31	0	0	24	0	0	32	48	52	0	0	0	0	393	0	0	233	0	0	0	0	0	0	0	0	282	0	0	0	0	0	0	k__Bacteria	p__Firmicutes	c__Clostridia	o__Clostridiales	f__Lachnospiraceae	g__Lachnobacterium	s__
1b631985361a6364df0ae417a37a658d	0	0	17	68	36	62	19	0	18	23	27	0	47	86	34	41	0	0	16	51	0	9	0	0	0	0	0	0	20	0	50	0	0	0	0	0	0	k__Bacteria
a28dcadc20f525e2d73fd357ba110467	0	0	19	63	89	102	0	0	0	57	0	107	86	126	95	75	74	75	0	89	0	0	0	0	0	28	0	0	0	22	35	0	0	0	0	0	0	k__Bacteria	p__Firmicutes	c__Clostridia	o__Clostridiales	f__Lachnospiraceae	g__Roseburia	s__
635a5163743017f079b01dc185e380a0	0	0	0	0	0	0	53	0	0	0	14	0	0	24	0	0	0	0	0	41	0	0	0	0	0	20	137	0	0	844	91	0	0	0	0	1219	0	k__Bacteria	p__Firmicutes	c__Clostridia	o__Clostridiales	f__Ruminococcaceae
a2e1054b4529a7bdf1ff7ce2979d77e0	0	0	476	159	149	363	396	35	0	148	168	187	151	431	127	200	64	0	615	138	101	209	213	245	113	0	0	970	1422	52	0	0	38	0	0	18	0	k__Bacteria	p__Firmicutes	c__Clostridia	o__Clostridiales	f__Lachnospiraceae	g__[Ruminococcus]	s__gnavus
8ea08d2e1c0252fde23991ac285bc441	0	0	0	0	0	0	0	0	0	0	0	0	0	0	0	0	0	0	0	0	0	0	0	0	0	0	0	0	0	0	0	0	0	29633	0	0	0	k__Bacteria
74afd9ee7b1c7db14f62f51c469ebb25	0	0	0	0	0	0	0	0	0	0	0	0	0	0	0	0	0	0	0	0	0	0	0	0	0	0	0	0	0	0	0	0	0	29599	0	0	0	k__Bacteria
3f182bee547f53841795b64742769166	0	0	0	125	142	198	0	0	0	0	0	148	106	193	50	95	27	52	0	24	32	45	37	60	0	15	0	0	0	0	1331	0	26	0	0	0	0	k__Bacteria	p__Firmicutes	c__Clostridia	o__Clostridiales	f__Lachnospiraceae
a1b5aa88bbefe1096236df5c2931df2c	0	0	0	25	30	42	67	0	0	0	0	61	53	0	38	73	23	36	65	72	58	62	0	0	0	18	0	18	0	0	29	0	12	0	0	0	0	k__Bacteria	p__Firmicutes	c__Clostridia	o__Clostridiales	f__Lachnospiraceae	g__Clostridium
6a7b1f08e6ef1a3b29704ccbda13b28d	0	0	0	127	107	171	43	0	40	0	31	180	239	170	328	154	337	96	0	275	96	0	81	99	44	66	78	33	118	0	0	0	14	47	16	0	0	k__Bacteria	p__Firmicutes	c__Clostridia	o__Clostridiales	f__Ruminococcaceae	g__Oscillospira	s__
c3724c56b8ca1618078c27f7f70bc113	0	0	27	73	91	155	0	0	0	0	0	93	0	161	49	0	0	0	0	78	0	0	0	0	0	0	0	0	0	0	0	0	0	0	0	36	0	k__Bacteria	p__Firmicutes	c__Clostridia	o__Clostridiales	f__Lachnospiraceae	g__Roseburia	s__
a2d4cb6681972d0a73728ea89351f6b3	0	0	19	135	104	282	38	0	14	48	30	128	68	213	44	0	0	0	0	29	31	0	0	0	20	0	0	0	17	24	823	0	0	30	0	0	0	k__Bacteria	p__Firmicutes	c__Clostridia	o__Clostridiales	f__Lachnospiraceae
38357df3a86e47c59055db4e3515721d	0	0	32	91	137	99	0	0	50	0	0	84	63	120	97	99	143	0	0	78	0	24	0	0	13	0	0	55	68	58	0	0	0	0	0	0	16	k__Bacteria	p__Firmicutes	c__Clostridia	o__Clostridiales	f__Lachnospiraceae	g__Lachnospira	s__
3f6439ef0aae755a3e584f7bcead8239	0	0	44	124	175	298	0	0	0	66	33	236	221	269	20	67	22	51	0	79	68	0	57	30	0	0	24	49	39	0	0	0	0	0	0	0	0	k__Bacteria	p__Firmicutes	c__Clostridia	o__Clostridiales	f__Lachnospiraceae	g__Lachnospira	s__
b6077ca16ea85ed3928c23e1f219cdf1	0	0	446	25	36	94	427	1190	124	0	9	84	127	471	0	165	229	45	3115	116	0	42	53	0	0	0	55	0	0	547	105	3691	0	202	0	2635	0	k__Bacteria	p__Bacteroidetes	c__Bacteroidia	o__Bacteroidales	f__Rikenellaceae	g__Alistipes	s__onderdonkii
230e3a785353c8e718981df68d1a66ce	0	0	0	0	0	0	0	0	10	11	0	60	0	46	0	0	74	0	0	0	0	0	61	0	12	0	0	9	0	0	0	0	0	0	0	0	0	k__Bacteria	p__Firmicutes	c__Clostridia	o__Clostridiales	f__Lachnospiraceae	g__Dorea	s__formicigenerans
39d35f450d41d2db5e007aa59b9cd83b	26280	700	0	0	0	0	0	0	0	0	0	0	0	0	0	0	0	0	0	0	0	0	0	0	0	0	0	0	0	0	0	0	0	0	0	0	0	k__Bacteria	p__Proteobacteria	c__Gammaproteobacteria	o__Enterobacteriales	f__Enterobacteriaceae
3693660d7af01c737e8328c38cb5f6e3	0	0	26	98	91	200	0	0	0	50	0	130	165	200	226	131	318	80	47	217	68	45	56	58	36	0	0	0	0	32	0	0	9	0	0	0	0	k__Bacteria	p__Firmicutes	c__Clostridia	o__Clostridiales	f__Ruminococcaceae
d02b4a03b3b10b8c9af7e1a20dbeb22e	0	0	16	27	32	48	14	0	12	0	0	37	0	0	0	32	0	0	0	0	0	21	15	0	0	0	0	0	0	29	0	0	0	0	0	0	0	k__Bacteria	p__Firmicutes	c__Erysipelotrichi	o__Erysipelotrichales	f__Erysipelotrichaceae	g__	s__
ff7eeab6d636b6e2cfb027d9e2ff7abe	0	0	0	0	0	0	0	0	0	0	0	0	0	0	0	0	0	0	0	0	0	0	0	0	0	0	0	0	0	0	0	0	0	0	0	0	26512	k__Bacteria
07f82e5deca9dfe7e1ca5e52d8d4d79f	0	0	50	94	100	117	0	0	0	0	0	105	83	111	84	128	173	71	0	112	55	0	0	0	0	0	0	77	90	103	0	0	0	0	0	41	0	k__Bacteria	p__Firmicutes	c__Clostridia	o__Clostridiales	f__Lachnospiraceae	g__Lachnospira	s__
109b710ab06e9068903fee5c067709ae	0	0	0	34	0	0	0	0	0	0	0	0	0	0	0	23	104	0	509	50	0	436	0	0	0	0	0	0	20	0	496	0	0	0	0	0	0	k__Bacteria	p__Firmicutes	c__Clostridia	o__Clostridiales	f__Lachnospiraceae	g__Lachnobacterium	s__
63c96da5f8819f9b45c2fcd4c781a9f8	0	0	10	44	54	63	0	0	5	0	0	0	0	44	0	0	0	0	0	0	0	5	0	12	0	0	0	0	0	81	0	0	0	0	0	42	0	k__Bacteria	p__Proteobacteria	c__Betaproteobacteria	o__Burkholderiales
827307811f0998b991619f574afaee74	0	0	0	0	32	59	85	0	0	0	9	0	0	64	0	0	0	0	0	65	0	0	34	40	25	0	0	0	0	17	23	0	0	0	0	0	0	k__Bacteria	p__Firmicutes	c__Clostridia	o__Clostridiales	f__Lachnospiraceae	g__Clostridium
0101d4c5b8df22ed38203850f080299e	0	0	0	0	0	0	0	0	0	0	0	0	0	0	0	0	0	0	0	0	0	0	0	0	0	0	0	0	0	0	0	0	25430	0	0	0	0	k__Bacteria
e7da9da11aef2dbd08388c431cdecff9	0	0	0	0	0	52	0	0	0	0	0	68	91	44	18	35	58	8	0	42	28	7	8	21	12	4	0	14	11	0	20	8	7	8	0	0	17	k__Bacteria	p__Firmicutes	c__Clostridia	o__Clostridiales	f__Lachnospiraceae	g__Clostridium	s__colinum
36b45a3454ba91f38cd0acc6e3a4c090	0	0	0	52	85	127	0	0	0	0	0	189	88	100	99	228	0	0	0	86	55	1645	0	0	0	0	12	0	0	0	0	0	0	0	0	0	38	k__Bacteria	p__Fusobacteria	c__Fusobacteriia	o__Fusobacteriales	f__Fusobacteriaceae	g__	s__
bd2e00d729f2b328780481bb9b4bd61e	0	0	0	52	90	83	0	0	0	0	0	199	121	101	153	308	76	118	0	106	91	2967	119	116	54	39	37	69	43	0	0	0	0	13	0	0	0	k__Bacteria	p__Fusobacteria	c__Fusobacteriia	o__Fusobacteriales	f__Fusobacteriaceae	g__	s__
75d4a1c2c4d6570d940c2708e048d266	0	0	0	0	0	0	0	0	0	0	0	0	0	0	0	0	0	0	0	0	0	0	0	0	0	0	0	0	0	0	0	0	23995	0	0	0	0	k__Bacteria
97160a0fcc66aafbd31f9cf513a9a6d1	0	0	50	174	124	242	185	0	44	0	0	192	222	259	171	148	116	63	0	142	60	0	38	0	36	0	0	0	0	85	280	0	26	17	0	4	0	k__Bacteria	p__Firmicutes	c__Clostridia	o__Clostridiales	f__Ruminococcaceae
8ec811f53862f654628f565afb503695	0	0	43	157	125	193	90	0	43	54	35	208	209	200	234	219	115	103	36	189	77	57	57	91	39	38	31	32	69	110	467	18	0	10	0	0	12	k__Bacteria	p__Firmicutes	c__Clostridia	o__Clostridiales	f__Ruminococcaceae
781ac76363901b56d01aab6c5a079d68	0	0	85	282	241	605	0	0	75	122	65	298	295	557	72	91	47	0	0	71	355	433	204	767	129	0	38	26	68	40	102	0	61	42	0	0	16	k__Bacteria	p__Firmicutes	c__Clostridia	o__Clostridiales	f__Lachnospiraceae	g__Lachnospira	s__
9cc7a440df8fba8f3e5b3a4b167010fd	0	0	17	0	32	0	0	0	0	0	0	23	38	25	0	0	372	14	0	74	0	0	0	0	0	16	0	0	0	0	0	0	0	0	0	0	0	k__Bacteria	p__Firmicutes	c__Clostridia	o__Clostridiales	f__Lachnospiraceae	g__Anaerostipes	s__
cd90e005680d9324e6655dcfec6d3e2a	0	0	0	98	96	216	0	0	0	53	1016	361	257	270	0	117	0	69	36	231	398	415	330	812	174	94	54	476	430	49	0	0	0	0	1794	0	109	k__Bacteria	p__Firmicutes	c__Clostridia	o__Clostridiales	f__Veillonellaceae	g__Veillonella	s__dispar
58404a8b850ab90e11b1980c381d2705	0	0	0	0	0	0	0	0	0	0	0	0	0	0	0	0	0	0	0	90	112	0	0	79	0	0	0	70	123	226	0	0	0	0	0	0	0	k__Bacteria	p__Bacteroidetes	c__Bacteroidia	o__Bacteroidales	f__Bacteroidaceae	g__Bacteroides	s__
90a1430d01b397a34e924c22ead236a1	0	0	62	217	246	518	30	0	49	94	0	380	402	468	74	124	39	178	47	121	563	608	291	1035	195	71	42	40	123	72	185	31	0	51	0	0	0	k__Bacteria	p__Firmicutes	c__Clostridia	o__Clostridiales	f__Lachnospiraceae	g__Lachnospira	s__
0bc529af9ed65f0452b2323d1bee9adc	0	0	0	46	0	0	0	0	0	0	46	88	70	0	56	47	19	51	0	85	20	0	36	0	17	19	0	0	16	139	0	0	34	35	0	0	19	k__Bacteria	p__Proteobacteria	c__Betaproteobacteria	o__Burkholderiales
059c5e3ef43d8c675ef80ef62ba33d53	0	0	0	0	0	0	0	0	0	0	0	0	0	0	0	0	0	0	0	0	0	0	0	0	0	0	0	0	0	0	0	0	22187	0	0	0	0	k__Bacteria
8ad8d136955f3c63359be282a299a0df	0	0	0	102	95	241	0	0	0	53	1364	266	171	268	0	72	0	0	0	145	312	328	231	521	106	0	0	319	322	36	0	0	0	32	1820	0	0	k__Bacteria	p__Firmicutes	c__Clostridia	o__Clostridiales	f__Veillonellaceae	g__Veillonella	s__dispar
678e691f63a790b2844d1cdf5350dc35	0	0	0	0	0	0	0	0	0	0	0	0	0	0	0	0	0	0	0	0	0	0	0	0	0	0	0	0	0	0	0	0	0	22049	0	0	0	k__Bacteria
9d6bab6727df35e3a08a0eb9a5f81534	0	0	174	19	30	58	172	55	0	24	79	116	109	79	108	436	0	78	213	75	67	77	70	81	56	25	72	309	329	76	127	134	27	225	0	224	0	k__Bacteria	p__Proteobacteria	c__Deltaproteobacteria	o__Desulfovibrionales	f__Desulfovibrionaceae	g__Bilophila	s__
7068f69b4c90d7956938ff503bb4b3c1	0	0	0	0	0	0	0	0	0	0	0	0	0	0	0	0	0	0	0	0	0	0	0	0	21883	0	0	0	0	0	0	0	0	0	0	0	0	k__Bacteria
e8be56be6e0b77bd77242fde70242849	0	0	16	69	66	134	0	0	0	0	48	137	83	121	56	87	0	96	0	95	47	0	49	0	59	0	0	197	60	130	0	54	0	0	0	0	0	k__Bacteria	p__Firmicutes	c__Clostridia	o__Clostridiales	f__Ruminococcaceae
ad1dc5db20feae784433db500f80877c	0	0	18	101	61	125	13	0	0	0	0	90	93	108	76	58	43	0	17	97	29	11	30	13	15	0	0	0	25	26	90	10	0	13	0	0	0	k__Bacteria	p__Firmicutes	c__Clostridia	o__Clostridiales
45cfd0c29e23d85d0407245a99aa32e0	0	0	0	54	53	164	53	0	31	31	45	102	66	135	50	77	63	55	0	51	0	23	0	47	0	0	21	124	0	100	0	0	6	18	0	0	0	k__Bacteria	p__Firmicutes	c__Clostridia	o__Clostridiales	f__Ruminococcaceae
03cd2d73771b480f2fa19b4c3ea5ea61	0	0	0	50	63	80	0	0	0	0	25	128	116	69	105	34	263	0	17	166	49	0	57	32	54	43	38	0	20	35	110	0	0	15	0	0	0	k__Bacteria	p__Firmicutes	c__Clostridia	o__Clostridiales	f__Ruminococcaceae	g__Faecalibacterium	s__prausnitzii
fc53608ca5ef4a57007181810238292c	0	0	0	31	14	31	5	0	0	0	0	0	0	0	15	0	0	0	0	0	0	0	0	0	0	0	0	0	0	0	0	0	0	12	0	0	0	k__Bacteria	p__Firmicutes	c__Clostridia	o__Clostridiales	f__Lachnospiraceae	g__Coprococcus	s__
a4af93d76a4bb99b1cb7431890e2e9b9	0	0	7	24	0	47	0	0	37	0	49	94	101	81	0	54	23	19	0	7	73	25	18	64	0	0	0	16	76	0	0	0	7	0	0	0	39	k__Bacteria	p__Bacteroidetes	c__Bacteroidia	o__Bacteroidales	f__Bacteroidaceae	g__Bacteroides	s__coprophilus
9723967f78f7d8f1d357d086e6242b32	0	0	151	0	27	65	241	0	0	0	119	92	68	84	81	302	60	0	153	61	0	50	0	64	0	0	0	193	239	53	70	64	0	94	0	242	5	k__Bacteria	p__Proteobacteria	c__Deltaproteobacteria	o__Desulfovibrionales	f__Desulfovibrionaceae	g__Bilophila	s__
6897b63ec2e997e1a2fc1a8ecf3d31a4	0	0	15	36	0	0	0	0	0	0	0	0	29	0	0	34	22	0	0	0	0	39	0	5	0	0	0	0	0	0	0	14	0	0	0	0	0	k__Bacteria	p__Firmicutes	c__Clostridia	o__Clostridiales	f__Lachnospiraceae	g__Coprococcus	s__
8b4eedf8a5c25e0fc6c6768e707c938e	0	0	0	0	0	0	0	0	0	0	0	0	0	0	0	0	0	0	0	0	0	0	0	0	0	0	0	0	0	0	0	0	20001	0	0	0	0	k__Bacteria
8ea371e9d240715dbf59815f18226493	0	0	0	12	0	48	0	0	0	0	0	0	0	0	0	58	429	0	0	84	17	0	19	0	18	0	20	0	0	0	59	0	0	23	0	0	0	k__Bacteria	p__Firmicutes	c__Clostridia	o__Clostridiales	f__Lachnospiraceae	g__Anaerostipes	s__
75f2339ef66f5dd2d20af0d1add471d8	0	0	23	109	50	153	0	0	14	27	29	66	64	133	0	45	0	56	0	0	0	0	0	0	0	15	14	0	0	0	0	0	0	0	0	13	0	k__Bacteria	p__Firmicutes	c__Clostridia	o__Clostridiales
ed2e547f2089ef7477ca19c67bd90517	0	0	223	84	73	124	40	54	0	277	45	126	128	142	116	3070	0	72	2146	70	113	117	94	505	42	39	55	87	528	45	103	0	24	935	0	54	0	k__Bacteria	p__Firmicutes	c__Clostridia	o__Clostridiales	f__Ruminococcaceae	g__Oscillospira	s__
ca30dcf96507d7a74a90b651ce7e94f0	0	0	21	78	95	202	0	0	23	23	21	95	121	234	0	30	77	0	0	43	0	34	23	0	0	0	22	37	0	0	0	0	21	0	0	0	0	k__Bacteria	p__Firmicutes	c__Clostridia	o__Clostridiales	f__Lachnospiraceae	g__Dorea	s__
52ee9b5b4d75e03378ce3233922a6869	0	0	0	0	0	0	0	0	0	0	0	0	0	0	0	0	0	0	0	0	0	0	0	0	0	0	0	0	0	0	0	0	0	0	0	0	18642	k__Bacteria
ebbe5993074ae14ea4610400e4eb3783	0	0	0	0	0	0	0	0	0	0	0	0	0	0	0	0	0	0	0	0	0	0	0	18597	0	0	0	0	0	0	0	0	0	0	0	0	0	k__Bacteria
e082603949c95495113e2131efa61c50	0	0	35	38	55	87	0	0	33	16	0	0	0	67	89	37	192	33	0	111	0	0	0	0	0	0	0	0	0	0	64	0	0	0	0	0	0	k__Bacteria	p__Firmicutes	c__Clostridia	o__Clostridiales	f__Ruminococcaceae	g__Faecalibacterium	s__prausnitzii
2eb7f4da2378a65d2989dd6e0ffce8bd	0	0	0	0	0	0	0	0	0	0	0	0	0	0	0	0	0	0	0	0	0	0	0	0	0	0	0	0	0	0	0	0	18481	0	0	0	0	k__Bacteria
2a436aec16df9af025a3d1e5c9c92c6f	0	0	0	27	37	0	0	0	0	8	0	0	0	49	0	0	42	0	0	0	0	0	0	0	0	0	6	0	0	0	0	0	0	0	0	0	0	k__Bacteria	p__Firmicutes	c__Clostridia	o__Clostridiales	f__Lachnospiraceae
6b9e07da221e87d13eaa31fb8ba5dbfd	0	0	17	0	377	36	0	0	3714	0	0	0	47	68	48	33	0	0	0	0	0	0	4869	0	0	0	46	6770	0	0	0	0	238	0	0	0	0	k__Bacteria
1b40e9c8bd9c6519ff97df66ad8d2023	0	0	0	0	45	65	0	0	0	0	0	60	82	76	23	49	42	0	0	76	187	235	187	426	95	18	0	458	452	0	57	16	9	0	0	32	0	k__Bacteria	p__Firmicutes	c__Clostridia	o__Clostridiales	f__Peptostreptococcaceae
6ff47bc10740fa3fda953fdcb329c01f	0	0	0	0	0	0	0	0	0	0	0	0	0	0	0	0	0	0	0	0	61	0	0	0	0	0	0	0	80	137	0	0	0	0	0	0	0	k__Bacteria	p__Bacteroidetes	c__Bacteroidia	o__Bacteroidales	f__Bacteroidaceae	g__Bacteroides	s__
f6fbfb39ae974689b613be4f0389f385	0	0	0	57	0	78	49	0	16129	0	13	60	39	0	0	0	0	0	0	0	0	0	0	0	0	0	0	0	6	0	0	0	0	0	0	0	0	k__Bacteria	p__Firmicutes
56841a74c80bd488904a5b1e9387204e	0	0	0	0	0	0	0	0	0	0	0	0	0	0	0	0	0	0	0	0	0	0	0	0	0	0	0	0	16940	0	0	0	0	0	0	0	0	k__Bacteria
d972e112924f8db0e1df7d7d764aa32f	0	0	15	51	24	79	91	0	22	0	0	50	0	52	58	0	0	0	25	30	0	99	0	13	0	0	0	0	36	162	0	0	30	0	0	46	0	k__Bacteria	p__Firmicutes	c__Clostridia	o__Clostridiales	f__Ruminococcaceae
91e1b1122b58dc7155bb27631a5dcb4f	0	0	235	79	68	130	82	41	50	391	59	90	88	155	82	2160	62	51	1757	0	0	68	0	322	0	0	0	0	404	37	47	0	0	625	0	0	12	k__Bacteria	p__Firmicutes	c__Clostridia	o__Clostridiales	f__Ruminococcaceae	g__Oscillospira	s__
9b0a798807b75614416fbf03ce909a11	0	0	0	0	0	0	0	0	0	0	0	0	0	0	0	0	0	0	0	0	0	0	0	0	0	0	0	0	0	0	0	16826	0	0	0	0	0	k__Bacteria
79531fc5e5c4b1cd076c6b29b1ff11e6	0	0	0	26	0	54	0	0	0	0	42	0	0	65	0	0	56	0	0	46	0	0	0	0	0	0	0	0	0	0	0	0	0	0	0	0	0	k__Bacteria	p__Firmicutes	c__Clostridia	o__Clostridiales	f__Lachnospiraceae
d68a664b7ee8840b6f990e0eebb08b76	0	0	0	0	46	29	34	0	0	0	0	74	94	0	0	172	39	89	12	0	62	26	44	74	0	0	0	60	30	23	0	0	0	0	0	0	0	k__Bacteria	p__Bacteroidetes	c__Bacteroidia	o__Bacteroidales	f__Rikenellaceae	g__	s__
4e8dfea041ff7a783690f2ed328ea162	0	0	0	86	105	151	0	0	0	0	0	126	118	219	60	27	71	67	0	54	49	46	25	66	33	0	0	0	0	25	0	22	0	53	0	0	0	k__Bacteria	p__Firmicutes	c__Clostridia	o__Clostridiales	f__Lachnospiraceae	g__Dorea	s__
496151e18c8231a4071c0fbe179303bf	0	0	0	29	32	42	19	0	0	0	0	81	95	51	63	58	62	17	0	67	41	18	48	49	30	25	24	0	0	0	0	15	18	0	0	0	0	k__Bacteria	p__Firmicutes	c__Clostridia	o__Clostridiales	f__Lachnospiraceae
82a0dfc421955b6c36cb1fef2adbe5b6	0	0	50	44	43	54	0	0	0	0	0	218	0	119	0	105	79	0	0	0	85	0	0	88	55	0	0	0	0	0	28	0	0	0	0	0	0	k__Bacteria	p__Firmicutes	c__Bacilli	o__Lactobacillales	f__Streptococcaceae	g__Streptococcus	s__
d7eb952b351010ad6f28e9e43dc7ab07	0	0	0	0	0	0	0	0	0	0	0	32	0	0	0	0	0	17	0	0	0	0	0	0	0	0	12	95	0	0	0	0	0	0	0	0	0	k__Bacteria	p__Firmicutes	c__Erysipelotrichi	o__Erysipelotrichales	f__Erysipelotrichaceae	g__[Eubacterium]	s__biforme
77ca9a3cb6a86fb87fba65cdeb73af3f	0	0	0	0	29	0	38	0	0	0	0	67	0	0	25	77	91	0	0	79	98	78	0	122	38	0	0	0	0	55	111	0	0	0	0	0	7	k__Bacteria	p__Firmicutes	c__Clostridia	o__Clostridiales	f__Ruminococcaceae
a480b00cfd284c57970aba14d43d4b86	0	0	0	0	0	0	0	0	0	0	0	0	0	0	0	0	0	0	0	0	0	0	0	0	0	0	0	0	15567	0	0	0	0	0	0	0	0	k__Bacteria
8e86a84378b9c9619425d7b7d5a9cbdb	0	0	0	0	0	0	0	0	0	0	0	0	0	0	0	0	0	0	0	0	0	0	0	0	0	0	0	15541	0	0	0	0	0	0	0	0	0	k__Bacteria
9369347b942b187260252ba9fa0f0fda	0	15477	0	0	0	0	0	0	0	0	0	0	0	0	0	0	0	0	0	0	0	0	0	0	0	0	0	0	0	0	0	0	0	0	0	0	0	k__Bacteria
266a1f734d7e77235dd96fb3423d5a26	0	0	0	45	0	89	12	19	0	50	0	54	0	74	0	55	0	83	0	70	149	171	133	255	90	0	29	321	364	40	0	0	0	0	0	42	0	k__Bacteria	p__Firmicutes	c__Clostridia	o__Clostridiales	f__Peptostreptococcaceae
ac48b5b6177c61d6b6f32a4b04e56075	0	0	30	0	37	90	48	37	0	0	15	0	54	72	0	65	83	53	0	90	63	0	76	0	41	0	0	132	0	39	0	0	0	0	0	0	0	k__Bacteria	p__Firmicutes	c__Clostridia	o__Clostridiales	f__Lachnospiraceae	g__Lachnospira	s__
372b89c6b053548ae06ed93be004faa1	0	0	243	0	45	51	249	72	36	46	255	141	80	79	49	2826	118	65	382	134	59	545	114	87	33	93	41	40	162	103	105	44	0	0	0	130	0	k__Bacteria	p__Bacteroidetes	c__Bacteroidia	o__Bacteroidales	f__Rikenellaceae
685fc396d7f679ff8d551111eca1dabf	0	0	61	0	36	60	0	19	48	62	13	129	0	127	0	0	0	0	0	90	0	82	67	0	0	36	62	0	0	0	0	0	0	0	0	0	0	k__Bacteria	p__Firmicutes	c__Bacilli	o__Lactobacillales	f__Streptococcaceae	g__Streptococcus	s__
52b13397fe9197c7ed83314ab70b27eb	0	0	0	0	0	0	0	0	0	0	0	0	0	0	15196	0	0	0	0	0	0	0	0	0	0	0	0	0	0	0	0	0	0	0	0	0	0	k__Bacteria
0ea79edc0e2e957bc71a53499643c0c2	0	0	418	0	45	44	0	1966	0	0	0	0	120	51	0	103	323	61	458	109	0	0	84	0	0	0	0	0	0	0	113	1325	0	72	0	0	0	k__Bacteria	p__Bacteroidetes	c__Bacteroidia	o__Bacteroidales	f__Bacteroidaceae	g__Bacteroides	s__ovatus
36a5bf3de2167eea968a7dd8d06cbbf2	0	0	0	0	0	0	0	0	0	0	0	0	0	0	0	0	0	0	0	0	0	0	0	0	0	0	0	0	0	0	15191	0	0	0	0	0	0	k__Bacteria
c2c5d920e7cfbb58398c9a84602b0d73	15083	0	0	0	0	0	0	0	0	0	0	0	0	0	0	0	0	0	0	0	0	0	0	0	0	0	0	0	0	0	0	0	0	0	0	0	0	k__Bacteria	p__Proteobacteria	c__Gammaproteobacteria	o__Enterobacteriales	f__Enterobacteriaceae
d37a1db5731c56bdf11436509010b878	0	0	0	35	0	0	0	0	0	0	0	46	53	0	0	40	30	60	0	47	26	0	0	0	11	0	0	0	0	32	0	0	0	0	0	0	0	k__Bacteria	p__Firmicutes	c__Clostridia	o__Clostridiales	f__Lachnospiraceae	g__Coprococcus	s__eutactus
6cee9f946578a8e2484bca07e06ed844	0	0	411	27	46	52	0	1983	0	0	0	0	90	66	0	65	234	0	324	62	0	0	38	0	0	0	0	0	0	0	0	757	0	0	0	0	0	k__Bacteria	p__Bacteroidetes	c__Bacteroidia	o__Bacteroidales	f__Bacteroidaceae	g__Bacteroides
4728afbe870b1f40c054fc0b850e653f	14036	678	0	0	0	0	0	0	0	0	0	0	0	0	0	0	0	0	0	0	0	0	0	0	0	0	0	0	0	0	0	0	0	0	0	0	0	k__Bacteria	p__Proteobacteria	c__Gammaproteobacteria	o__Enterobacteriales	f__Enterobacteriaceae
1b9637d22c95de424dc80d91774cdcdb	0	0	0	35	27	0	69	0	0	16	0	0	68	50	0	60	59	0	0	0	20	132	22	0	0	0	0	18	0	143	42	27	0	38	0	0	0	k__Bacteria	p__Firmicutes	c__Clostridia	o__Clostridiales	f__Ruminococcaceae
65a8f8a56fcaa49e411a441987f9b542	0	0	0	0	34	0	0	0	46	42	0	94	72	68	53	108	105	38	0	107	55	81	0	114	0	0	68	222	0	46	0	30	0	0	0	0	0	k__Bacteria	p__Firmicutes	c__Clostridia	o__Clostridiales	f__Lachnospiraceae	g__Lachnospira	s__
9289ccfb31ab393a3f1087a980d1ea47	0	0	0	0	0	0	0	0	0	0	0	0	0	0	0	0	0	0	0	0	0	0	0	0	0	0	0	0	14228	0	0	0	0	0	0	0	0	k__Bacteria
4a4560de89c76642f1ca6625278db9bb	0	0	19	0	23	83	0	0	0	0	0	57	0	91	0	0	0	0	7	0	0	0	59	0	0	0	0	0	0	0	0	0	0	0	0	0	0	k__Bacteria	p__Firmicutes	c__Clostridia	o__Clostridiales	f__Ruminococcaceae
6f1fe622bc717ba2c5ce4b7a5289abda	0	0	0	0	21	44	0	0	43	0	0	0	0	75	0	0	0	0	0	0	0	0	0	0	0	0	0	0	0	34	0	0	0	0	0	0	0	k__Bacteria	p__Bacteroidetes	c__Bacteroidia	o__Bacteroidales	f__Bacteroidaceae	g__Bacteroides	s__coprophilus
ef343ca5358936ac6298c491df7962f7	0	0	8	19	0	29	0	0	37	0	11	0	75	49	13	119	0	0	0	38	0	0	0	0	19	0	0	0	0	0	0	0	0	0	0	0	0	k__Bacteria	p__Bacteroidetes	c__Bacteroidia	o__Bacteroidales	f__Rikenellaceae	g__	s__
f0afc15e514508c41bcaa4da10f32444	0	0	1258	23	0	21	0	0	0	0	0	13	0	0	161	58	0	0	0	68	46	32	0	103	0	0	31	0	38	0	35	0	20	16	0	0	0	k__Bacteria	p__Verrucomicrobia	c__Verrucomicrobiae	o__Verrucomicrobiales	f__Verrucomicrobiaceae	g__Akkermansia	s__muciniphila
2fece404e54eafbe65d16b69c9494ddb	0	0	0	58	61	119	0	0	0	30	54	54	60	128	0	99	653	32	0	191	53	0	48	57	0	0	0	0	0	0	145	0	10	0	0	0	16	k__Bacteria	p__Firmicutes	c__Clostridia	o__Clostridiales	f__Lachnospiraceae
af110e482ec09a590f31ccc52ae78bab	0	0	21	0	24	42	0	0	0	0	0	0	0	30	13	44	0	0	0	46	0	8	26	14	0	0	7	0	9	47	0	0	0	0	0	0	0	k__Bacteria	p__Firmicutes	c__Clostridia	o__Clostridiales	f__Lachnospiraceae	g__Coprococcus	s__eutactus
e16f82e1089fdf13d8b0c0d2b170a2ac	0	0	0	0	0	0	0	0	0	0	0	0	0	0	0	0	0	0	0	0	0	0	0	0	0	0	0	0	0	0	0	0	0	13747	0	0	0	k__Bacteria
0fb63270758f9033ffc1e2841b19600b	0	0	0	49	67	79	0	0	0	0	0	51	104	58	0	141	712	0	33	312	70	39	34	0	77	46	69	0	63	61	268	14	21	30	0	0	0	k__Bacteria	p__Firmicutes	c__Clostridia	o__Clostridiales	f__Lachnospiraceae
777ee848c41baa5a807cec4386dd2f7b	0	0	589	19	0	26	62	0	0	0	0	0	0	0	0	54	91	47	0	62	0	0	0	0	0	0	0	0	24	46	0	0	0	0	0	0	0	k__Bacteria	p__Bacteroidetes	c__Bacteroidia	o__Bacteroidales	f__Bacteroidaceae	g__Bacteroides	s__eggerthii
a71a038c917d7ccc7ac6c207bb526482	0	0	0	0	90	263	0	0	0	0	0	169	408	233	0	0	0	0	0	0	0	0	0	0	0	0	0	0	0	0	0	0	0	0	0	0	0	k__Bacteria	p__Bacteroidetes	c__Bacteroidia	o__Bacteroidales	f__Prevotellaceae	g__Prevotella	s__copri
5626f302ac609f1dc9b1d195900617ff	0	0	0	0	0	0	0	0	0	0	0	0	0	0	0	0	0	0	0	0	0	0	13541	0	0	0	0	0	0	0	0	0	0	0	0	0	0	k__Bacteria
ce4cbe78df2aebd4dfe015edb7c41a83	0	0	0	0	0	0	0	0	0	0	0	54	70	50	0	85	0	0	0	37	0	0	0	0	39	0	0	0	0	0	0	0	0	0	0	0	57	k__Bacteria	p__Bacteroidetes	c__Bacteroidia	o__Bacteroidales	f__Bacteroidaceae	g__Bacteroides
1b1da027082583dbbe6a158dd3600b8a	0	0	0	40	59	133	37	0	10	0	41	122	98	89	31	0	22	0	0	49	63	0	0	0	0	0	0	0	178	36	0	0	0	0	0	48	0	k__Bacteria	p__Bacteroidetes	c__Bacteroidia	o__Bacteroidales	f__Bacteroidaceae	g__Bacteroides	s__
2ad7befc80cd156d7bd4f1faae6707cb	0	0	0	0	0	0	0	0	0	0	0	0	0	0	0	0	0	0	0	0	0	0	0	0	0	0	0	0	0	0	0	0	13385	0	0	0	0	k__Bacteria
7ad27c54707f7aac6b8c86092d541d30	0	0	553	0	0	22	51	0	0	0	0	0	49	0	38	50	111	0	0	110	58	0	0	35	0	0	0	27	0	120	118	0	0	0	0	0	0	k__Bacteria	p__Bacteroidetes	c__Bacteroidia	o__Bacteroidales	f__Bacteroidaceae	g__Bacteroides	s__eggerthii
6f33f474ca2b6955a6ef154182afb811	0	0	0	0	0	0	0	0	0	0	0	84	120	0	58	82	0	77	0	68	46	0	0	0	78	0	0	0	0	0	0	47	0	0	0	0	80	k__Bacteria	p__Bacteroidetes	c__Bacteroidia	o__Bacteroidales	f__Bacteroidaceae	g__Bacteroides
b3ec612de9b127c9cd07b32f5f225f99	0	0	0	36	323	0	13	0	4916	0	6	19	0	0	0	0	27	0	0	0	0	0	2646	0	0	0	0	3815	0	20	0	0	146	0	0	25	8	k__Bacteria
36ac5a8f1e7ec2e31e355aca25fc942d	0	0	222	39	35	70	322	0	0	0	349	0	66	87	0	1964	70	51	274	124	35	249	62	0	0	0	0	0	94	64	54	0	0	0	0	139	0	k__Bacteria	p__Bacteroidetes	c__Bacteroidia	o__Bacteroidales	f__Rikenellaceae
715f114e1e8f8fb4560c886cd59dff1a	0	0	30	43	46	90	13	0	0	43	21	0	0	100	22	97	68	0	0	54	0	0	30	17	0	0	0	0	0	0	0	65	0	0	0	0	0	k__Bacteria	p__Firmicutes	c__Clostridia	o__Clostridiales	f__Lachnospiraceae
44dea351f03b884f79fee7d82644cd2b	0	0	0	0	0	0	0	0	0	0	0	0	0	0	0	0	0	0	0	0	0	12949	0	0	0	0	0	0	0	0	0	0	0	0	0	0	0	k__Bacteria
f5ba6fa0bf1bb5233555d769e2f76d88	0	0	0	0	33	56	0	0	0	0	0	97	66	59	0	138	89	42	0	40	83	14	0	29	0	0	0	19	0	0	0	95	0	0	0	0	0	k__Bacteria	p__Firmicutes	c__Clostridia	o__Clostridiales	f__Lachnospiraceae
3d781a9740b37eb96237ac4131b4c21d	0	0	565	36	0	34	192	304	0	304	52	76	96	102	59	355	30	54	1617	56	77	416	0	51	21	20	44	18	370	188	243	57	26	558	0	0	9	k__Bacteria	p__Firmicutes	c__Clostridia	o__Clostridiales	f__Ruminococcaceae
1c07d64f99df43a13c3a393ba3e7587e	0	0	0	65	44	84	0	0	26	0	0	79	0	76	0	0	43	0	0	54	0	0	0	0	0	0	0	87	0	0	0	0	0	0	0	0	0	k__Bacteria	p__Firmicutes	c__Clostridia	o__Clostridiales	f__Lachnospiraceae	g__Lachnospira	s__
1d3d9d835a3d5957505b240525f69a38	0	0	43	36	70	108	0	0	0	19	46	0	121	59	0	84	0	26	0	0	0	35	49	92	17	28	26	86	253	45	65	0	46	57	0	43	0	k__Bacteria	p__Bacteroidetes	c__Bacteroidia	o__Bacteroidales	f__Bacteroidaceae	g__Bacteroides	s__
656015c0207c978e21f482f792ec964b	0	0	0	0	0	0	0	0	0	0	0	0	0	0	0	0	0	0	0	0	0	0	0	0	0	0	0	0	0	0	0	0	0	0	0	0	0	k__Bacteria	p__Firmicutes	c__Clostridia	o__Clostridiales	f__Veillonellaceae	g__Dialister	s__
b904d426fc5deccd149e4ac8dee4f042	0	0	0	0	0	0	0	0	0	0	0	0	0	0	0	0	0	0	0	0	0	0	0	0	0	0	0	0	0	12518	0	0	0	0	0	0	0	k__Bacteria
99f6c06fbab95e3742c31491e995f173	0	0	0	0	0	0	0	0	0	0	0	0	0	0	0	0	0	0	0	0	0	0	0	0	0	0	0	0	0	0	0	0	0	0	0	0	0	k__Bacteria	p__Bacteroidetes	c__Bacteroidia	o__Bacteroidales	f__Porphyromonadaceae	g__Parabacteroides	s__
02ec28b519afd6742a57a4e5e14f4a3e	0	0	1155	19	34	0	9	0	0	0	0	0	25	17	185	112	42	77	0	0	69	38	62	118	77	21	0	53	0	69	53	0	0	0	0	0	17	k__Bacteria	p__Verrucomicrobia	c__Verrucomicrobiae	o__Verrucomicrobiales	f__Verrucomicrobiaceae	g__Akkermansia	s__muciniphila
511ca856a388e29005ceb1af6d1959c7	0	0	0	0	100	230	0	0	0	0	0	236	523	200	0	0	0	0	0	0	0	0	0	0	0	0	0	0	0	0	0	0	0	0	0	0	0	k__Bacteria	p__Bacteroidetes	c__Bacteroidia	o__Bacteroidales	f__Prevotellaceae	g__Prevotella	s__copri
2a9da26ac80c5d3aaaedc90874512309	0	0	0	0	0	0	0	0	0	0	0	0	0	0	0	0	0	0	0	0	0	0	0	0	0	0	0	0	0	0	0	0	12131	0	0	0	0	k__Bacteria
c60f75bcbf0d1349a8ffc3d4e4df243e	0	0	0	0	17	0	0	0	0	0	0	0	0	0	0	0	0	0	0	0	0	0	0	0	0	0	0	0	0	0	0	0	0	0	0	0	0	k__Bacteria	p__Firmicutes	c__Clostridia	o__Clostridiales	f__Veillonellaceae	g__Dialister	s__
4d9aa74d3c748446b1659d28cc27b13d	0	0	0	0	0	32	313	0	0	0	0	0	43	55	0	0	0	69	0	0	14	0	0	0	0	0	0	1079	0	0	0	0	0	0	0	219	0	k__Bacteria	p__Firmicutes	c__Clostridia	o__Clostridiales	f__Ruminococcaceae
9ae79f589e194b9cbd4e746489048e36	0	0	41	65	36	157	0	0	0	0	0	134	208	81	116	433	319	308	50	772	196	170	468	180	105	138	150	56	165	104	275	0	0	0	592	0	0	k__Bacteria	p__Proteobacteria	c__Betaproteobacteria	o__Burkholderiales	f__Alcaligenaceae	g__Sutterella	s__
3dd82acf43300fa7f8959c04fc0a0c16	0	0	0	0	0	0	0	0	0	0	0	0	0	0	0	0	0	0	0	0	0	0	0	0	0	0	0	0	0	0	0	0	0	0	0	0	0	k__Bacteria	p__Bacteroidetes	c__Bacteroidia	o__Bacteroidales	f__Bacteroidaceae	g__Bacteroides	s__
06768dbd89ef713f34ad870693ec20f9	0	0	0	107	65	61	0	0	42	23	0	167	185	266	0	70	0	0	0	0	93	974	71	83	0	0	0	566	0	0	0	849	19	18	0	0	0	k__Bacteria	p__Proteobacteria	c__Betaproteobacteria	o__Burkholderiales
0077132b910b4338f57c4fb051745c07	0	0	13	0	8	28	0	0	0	0	0	50	0	0	167	56	17	54	84	145	69	215	246	332	206	84	162	2325	1060	31	0	0	20	39	0	5029	0	k__Bacteria	p__Verrucomicrobia	c__Verrucomicrobiae	o__Verrucomicrobiales	f__Verrucomicrobiaceae	g__Akkermansia	s__muciniphila
3120f379fb74dda7eb6cb189165cc26c	0	0	565	34	31	69	232	338	0	438	63	50	66	132	0	293	0	0	1239	33	0	260	36	0	0	0	0	0	270	136	133	0	0	375	0	0	0	k__Bacteria	p__Firmicutes	c__Clostridia	o__Clostridiales	f__Ruminococcaceae
daa2c5c0e8ea2ce72e3f405bac88eb66	0	0	0	0	0	0	0	0	0	0	0	0	0	0	0	0	0	0	0	0	0	0	0	0	0	0	0	0	0	0	0	0	0	11596	0	0	0	k__Bacteria
d5b6e782cd5b789cf907bbbe0b9b2b25	0	0	31	107	66	68	59	22	71	0	11	0	0	294	0	0	16	0	19	0	0	539	0	55	0	0	0	330	20	0	0	535	0	0	0	0	0	k__Bacteria	p__Proteobacteria	c__Betaproteobacteria	o__Burkholderiales
aef85dd25499fbde6aefa5099ac5202b	0	0	0	62	42	0	0	0	10600	0	0	0	0	64	17	0	0	0	0	0	0	0	0	0	0	0	0	0	0	0	0	0	0	0	0	7	0	k__Bacteria
97e9d9cf410d9427967e1bc4effd6648	0	0	0	63	36	51	36	0	0	0	0	0	0	86	0	73	63	0	0	0	0	0	0	0	0	0	0	0	0	42	0	0	0	0	0	0	0	k__Bacteria	p__Firmicutes	c__Clostridia	o__Clostridiales	f__Ruminococcaceae	g__Ruminococcus	s__callidus
6f9788fe0b293357b830c19fa8f79ee3	0	0	0	34	29	42	0	0	0	0	26	0	0	64	0	0	0	0	0	41	0	0	54	0	0	0	0	1130	0	0	0	166	0	0	0	0	0	k__Bacteria	p__Firmicutes	c__Clostridia	o__Clostridiales	f__Ruminococcaceae
9e7c4c5fd45c31d9217cc0996f1c8eac	0	0	0	45	69	132	16	0	44	0	0	115	103	150	79	149	70	51	0	71	77	63	52	64	49	0	0	0	867	0	48	16	28	0	0	0	28	k__Bacteria	p__Firmicutes	c__Clostridia	o__Clostridiales	f__Lachnospiraceae
56eabf78220cbd4d62494927ff632111	0	0	38	50	84	178	0	0	74	0	0	71	86	168	0	87	0	48	0	64	59	0	0	0	0	0	30	0	607	0	0	0	0	57	0	0	0	k__Bacteria	p__Firmicutes	c__Clostridia	o__Clostridiales	f__Lachnospiraceae
6187b4a37c99ab38f550e4f29af06bbf	0	0	0	19	23	37	0	0	0	0	0	53	60	65	61	18	0	0	0	47	28	0	87	0	0	0	34	1616	0	0	0	309	0	0	0	0	16	k__Bacteria	p__Firmicutes	c__Clostridia	o__Clostridiales	f__Ruminococcaceae
41a343039fc7667d298fa719a866d630	0	0	0	41	34	26	205	0	0	0	0	31	35	34	55	45	41	121	0	56	0	0	35	30	0	36	0	1601	0	0	0	0	0	0	0	195	0	k__Bacteria	p__Firmicutes	c__Clostridia	o__Clostridiales	f__Ruminococcaceae	g__Oscillospira	s__
03140701942ff694f304f3d06c434bd3	0	0	0	0	0	0	0	0	0	0	0	0	0	0	0	0	0	0	0	0	53	0	0	77	0	0	0	0	0	0	0	0	0	0	10152	0	0	k__Bacteria	p__Firmicutes	c__Clostridia	o__Clostridiales	f__Veillonellaceae	g__Veillonella	s__parvula
62b89120ca5573d8f321a4c584c75bc1	0	0	0	0	0	18	0	0	0	0	0	0	0	0	0	0	0	0	0	0	8	0	22	0	0	0	0	60	0	0	0	0	0	0	0	0	0	k__Bacteria	p__Firmicutes	c__Erysipelotrichi	o__Erysipelotrichales	f__Erysipelotrichaceae	g__[Eubacterium]	s__biforme
d49054e7cbc69c77029f5816ac82a44e	0	0	0	109	90	217	0	0	0	77	0	0	139	200	0	85	71	0	0	60	0	0	0	0	0	0	0	0	541	0	0	0	0	0	0	0	0	k__Bacteria	p__Bacteroidetes	c__Bacteroidia	o__Bacteroidales	f__Porphyromonadaceae	g__Parabacteroides	s__distasonis
ad3980c7a34cd1d84be9a999daefb580	0	0	0	0	0	0	0	0	0	0	0	0	0	0	0	0	0	0	0	0	0	0	0	0	0	0	0	0	0	0	0	11000	0	0	0	0	0	k__Bacteria
426c364ebdd648daa93cfd934522f85a	0	0	0	0	0	0	0	0	28	0	0	0	0	41	0	0	126	0	0	42	0	0	0	0	0	0	0	65	0	0	0	22	0	0	0	0	0	k__Bacteria	p__Firmicutes	c__Clostridia	o__Clostridiales	f__Lachnospiraceae	g__[Ruminococcus]	s__
04de3030fa17643c5a98cae5c1f58ccc	0	0	0	0	0	0	0	0	0	0	0	0	0	0	0	10924	0	0	0	0	0	0	0	0	0	0	0	0	0	0	0	0	0	0	0	0	0	k__Bacteria
91ea73ff4c7b262be924f46549902a9b	0	0	0	110	95	190	0	0	0	0	0	102	179	191	0	111	92	93	0	59	0	0	0	0	0	0	0	0	799	0	0	0	0	0	0	0	0	k__Bacteria	p__Bacteroidetes	c__Bacteroidia	o__Bacteroidales	f__Porphyromonadaceae	g__Parabacteroides	s__distasonis
beeb5b56ef45a66f4af833101fd9b4cf	198	10703	0	0	0	0	0	0	0	0	0	0	0	0	0	0	0	0	0	0	0	0	0	0	0	0	0	0	0	0	0	0	0	0	0	0	0	k__Bacteria	p__Proteobacteria	c__Gammaproteobacteria	o__Enterobacteriales	f__Enterobacteriaceae
af38db2b7c5e968af6a6bd97b5872dbf	10361	526	0	0	0	0	0	0	0	0	0	0	0	0	0	0	0	0	0	0	0	0	0	0	0	0	0	0	0	0	0	0	0	0	0	0	0	k__Bacteria	p__Proteobacteria	c__Gammaproteobacteria	o__Enterobacteriales	f__Enterobacteriaceae
9cd47f3aeac3c38f5cb854b56747e673	0	0	0	0	0	0	0	0	0	0	0	0	0	0	0	0	0	0	0	0	0	0	0	0	0	0	0	0	0	0	0	0	0	0	10243	0	0	k__Bacteria	p__Firmicutes	c__Clostridia	o__Clostridiales	f__Veillonellaceae	g__Veillonella	s__parvula
ccc4560d6864be16546f77db68ba332a	0	0	0	0	0	0	0	0	0	0	0	0	0	44	0	42	0	0	0	0	0	0	0	0	0	0	0	0	2290	0	224	93	0	0	0	0	0	k__Bacteria	p__Bacteroidetes	c__Bacteroidia	o__Bacteroidales	f__Bacteroidaceae	g__Bacteroides	s__
6e1dc19cbece02555e82aaeea47ccbac	0	0	0	0	0	0	0	605	0	0	0	0	0	0	0	335	0	0	0	0	0	0	0	0	0	0	0	0	0	0	0	0	0	0	0	0	0	k__Bacteria	p__Bacteroidetes	c__Bacteroidia	o__Bacteroidales	f__Bacteroidaceae	g__Bacteroides	s__uniformis
30f0405752e7d4b72d81dcd022317431	0	0	16	0	0	51	0	0	0	0	0	92	147	95	0	0	67	43	0	87	49	40	52	48	0	0	0	0	0	0	0	0	0	0	0	0	0	k__Bacteria	p__Firmicutes	c__Clostridia	o__Clostridiales	f__Ruminococcaceae	g__Ruminococcus	s__callidus
6e61b3a65e595cdc22a47f24f0e03bfc	0	0	0	0	0	0	0	0	0	0	0	0	0	0	0	34	0	0	0	0	18	0	0	0	0	0	0	0	0	0	0	0	0	0	0	0	0	k__Bacteria	p__Firmicutes	c__Clostridia	o__Clostridiales	f__Veillonellaceae	g__Megasphaera	s__
8e2f999dbc4cff5d52ba0e3662b10aef	0	0	12	0	0	0	0	0	0	0	0	0	0	54	0	21	0	0	0	0	0	0	0	0	0	0	0	0	1553	0	165	0	0	0	0	0	0	k__Bacteria	p__Bacteroidetes	c__Bacteroidia	o__Bacteroidales	f__Bacteroidaceae	g__Bacteroides	s__
4408c9956921332de8374604ca0b4542	0	0	0	143	107	211	0	0	51	0	0	131	125	228	0	0	0	0	0	0	0	183	0	0	0	0	0	73	0	0	0	0	0	0	0	0	0	k__Bacteria	p__Proteobacteria	c__Gammaproteobacteria	o__Enterobacteriales	f__Enterobacteriaceae
0632444ee1802bd593db539d51519069	0	0	55	152	103	270	0	0	0	12	0	156	134	189	101	145	69	49	0	80	0	0	0	35	30	24	0	0	54	19	0	0	0	18	0	0	0	k__Bacteria	p__Firmicutes	c__Clostridia	o__Clostridiales	f__Ruminococcaceae
0ac4cfeb95f8a7f0f0a582201d9ec22d	0	0	42	189	78	208	0	0	0	0	0	239	209	188	128	165	76	59	0	73	62	35	51	49	0	0	29	101	0	0	0	0	29	0	0	0	0	k__Bacteria	p__Firmicutes	c__Clostridia	o__Clostridiales	f__Ruminococcaceae
f59850909ccb259a7f39803a0c92429d	0	0	0	59	38	0	0	0	19	0	0	0	136	104	67	307	315	206	0	537	119	111	288	100	72	0	0	0	0	0	181	0	40	23	638	0	0	k__Bacteria	p__Proteobacteria	c__Betaproteobacteria	o__Burkholderiales	f__Alcaligenaceae	g__Sutterella	s__
8a271c83899bdf7c4bf5cceda569c015	0	0	0	0	0	0	0	0	0	0	0	0	0	0	0	0	0	0	0	0	0	0	0	0	0	0	0	0	0	0	0	0	0	0	0	0	10361	k__Bacteria
df72ed262acc0c3406228eb328d21b50	0	0	0	0	0	0	0	0	0	0	0	0	0	0	0	0	0	0	0	10340	0	0	0	0	0	0	0	0	0	0	0	0	0	0	0	0	0	k__Bacteria
b9af5fb0c6c0c470fcf046ef831337cd	0	0	0	132	111	245	0	0	64	0	0	85	94	265	0	0	0	0	0	0	0	90	0	0	0	0	0	66	0	0	0	0	0	0	0	0	0	k__Bacteria	p__Proteobacteria	c__Gammaproteobacteria	o__Enterobacteriales	f__Enterobacteriaceae
6661e2707f81faae862150cf97c3efc0	0	0	0	0	0	0	0	0	0	0	0	0	0	0	0	0	0	0	0	0	0	0	0	0	0	0	0	0	0	0	0	0	0	0	0	0	0	k__Bacteria	p__Firmicutes	c__Clostridia	o__Clostridiales	f__Lachnospiraceae	g__Roseburia	s__faecis
43c9f01b39e837d5347573faf506d05d	0	0	0	0	0	0	0	0	0	0	0	0	0	0	0	0	0	0	0	0	0	0	0	0	0	0	0	0	0	0	0	0	0	10059	0	0	0	k__Bacteria
5a51da68c4ee29042602132875eaec4e	0	0	0	32	59	157	0	0	0	0	0	115	137	119	57	0	0	0	0	0	52	0	0	65	0	0	0	0	0	106	218	0	0	0	0	4848	0	k__Bacteria	p__Bacteroidetes	c__Bacteroidia	o__Bacteroidales	f__Porphyromonadaceae	g__Parabacteroides	s__
0bd4410859975e5919e2260ae064b27a	0	0	0	68	68	88	0	0	0	0	15	65	98	118	83	44	61	26	0	48	0	0	28	30	19	16	0	78	23	0	0	0	8	0	0	0	12	k__Bacteria	p__Firmicutes	c__Clostridia	o__Clostridiales	f__Lachnospiraceae	g__Ruminococcus	s__lactaris
001e68f34af0f2fbd482ed635d43b79d	0	0	0	0	0	0	0	0	0	0	0	0	0	0	0	0	0	0	0	0	0	0	0	0	0	0	0	0	0	0	0	0	0	0	0	0	0	k__Bacteria	p__Bacteroidetes	c__Bacteroidia	o__Bacteroidales	f__Porphyromonadaceae	g__Parabacteroides	s__
ddbff872abd66359e17c29e60ed8f173	0	0	0	0	0	0	0	0	0	0	0	0	0	0	0	0	0	0	0	0	0	0	0	0	0	0	0	0	0	0	0	0	0	9926	0	0	0	k__Bacteria
e7fbeaf501c3fc5e3153af2b85078f47	0	0	19	52	39	74	28	0	39	49	17	0	0	84	0	0	0	0	0	0	0	0	17	0	0	0	0	0	0	0	0	0	0	0	0	0	0	k__Bacteria	p__Firmicutes
00693b2bf1d43fa79d887ba78a89a8bb	0	0	0	0	0	0	0	0	0	11	0	29	58	49	0	0	139	0	0	38	0	0	0	0	0	0	0	0	0	29	0	0	0	0	0	0	0	k__Bacteria	p__Firmicutes	c__Clostridia	o__Clostridiales	f__Lachnospiraceae	g__[Ruminococcus]	s__
74a02d7a04ed28b70c8418a42832a175	0	0	0	28	9	0	19	9	19	39	27	0	0	28	108	41	0	0	57	93	44	109	131	229	132	0	75	1429	760	0	0	11	0	0	0	4962	0	k__Bacteria	p__Verrucomicrobia	c__Verrucomicrobiae	o__Verrucomicrobiales	f__Verrucomicrobiaceae	g__Akkermansia	s__muciniphila
57fcf123832c971524e8c62adf37549a	0	0	0	0	0	0	0	0	0	0	0	0	0	0	0	0	0	0	0	0	0	0	0	0	0	0	0	0	0	0	0	0	0	0	0	0	0	k__Bacteria	p__Firmicutes	c__Clostridia	o__Clostridiales	f__Lachnospiraceae	g__Roseburia
d2b2016c4f88b3f29f6a38b6364a00de	0	0	0	0	0	0	0	0	0	0	0	0	0	0	0	0	0	0	0	0	0	0	0	0	0	0	0	0	0	0	0	0	0	9635	0	0	0	k__Bacteria
4594b2360baeeded35459fa7b316f4a9	0	0	0	62	44	74	0	18	0	0	0	94	66	64	45	36	33	27	0	35	17	0	0	12	7	0	0	89	16	55	0	0	0	0	0	6	0	k__Bacteria
563bcc04a551efde1677dc0d77a51496	0	0	0	0	0	0	0	0	0	0	0	0	0	0	0	0	0	0	0	0	0	0	0	9538	0	0	0	0	0	0	0	0	0	0	0	0	0	k__Bacteria
6290cf953bedafde5eeffc41dd110fe3	0	0	0	50	0	0	0	1035	0	0	0	0	178	185	46	151	715	159	0	284	133	59	126	99	0	95	93	48	0	0	0	0	0	0	0	0	0	k__Bacteria	p__Proteobacteria	c__Betaproteobacteria	o__Burkholderiales
bb4a8c1f83adabc426910a3387b032b4	0	0	44	84	52	143	18	198	0	81	171	49	62	120	0	501	28	0	267	0	0	44	0	0	0	0	0	0	0	32	0	0	0	625	0	342	0	k__Bacteria	p__Firmicutes	c__Clostridia	o__Clostridiales	f__Ruminococcaceae
dee180a0e38c55796c685820747be399	0	0	29	21	42	101	0	0	0	0	23	82	67	53	62	0	0	0	0	64	24	0	47	34	20	25	42	32	42	0	0	0	7	0	0	0	0	k__Bacteria	p__Firmicutes	c__Clostridia	o__Clostridiales	f__Ruminococcaceae	g__Butyricicoccus	s__pullicaecorum
b67975340dc9f42efe2d0784d390428b	0	0	0	0	0	0	0	657	0	0	0	0	0	0	0	260	0	0	0	0	0	0	0	0	0	0	0	0	0	0	0	0	0	0	0	0	0	k__Bacteria	p__Bacteroidetes	c__Bacteroidia	o__Bacteroidales	f__Bacteroidaceae	g__Bacteroides	s__uniformis
78c0a58f6597b07637f44487ec7013e2	0	0	0	44	50	145	0	0	0	0	0	79	113	137	0	0	0	0	0	0	0	0	0	0	0	0	0	0	0	58	118	0	0	0	0	4764	0	k__Bacteria	p__Bacteroidetes	c__Bacteroidia	o__Bacteroidales	f__Porphyromonadaceae	g__Parabacteroides	s__
f8e4770930bb97e71c0350b5e07d0ee6	0	0	45	89	54	88	0	188	0	59	137	91	59	97	61	740	0	58	341	30	18	43	26	23	8	30	12	0	25	0	12	0	0	1016	0	292	0	k__Bacteria	p__Firmicutes	c__Clostridia	o__Clostridiales	f__Ruminococcaceae
b809ea751660b33506871d53770e7cea	0	0	0	0	0	0	160	0	0	0	0	0	0	0	0	0	0	0	0	0	0	0	0	0	0	0	0	0	0	0	0	0	0	0	0	0	0	k__Bacteria	p__Bacteroidetes	c__Bacteroidia	o__Bacteroidales	f__Bacteroidaceae	g__Bacteroides
6845603a23fa813dc17f8903e19103ac	0	0	43	134	123	199	0	100	0	40	0	211	173	186	68	148	137	104	181	267	616	457	204	1059	117	122	0	36	0	97	0	0	0	0	0	0	70	k__Bacteria	p__Bacteroidetes	c__Bacteroidia	o__Bacteroidales	f__Prevotellaceae	g__Prevotella	s__stercorea
bb46efdb27baef3c32c426ad805cdc4c	0	0	62	74	41	77	0	0	0	0	0	0	0	67	110	0	0	0	0	0	0	126	0	0	40	0	0	71	0	498	0	696	14	19	0	0	0	k__Bacteria	p__Firmicutes	c__Clostridia	o__Clostridiales	f__Ruminococcaceae	g__Oscillospira	s__
b5f269dc98d20435f6ae1b1918b0d935	0	0	75	63	52	79	30	0	52	24	0	122	55	86	0	54	32	65	0	34	0	81	0	0	0	0	0	0	0	321	0	452	0	0	0	0	0	k__Bacteria	p__Firmicutes	c__Clostridia	o__Clostridiales	f__Ruminococcaceae	g__Oscillospira	s__
0b29c725b28037641230e9c6c72f6218	0	0	0	0	0	0	0	0	0	0	0	0	0	0	0	0	0	0	0	0	0	0	0	0	0	0	0	0	0	0	0	0	0	0	0	0	0	k__Bacteria	p__Proteobacteria	c__Betaproteobacteria	o__Burkholderiales
ab7faa325b42d29a6bee196c5b042c13	0	0	0	43	29	165	0	1066	0	0	0	203	147	0	23	128	554	0	107	189	0	0	0	0	49	0	0	0	0	0	0	0	0	0	0	0	0	k__Bacteria	p__Proteobacteria	c__Betaproteobacteria	o__Burkholderiales
946cc12df842a9717f0a172a2af50546	0	0	0	0	13	0	39	0	85	20	111	223	40	0	38	51	96	34	0	69	63	97	34	0	23	0	0	427	107	103	0	0	0	0	0	0	0	k__Bacteria	p__Bacteroidetes	c__Bacteroidia	o__Bacteroidales	f__Porphyromonadaceae	g__Parabacteroides
1b371d9484486bc4bdd4f2ebcbafad61	0	0	0	0	0	54	90	0	0	0	0	86	129	56	61	74	0	0	0	0	0	0	0	0	50	0	0	0	0	0	0	0	0	0	0	106	0	k__Bacteria	p__Bacteroidetes	c__Bacteroidia	o__Bacteroidales	f__[Barnesiellaceae]	g__	s__
11212d362d204b1f43a22abc09d9f32e	0	0	0	0	0	108	0	0	0	0	0	0	0	0	72	0	141	0	0	192	0	0	0	0	0	0	0	86	0	0	0	0	0	0	0	0	0	k__Bacteria	p__Firmicutes	c__Clostridia	o__Clostridiales	f__Ruminococcaceae	g__Faecalibacterium	s__prausnitzii
10b77d5ac5d45073698ae7ff7040952c	0	0	0	0	33	0	0	0	8	0	0	0	0	56	53	0	23	73	0	59	0	20	0	0	0	0	0	0	0	0	0	0	0	17	0	0	0	k__Bacteria	p__Firmicutes	c__Clostridia	o__Clostridiales	f__Ruminococcaceae	g__Butyricicoccus	s__pullicaecorum
b6637759ab9e2f1193ebe8fdf2c2c072	0	0	0	17	0	0	57	0	0	0	0	0	0	70	0	65	0	0	3606	44	0	0	0	0	0	0	0	0	0	523	0	37	8	0	0	0	0	k__Bacteria	p__Firmicutes	c__Clostridia	o__Clostridiales	f__Ruminococcaceae
db80adcd55c09362e37ae78ce41acf2a	0	0	0	0	0	0	0	0	0	0	0	0	0	0	0	0	0	0	0	0	0	0	0	0	0	0	0	0	0	0	0	0	0	0	0	0	0	k__Bacteria	p__Proteobacteria	c__Betaproteobacteria	o__Burkholderiales
5bedccbc8a2a8427f6a2bde6399a9083	0	0	9	0	33	43	0	0	13	15	6	0	0	41	0	0	0	0	0	0	0	0	0	0	0	0	0	229	0	44	0	0	8	0	0	0	0	k__Bacteria	p__Firmicutes	c__Clostridia	o__Clostridiales	f__Ruminococcaceae	g__	s__
33a6b2b90545de2248917df10c33bd6e	258	8330	0	0	0	0	0	0	0	0	0	0	0	0	0	0	0	0	0	0	0	0	0	0	0	0	0	0	0	0	0	0	0	0	0	0	0	k__Bacteria	p__Proteobacteria	c__Gammaproteobacteria	o__Enterobacteriales	f__Enterobacteriaceae
3c6f8c8fa2eba7349f50b2cb2082d4ba	0	0	0	0	0	0	104	0	16	0	0	0	0	0	0	0	0	0	0	28	0	0	0	0	0	0	0	0	0	23	0	0	0	0	0	0	0	k__Bacteria	p__Bacteroidetes	c__Bacteroidia	o__Bacteroidales	f__Bacteroidaceae	g__Bacteroides
9ae6ddcb59b6d6b227e6585f22010894	0	0	40	56	61	97	0	0	0	20	0	44	0	133	56	0	0	0	0	0	26	0	0	0	0	0	12	0	0	0	0	7	0	40	0	0	0	k__Bacteria	p__Firmicutes	c__Clostridia	o__Clostridiales	f__Lachnospiraceae	g__Ruminococcus	s__lactaris
6e5e8f90f559614619171f6184f8145a	0	0	258	25	51	61	0	178	0	0	60	60	81	143	46	115	0	50	0	48	64	41	104	39	64	14	29	265	271	486	0	69	20	0	0	571	0	k__Bacteria	p__Firmicutes	c__Clostridia	o__Clostridiales	f__Lachnospiraceae	g__Clostridium	s__hathewayi
70e35209f438362015c26354ddb1e76e	0	0	0	0	0	0	0	0	0	0	0	0	0	0	0	0	0	0	0	0	0	39	0	0	0	0	0	0	0	0	0	0	0	0	0	0	0	k__Bacteria	p__Firmicutes	c__Clostridia	o__Clostridiales	f__Lachnospiraceae	g__Coprococcus	s__
5de6485d4be034e845e564e8496caa99	0	0	0	0	0	27	0	0	0	0	0	0	46	0	20	0	0	0	0	0	0	0	0	0	22	19	0	0	10	0	0	0	27	0	0	0	0	k__Bacteria	p__Bacteroidetes	c__Bacteroidia	o__Bacteroidales	f__S24-7	g__	s__
88ec7093ec67654d11d687e6b9a19620	0	0	0	0	0	0	0	0	0	0	0	0	0	0	0	0	0	0	0	0	0	0	0	0	0	0	0	0	0	0	0	0	0	0	0	0	8439	k__Bacteria
9a1bd808f375e65f740f5e58fe089f46	0	0	0	0	0	0	0	0	0	0	0	0	0	0	0	0	0	0	0	0	0	0	0	0	0	0	0	0	0	0	0	0	0	0	0	0	0	k__Bacteria	p__Firmicutes	c__Clostridia	o__Clostridiales	f__Veillonellaceae	g__Megasphaera	s__
aaa6fa3c9f233eb2735f204fa610edfc	0	0	0	61	52	135	95	0	0	0	0	0	0	0	0	0	139	0	0	100	0	0	0	0	0	0	0	0	0	0	0	0	0	0	0	0	0	k__Bacteria	p__Firmicutes	c__Clostridia	o__Clostridiales	f__Ruminococcaceae	g__Faecalibacterium	s__prausnitzii
e0ee36548ba235be6a8a82cc254097a3	0	0	0	24	35	48	0	0	0	21	0	0	48	67	0	0	0	15	0	86	14	0	0	0	0	0	0	0	0	0	0	0	0	7	0	0	0	k__Bacteria	p__Firmicutes	c__Clostridia	o__Clostridiales	f__Lachnospiraceae
d5b399c6a9a266d9823490b65b1d0232	0	0	299	39	59	90	0	170	0	36	111	64	0	124	0	86	0	0	29	0	0	0	0	50	0	0	0	191	201	327	0	50	0	0	0	642	0	k__Bacteria	p__Firmicutes	c__Clostridia	o__Clostridiales	f__Lachnospiraceae	g__Clostridium	s__hathewayi
f07a6ed176e7c90389cfa0a831d9fffd	0	0	7	42	30	0	0	0	0	0	12	41	0	76	40	74	0	0	0	85	0	0	0	0	0	0	0	0	0	11	0	12	0	14	0	0	5	k__Bacteria	p__Bacteroidetes	c__Bacteroidia	o__Bacteroidales	f__S24-7	g__	s__
1c145b4dd9e11a2ff845f6c351257882	0	0	0	0	0	0	0	0	0	0	0	0	0	0	0	0	0	0	0	0	0	0	0	0	0	0	0	0	8136	0	0	0	0	0	0	0	0	k__Bacteria
a3932604f54124e963140d6e6e5702f5	0	0	0	0	0	0	0	0	0	0	0	0	0	0	0	0	0	0	0	0	0	0	0	0	0	0	0	0	0	0	0	0	0	0	0	0	0	k__Bacteria	p__Firmicutes	c__Clostridia	o__Clostridiales	f__Veillonellaceae	g__Megasphaera	s__
a9a834c23e2d7c1634dc9502332df516	0	0	0	41	39	55	0	0	0	0	0	0	68	100	58	0	25	49	0	0	29	13	0	31	0	0	0	0	12	36	0	0	0	29	0	0	17	k__Bacteria	p__Firmicutes	c__Clostridia	o__Clostridiales	f__Ruminococcaceae
4a44d507727790c93fe8deea7eac11a6	0	0	0	0	0	0	0	0	0	0	0	0	0	0	0	0	0	0	0	0	0	0	0	0	0	0	0	0	0	0	0	0	0	0	0	0	0	k__Bacteria	p__Firmicutes	c__Clostridia	o__Clostridiales	f__Veillonellaceae	g__Megasphaera	s__
81856ca71c25187f9c3d18f968a71ae7	0	0	0	0	0	0	0	0	0	0	0	0	0	0	0	0	0	0	0	0	0	0	0	0	0	0	0	0	0	0	0	7957	0	0	0	0	0	k__Bacteria
a8509effb19f54e51435645c286d285e	0	0	0	0	0	0	0	0	0	0	0	0	0	0	88	4485	64	87	0	70	56	237	0	63	0	77	70	0	0	0	134	0	0	0	0	0	0	k__Bacteria	p__Bacteroidetes	c__Bacteroidia	o__Bacteroidales	f__[Odoribacteraceae]	g__Butyricimonas	s__
7f2aab4aba1d9cf355c928a3c66d5772	0	0	0	27	38	77	0	0	0	0	0	72	0	0	0	92	0	0	0	0	0	8	0	0	0	0	0	0	0	22	0	0	0	0	0	0	0	k__Bacteria	p__Firmicutes	c__Clostridia	o__Clostridiales	f__Lachnospiraceae
c778c31a66d3d925e81a941658de11a0	0	0	49	0	0	63	98	0	0	0	0	39	0	70	19	0	0	0	2705	0	0	0	0	0	8	0	0	0	0	414	0	23	0	0	0	31	0	k__Bacteria	p__Firmicutes	c__Clostridia	o__Clostridiales	f__Ruminococcaceae
58d277368f7c4ba31d25fdb7fab9cbd0	0	0	0	52	72	55	30	0	0	0	77	84	75	63	67	92	278	54	0	101	35	0	39	52	20	17	15	0	11	49	0	0	0	0	0	0	0	k__Bacteria	p__Firmicutes	c__Clostridia	o__Clostridiales
45be989f83bb2b9731ac96b258f71780	0	0	0	46	0	0	17	0	0	0	0	24	19	0	0	0	0	0	0	0	0	0	17	0	0	0	0	398	0	82	0	0	0	0	0	0	8	k__Bacteria	p__Firmicutes	c__Clostridia	o__Clostridiales	f__Ruminococcaceae	g__	s__
f3241d9beb9d561613127d67846b9e59	0	0	25	50	0	42	39	0	28	0	102	0	0	60	0	66	217	0	13	62	0	0	0	0	0	0	0	0	0	35	0	0	0	0	0	0	0	k__Bacteria	p__Firmicutes	c__Clostridia	o__Clostridiales
660476cb5be915bc616993ebd532c20b	0	0	0	0	0	0	0	0	0	0	0	0	0	0	0	0	0	0	0	0	0	0	0	0	0	0	0	0	0	0	0	0	0	0	0	0	7737	k__Bacteria
4a1340f3ce5cff2409d58c9eac1242f5	0	0	0	0	0	0	0	0	0	0	0	0	0	0	0	0	0	0	0	0	0	0	0	0	0	0	0	0	0	0	0	0	0	0	0	0	0	k__Bacteria	p__Firmicutes	c__Clostridia	o__Clostridiales	f__Lachnospiraceae	g__[Ruminococcus]	s__
2295784c05201160e4045566fc89f682	0	0	0	0	0	0	0	0	0	0	0	0	0	0	0	0	0	0	0	0	0	0	0	0	0	0	0	0	0	25	0	0	0	0	0	0	0	k__Bacteria	p__Firmicutes	c__Clostridia	o__Clostridiales	f__Lachnospiraceae	g__Coprococcus	s__
0f622179afeb311f6d7ffe6c93b674d6	0	0	5	24	35	44	11	0	8	0	0	64	0	36	17	22	0	0	0	97	0	0	20	19	18	0	16	0	9	14	0	5	0	0	0	0	0	k__Bacteria	p__Firmicutes	c__Clostridia	o__Clostridiales	f__Lachnospiraceae
5322572ac122533114df32b293d38e51	0	0	0	44	41	0	0	0	0	0	0	0	0	55	114	0	0	0	4152	0	0	267	0	0	0	0	0	0	0	0	0	0	22	0	0	0	0	k__Bacteria	p__Bacteroidetes	c__Bacteroidia	o__Bacteroidales	f__[Barnesiellaceae]
88bdcb2c3933eeeecf2c8b469c23cfd5	77	7440	0	0	0	0	0	0	0	0	0	0	0	0	0	0	0	0	0	0	0	0	0	0	0	0	0	0	0	0	0	0	0	0	0	0	0	k__Bacteria	p__Bacteroidetes	c__Bacteroidia	o__Bacteroidales
bd13a2ba4b967f06ae4b6f2847120b5b	0	0	45	131	104	145	0	0	57	54	0	152	139	151	39	125	0	87	0	191	358	295	129	668	78	0	26	40	0	0	0	0	15	0	0	0	0	k__Bacteria	p__Bacteroidetes	c__Bacteroidia	o__Bacteroidales	f__Prevotellaceae	g__Prevotella	s__stercorea
82d1c3434d15bb4480ff57c2ca093f8d	0	0	0	0	0	0	0	0	0	0	0	0	0	0	0	0	0	0	0	0	0	0	0	0	0	0	0	0	0	0	0	0	0	0	0	0	0	k__Bacteria	p__Firmicutes	c__Clostridia	o__Clostridiales	f__Veillonellaceae	g__Dialister	s__
f6212ad8125f9461833f11547b22174d	0	0	23	44	60	71	50	0	0	0	92	56	48	115	0	47	73	0	27	0	0	0	31	15	26	0	0	0	0	0	0	0	0	0	0	0	0	k__Bacteria	p__Firmicutes	c__Clostridia	o__Clostridiales	f__Lachnospiraceae	g__Coprococcus	s__catus
20d7abe6240b950fa7b89759fb6000fa	0	0	0	0	0	0	0	0	0	0	0	0	0	0	0	0	0	0	0	0	0	0	0	0	0	0	0	0	0	0	0	0	0	0	0	0	0	k__Bacteria	p__Firmicutes	c__Clostridia	o__Clostridiales	f__Veillonellaceae	g__Dialister	s__
f57aaca0a928a4aefe811eb9f6931b10	0	0	84	0	0	0	0	0	0	0	0	0	142	124	0	0	0	64	0	57	0	0	77	56	0	0	0	119	108	45	0	0	0	0	0	0	0	k__Bacteria	p__Firmicutes	c__Bacilli	o__Lactobacillales	f__Streptococcaceae	g__Streptococcus
cd41741b6249dadb16b44bdf53bb60bb	0	0	0	0	0	0	0	32	0	0	0	0	0	0	0	0	0	0	0	0	0	0	0	0	0	0	0	0	0	0	57	280	0	3682	0	0	0	k__Bacteria	p__Bacteroidetes	c__Bacteroidia	o__Bacteroidales	f__[Barnesiellaceae]	g__	s__
d8586bc13e2a8f57f291658b65247238	0	0	8	9	0	11	0	0	0	8	0	27	0	37	0	0	17	27	0	0	0	0	18	10	0	0	0	0	43	0	0	0	0	0	0	0	0	k__Bacteria	p__Firmicutes	c__Clostridia	o__Clostridiales	f__Ruminococcaceae	g__Ruminococcus	s__
c7139d2edfc8e9a17b504b78151e4915	0	0	0	11	0	0	0	0	0	0	0	0	0	0	19	25	0	0	0	15	0	0	0	0	0	0	0	37	0	0	0	0	12	0	0	0	0	k__Bacteria	p__Firmicutes	c__Clostridia	o__Clostridiales	f__Ruminococcaceae	g__Ruminococcus	s__
b6fa37930626f2b8131056501708e2db	0	0	0	18	0	35	0	0	19	0	0	0	138	78	32	72	48	0	0	92	86	73	59	126	35	0	30	0	0	0	0	0	0	21	0	0	0	k__Bacteria	p__Firmicutes	c__Clostridia	o__Clostridiales	f__Clostridiaceae	g__Clostridium
be67a3b79bf1fe5a5c3b97dd989759cc	0	0	0	33	0	0	21	0	26	0	98	71	0	0	0	0	48	20	0	28	0	0	20	0	21	0	0	0	0	0	0	0	0	0	0	0	0	k__Bacteria	p__Firmicutes	c__Clostridia	o__Clostridiales	f__Lachnospiraceae
4e80d1ccc76c08e98e5db0c9049e6352	0	0	28	34	47	92	0	0	0	15	10	76	0	123	0	40	0	0	0	28	0	0	16	0	0	0	0	0	0	0	0	0	0	0	0	0	0	k__Bacteria	p__Firmicutes	c__Clostridia	o__Clostridiales	f__Ruminococcaceae
2ac5e5aec8022a4282a7f6fdd00a9b86	0	0	27	115	98	123	0	0	0	0	27	203	154	137	104	121	0	114	0	302	234	958	158	371	105	0	151	0	132	0	0	26	42	54	0	0	0	k__Bacteria	p__Bacteroidetes	c__Bacteroidia	o__Bacteroidales	f__Prevotellaceae	g__Prevotella	s__stercorea
1783536d50bc442535c5fff5c9d3584e	0	0	0	0	0	0	0	0	0	0	0	0	0	0	0	0	0	0	0	0	0	0	0	0	0	0	0	0	6	0	0	0	0	0	0	0	0	k__Bacteria	p__Bacteroidetes	c__Bacteroidia	o__Bacteroidales	f__Bacteroidaceae	g__Bacteroides	s__barnesiae
06245ed5b58d9512ea544d56b6d65938	0	0	0	64	74	78	0	0	0	28	13	123	67	62	0	23	15	0	0	0	0	0	10	0	0	4	0	5157	12	0	0	0	0	0	0	0	0	k__Bacteria	p__Firmicutes	c__Clostridia	o__Clostridiales	f__Lachnospiraceae	g__Butyrivibrio	s__crossotus
8d8703b0b15d99accfbe704bac854db8	0	0	42	0	39	79	167	0	0	41	0	67	97	70	0	48	0	0	0	30	0	0	0	0	0	0	0	0	39	0	0	0	0	0	0	113	0	k__Bacteria	p__Bacteroidetes	c__Bacteroidia	o__Bacteroidales	f__[Barnesiellaceae]	g__	s__
f864e17511e7949258fbec8e068af11e	0	0	0	0	0	0	0	46	0	0	0	0	0	0	0	0	0	0	0	0	0	0	0	0	0	0	0	0	0	0	73	0	0	0	0	0	0	k__Bacteria	p__Bacteroidetes	c__Bacteroidia	o__Bacteroidales	f__[Paraprevotellaceae]	g__Paraprevotella	s__
0dd1af61c7fda7ad8e31e23f288c604d	0	0	0	0	0	42	57	6	0	7	0	0	28	35	0	0	0	0	0	34	0	0	0	0	0	0	0	684	0	0	217	0	0	0	0	58	0	k__Bacteria	p__Firmicutes	c__Clostridia	o__Clostridiales	f__Christensenellaceae	g__	s__
abfa4380413105c99f28a08bf83589cc	0	0	0	0	27	0	35	0	0	0	7	45	0	0	0	15	0	8	0	0	5	0	16	0	0	3	0	1114	0	0	392	0	5	14	0	48	8	k__Bacteria	p__Firmicutes	c__Clostridia	o__Clostridiales	f__Christensenellaceae	g__	s__
8a0238926128e54894f30624f8e52bc3	0	0	0	0	0	34	0	0	118	0	136	180	0	0	0	0	63	0	18	0	0	50	0	0	0	0	0	278	75	74	0	0	0	0	0	0	0	k__Bacteria	p__Bacteroidetes	c__Bacteroidia	o__Bacteroidales	f__Porphyromonadaceae	g__Parabacteroides
d6419755ae8b0b0a7d0edf4409963ec6	0	0	0	0	0	0	0	0	0	14	0	0	0	0	0	0	0	0	0	0	0	0	0	0	0	0	0	0	0	0	0	0	0	0	0	0	0	k__Bacteria	p__Proteobacteria	c__Betaproteobacteria	o__Burkholderiales	f__Comamonadaceae
78be11cb7f64a420d403942d585a4267	0	0	0	30	0	0	0	0	0	0	0	0	60	64	0	104	17	0	0	20	31	0	14	20	0	0	0	15	0	0	0	0	5	0	0	0	0	k__Bacteria	p__Firmicutes	c__Clostridia	o__Clostridiales	f__Lachnospiraceae
ff1562ae1e87abae9906b046325367a0	0	0	0	32	24	0	0	0	0	0	0	0	0	0	0	0	0	5936	0	479	51	19	91	18	79	89	83	0	0	48	0	0	0	0	0	0	0	k__Bacteria
4451c8f408746b418d840a6e4a729f92	0	0	0	0	0	0	0	0	0	0	0	0	0	0	0	0	0	0	0	0	0	0	0	0	0	0	0	0	6945	0	0	0	0	0	0	0	0	k__Bacteria
8572f012c7d905150d8fea2f1343d1c1	0	0	15	0	25	38	0	0	0	0	0	41	0	33	0	0	0	0	22	0	20	0	26	0	0	0	0	0	0	91	0	0	0	0	0	0	0	k__Bacteria	p__Firmicutes	c__Clostridia	o__Clostridiales	f__Lachnospiraceae	g__Anaerostipes	s__
622f5a5928f2be87ba93efc6636cf83c	0	0	0	47	61	65	0	0	0	19	79	0	59	131	37	53	0	39	0	36	25	34	0	0	0	16	0	50	11	43	0	34	0	0	0	29	0	k__Bacteria	p__Firmicutes	c__Clostridia	o__Clostridiales	f__Lachnospiraceae	g__Coprococcus	s__catus
77a221e72a87cee2265b43bf21b1a348	0	0	0	20	26	58	0	0	0	0	0	0	0	0	32	0	0	0	0	0	0	0	52	0	0	0	0	114	16	40	0	0	0	0	0	188	35	k__Bacteria	p__Actinobacteria	c__Actinobacteria	o__Bifidobacteriales	f__Bifidobacteriaceae	g__Bifidobacterium	s__bifidum
6d547f88dca30c14f84f937fa9fd37b9	0	0	0	17	0	0	0	0	80	0	0	0	0	0	0	0	0	0	0	13	0	0	0	0	0	0	0	1266	0	0	404	0	0	0	0	2572	0	k__Bacteria	p__Firmicutes	c__Clostridia	o__Clostridiales	f__Christensenellaceae	g__	s__
2a5ad920341cd0c70c9f919806b55a69	0	0	592	27	61	50	0	0	30	30	897	78	81	76	118	1127	162	89	0	52	61	0	71	56	21	0	0	0	0	157	269	147	0	0	0	188	0	k__Bacteria	p__Bacteroidetes	c__Bacteroidia	o__Bacteroidales	f__Bacteroidaceae	g__Bacteroides
5beae0e9406728df790dfce5c8b566cb	0	0	23	46	36	65	0	0	0	39	0	58	0	43	0	35	0	0	0	31	0	0	0	0	14	17	0	29	0	0	0	0	0	14	0	0	0	k__Bacteria	p__Firmicutes	c__Clostridia	o__Clostridiales	f__Ruminococcaceae	g__Ruminococcus
3c576c943663d2f65c0fa2fd44017e74	0	0	0	0	29	39	0	0	0	0	0	0	0	23	0	0	0	0	0	0	0	0	0	0	0	0	0	0	0	0	0	0	0	0	0	0	0	k__Bacteria	p__Firmicutes	c__Clostridia	o__Clostridiales	f__Lachnospiraceae
1a63f7ddfa88406acd42ea3164e23a2c	0	0	0	0	0	0	0	10	0	38	0	27	0	105	0	46	56	70	0	0	0	0	0	0	0	0	0	46	0	29	0	0	0	0	0	30	0	k__Bacteria	p__Firmicutes	c__Clostridia	o__Clostridiales	f__Clostridiaceae	g__Clostridium
0eb1f83a492df721a95fc51e0b945792	0	0	0	0	0	0	0	0	0	0	0	0	0	0	0	0	0	0	0	0	0	0	0	0	0	0	0	0	0	0	0	6634	0	0	0	0	0	k__Bacteria
81589b860251cef5b24dd338d7b42721	0	0	0	43	52	0	0	0	0	19	85	0	0	0	47	55	64	0	0	0	40	16	0	0	0	0	0	7	0	0	0	0	0	0	0	0	8	k__Bacteria	p__Firmicutes	c__Clostridia	o__Clostridiales	f__Lachnospiraceae
d6616b11f3e5d9cb7c302b76f496c6b6	0	0	0	283	185	251	0	0	36	0	8	245	197	221	139	0	17	0	0	99	0	24	88	0	60	55	0	72	70	0	0	0	0	18	0	0	0	k__Bacteria	p__Bacteroidetes	c__Bacteroidia	o__Bacteroidales	f__Prevotellaceae	g__Prevotella	s__
8943586afaf4c3ff9284acbd30bc5017	0	0	0	0	0	0	0	0	0	0	0	0	0	0	0	0	0	0	0	0	0	0	0	0	0	0	0	0	0	0	0	0	0	0	0	0	6583	k__Bacteria
49c10cac0423d8f6111e19312b280be1	0	0	0	40	0	0	0	0	0	0	0	0	67	29	0	0	0	0	0	28	0	17	0	25	0	0	0	0	20	126	0	0	0	0	0	0	0	k__Bacteria	p__Firmicutes	c__Clostridia	o__Clostridiales	f__Lachnospiraceae	g__Anaerostipes	s__
78f8bf7b86d5ab8743121819e87c1e19	0	0	35	90	97	172	0	0	0	0	0	144	107	133	83	88	55	78	0	171	137	533	100	232	60	42	0	0	133	18	0	0	0	51	0	0	0	k__Bacteria	p__Bacteroidetes	c__Bacteroidia	o__Bacteroidales	f__Prevotellaceae	g__Prevotella	s__stercorea
c5b198427abe99eacfc5c4b491204043	0	0	54	260	124	330	25	0	53	15	0	179	125	213	0	89	0	40	0	0	0	0	0	57	0	0	0	0	0	0	0	0	0	0	0	0	0	k__Bacteria	p__Bacteroidetes	c__Bacteroidia	o__Bacteroidales
7d82c1490bdcbc2e6a7c4b9b2fe4deb8	0	0	0	0	0	0	0	0	0	0	0	0	0	0	0	0	0	0	0	0	0	0	0	0	0	0	0	0	0	0	0	0	0	0	0	0	0	k__Bacteria	p__Bacteroidetes	c__Bacteroidia	o__Bacteroidales	f__Bacteroidaceae	g__Bacteroides	s__
45479e830360bd6c520a11fbfafdfa37	0	0	0	35	0	0	0	0	0	0	0	0	0	45	0	0	0	0	3171	0	0	148	0	0	0	0	0	0	0	0	0	0	0	0	0	0	0	k__Bacteria	p__Bacteroidetes	c__Bacteroidia	o__Bacteroidales	f__[Barnesiellaceae]
747ac017bfe290b89b972758ee3a93de	0	0	59	29	31	37	24	0	0	0	0	61	0	67	0	0	37	0	0	0	0	0	0	0	15	7	0	0	0	47	0	9	8	18	0	0	0	k__Bacteria	p__Firmicutes	c__Clostridia	o__Clostridiales	f__Lachnospiraceae	g__Coprococcus	s__eutactus
6ecf63e1da0cedf2960f358ab632d458	0	0	81	127	76	215	172	0	40	619	16	150	108	200	0	52	0	0	0	27	54	46	0	127	0	41	0	0	0	0	0	0	0	0	0	0	12	k__Bacteria	p__Firmicutes	c__Clostridia	o__Clostridiales	f__Veillonellaceae
b6872a6211330309b946c065f6b73b2d	0	0	0	0	0	0	13	0	0	0	0	42	37	0	0	0	0	14	0	16	26	0	72	12	0	0	0	190	0	37	0	0	0	0	0	219	0	k__Bacteria	p__Actinobacteria	c__Actinobacteria	o__Bifidobacteriales	f__Bifidobacteriaceae	g__Bifidobacterium	s__bifidum
735d67f0c8251744e8f9c0f323073379	0	0	0	95	77	104	0	659	0	0	0	109	147	83	0	0	58	0	0	0	0	147	0	0	348	0	0	1055	0	0	0	68	126	110	0	0	0	k__Bacteria	p__Proteobacteria	c__Gammaproteobacteria	o__Enterobacteriales	f__Enterobacteriaceae
69f918c2ed1d9abe6fa2b312e0e1e398	0	0	6	0	0	11	0	0	102	0	0	0	0	17	0	0	0	0	0	0	0	0	0	0	0	0	0	795	0	0	264	0	0	0	0	3018	0	k__Bacteria	p__Firmicutes	c__Clostridia	o__Clostridiales	f__Christensenellaceae	g__	s__
a909423e463930c5f6fd71c05bb4d4ad	63	6319	0	0	0	0	0	0	0	0	0	0	0	0	0	0	0	0	0	0	0	0	0	0	0	0	0	0	0	0	0	0	0	0	0	0	0	k__Bacteria	p__Bacteroidetes	c__Bacteroidia	o__Bacteroidales	f__Bacteroidaceae	g__Bacteroides	s__ovatus
44991e94e68e2a6f6d1adf38fb247921	0	0	95	33	34	50	0	0	21	0	0	92	0	0	0	81	0	0	0	45	34	0	0	0	0	0	0	0	0	23	0	0	0	0	0	0	0	k__Bacteria	p__Firmicutes	c__Bacilli	o__Lactobacillales	f__Streptococcaceae	g__Streptococcus	s__infantis
1db0c499788dcc0ffbd77c7e9ebe0725	6159	107	0	0	0	0	0	0	0	0	0	0	0	0	0	0	0	0	0	0	0	0	0	0	0	0	0	0	0	0	0	0	0	0	0	0	0	k__Bacteria	p__Proteobacteria	c__Gammaproteobacteria	o__Enterobacteriales	f__Enterobacteriaceae
f3fa37934a45d25698d70f49f9f9478b	0	0	0	0	0	0	0	0	0	0	0	0	0	0	0	0	0	0	0	0	0	0	0	0	0	0	0	0	0	0	0	0	0	0	0	0	0	k__Bacteria	p__Firmicutes	c__Clostridia	o__Clostridiales	f__Ruminococcaceae	g__Gemmiger	s__formicilis
2c7e0d4cad10149edfd16417a81c2d8b	0	0	57	31	31	0	0	0	0	0	28	72	72	35	0	546	0	0	1726	12	0	0	0	0	0	0	0	0	98	0	0	0	0	369	0	0	0	k__Bacteria	p__Firmicutes	c__Clostridia	o__Clostridiales	f__Ruminococcaceae	g__Oscillospira	s__
279a74fdef138ac9c186463317ef7d70	0	0	52	91	77	198	123	0	30	433	0	210	145	153	26	59	77	97	0	33	95	78	69	185	49	0	53	64	86	51	0	18	0	38	0	0	14	k__Bacteria	p__Firmicutes	c__Clostridia	o__Clostridiales	f__Veillonellaceae
55aa462bcba64971b4ffa211d246097e	0	0	0	2368	3766	0	0	0	0	0	0	17	0	0	0	0	0	0	0	0	0	0	0	0	0	0	0	0	0	0	0	0	0	0	0	17	0	k__Bacteria
00a0a399c4c9ac331a645b985b542b9b	0	0	0	0	12	0	0	51	0	0	0	0	0	0	0	0	0	0	0	0	0	20	0	66	0	0	0	0	0	0	175	0	0	0	0	0	0	k__Bacteria	p__Bacteroidetes	c__Bacteroidia	o__Bacteroidales	f__[Paraprevotellaceae]	g__Paraprevotella	s__
68b0b7163f552fbd0f2e9a96e651a971	0	0	0	0	0	0	0	0	0	0	0	0	64	53	25	0	0	65	0	28	0	15	0	0	0	15	0	38	0	0	0	0	0	0	0	0	11	k__Bacteria	p__Firmicutes	c__Clostridia	o__Clostridiales	f__Lachnospiraceae
5b101369ed777654e00e300319709c87	0	0	0	169	61	78	0	0	35	0	0	67	120	71	121	89	53	0	0	83	82	0	50	52	0	24	38	0	107	0	0	0	0	0	0	0	0	k__Bacteria	p__Bacteroidetes	c__Bacteroidia	o__Bacteroidales	f__[Barnesiellaceae]	g__	s__
abfb584ef09680921b6c38eb7f882923	0	0	0	0	0	0	0	0	0	0	0	0	0	0	0	0	0	0	0	0	0	0	0	0	0	0	0	0	0	0	0	0	0	0	0	0	0	k__Bacteria	p__Firmicutes	c__Clostridia	o__Clostridiales	f__Lachnospiraceae	g__[Ruminococcus]	s__
2680751cdae65415a2548659f67ffbbd	0	0	0	0	0	0	0	0	0	0	0	0	0	0	0	0	0	0	0	0	0	0	0	0	0	0	0	0	0	0	0	0	0	0	0	0	0	k__Bacteria	p__Firmicutes	c__Clostridia	o__Clostridiales	f__Ruminococcaceae
f7412fb3203a3c612ed384e7ed23e3d7	0	0	0	0	0	5	33	0	0	8	0	0	0	0	0	8	0	5	0	0	3	0	0	0	0	0	0	424	0	0	112	5	0	0	0	0	0	k__Bacteria	p__Firmicutes	c__Clostridia	o__Clostridiales	f__Ruminococcaceae
62405a6a2164cb0ddddc39ec6de328c2	0	0	0	0	0	0	0	0	0	0	0	0	0	0	0	0	0	0	0	0	0	0	0	0	0	0	0	0	0	0	0	0	0	0	0	0	0	k__Bacteria	p__Bacteroidetes	c__Bacteroidia	o__Bacteroidales	f__Bacteroidaceae	g__Bacteroides	s__
a1730ef2de2a9cb63a990fb6e3895d39	0	0	0	60	48	131	0	0	0	77	35	0	76	91	0	0	0	0	0	0	0	0	0	30	0	0	0	65	24	0	0	0	0	0	0	0	0	k__Bacteria	p__Firmicutes	c__Clostridia	o__Clostridiales	f__Lachnospiraceae	g__Coprococcus	s__eutactus
0a3f83e24fd65401ec203168d34795ea	0	0	0	30	24	57	0	0	0	0	0	0	0	43	0	0	0	57	0	40	0	0	28	0	0	0	0	0	0	0	0	0	0	0	0	8	0	k__Bacteria	p__Firmicutes	c__Clostridia	o__Clostridiales	f__Lachnospiraceae	g__Coprococcus	s__eutactus
40f21a58c2b5e67ab660b23b009ef182	0	0	36	24	24	22	0	0	0	0	0	0	0	65	0	0	0	21	731	0	0	212	0	0	0	0	0	0	0	42	23	0	0	50	0	40	0	k__Bacteria	p__Firmicutes	c__Clostridia	o__Clostridiales	f__Ruminococcaceae	g__Oscillospira	s__
10d91ce6d3a75c94cece4c42eeb0cad6	0	0	0	0	0	0	0	0	0	0	0	0	0	0	0	0	0	0	0	0	0	0	0	0	0	0	0	0	0	0	0	0	5909	0	0	0	0	k__Bacteria
461ef3843f48066ae3564c1df4974ecd	0	0	0	31	0	0	0	0	0	0	0	0	27	0	31	547	0	20	0	0	19	0	0	0	0	0	0	23	0	0	74	0	0	54	12	0	0	k__Bacteria	p__Firmicutes	c__Clostridia	o__Clostridiales	f__Ruminococcaceae	g__Ruminococcus	s__
06f6dc02e80ce1feb1e455a490542bd2	0	0	0	0	35	50	0	0	0	0	10	0	74	42	47	0	0	14	0	38	23	0	34	16	0	0	0	0	8	12	0	15	16	0	0	0	9	k__Bacteria	p__Firmicutes	c__Clostridia	o__Clostridiales	f__Ruminococcaceae	g__Ruminococcus
b3f5cb75af6c556f4ff6b1d19d2f6458	0	0	28	45	42	63	0	0	0	0	0	82	0	54	0	39	0	0	0	0	17	0	0	0	0	0	0	0	0	0	109	0	0	0	0	0	0	k__Bacteria	p__Firmicutes	c__Clostridia	o__Clostridiales	f__Lachnospiraceae
f81da90a39be39618e4916d74250440b	0	0	185	0	0	0	0	0	0	0	0	0	0	106	0	0	0	0	0	0	0	0	47	0	0	0	7	0	0	0	0	0	22	34	0	139	0	k__Bacteria	p__Bacteroidetes	c__Bacteroidia	o__Bacteroidales	f__[Barnesiellaceae]	g__	s__
a9e461c4027f1f1ffd00a7e575aefef5	0	0	204	0	11	0	0	0	0	5	0	70	0	0	0	40	0	28	0	43	0	0	0	0	0	0	0	0	0	0	0	0	0	0	0	146	0	k__Bacteria	p__Bacteroidetes	c__Bacteroidia	o__Bacteroidales	f__[Barnesiellaceae]	g__	s__
cbf6a5204cb3afc80ee9c6e6b487faf8	0	0	0	2181	3473	0	0	0	0	0	0	0	0	21	0	0	0	0	0	0	0	0	0	0	0	0	0	0	0	0	0	0	0	0	0	0	0	k__Bacteria
dd33c503956b22cf85a42926f0e83c6b	0	0	606	41	32	65	0	0	0	50	1157	0	0	73	80	658	171	0	0	50	0	22	0	0	0	0	0	0	0	86	166	88	0	0	0	180	0	k__Bacteria	p__Bacteroidetes	c__Bacteroidia	o__Bacteroidales	f__Bacteroidaceae	g__Bacteroides
3f2acec3a553d17137babca6a3d05fd2	0	0	0	0	0	0	0	0	0	0	0	0	0	60	0	0	0	0	106	0	0	0	0	0	0	0	0	0	0	0	0	0	0	0	0	0	0	k__Bacteria	p__Firmicutes	c__Clostridia	o__Clostridiales	f__Lachnospiraceae
0258f4883bf2d46a068cfcbf2a0a1852	0	0	0	80	68	111	0	652	0	0	0	0	102	101	0	0	64	0	0	0	0	65	0	0	270	0	0	584	0	0	0	0	92	61	0	0	0	k__Bacteria	p__Proteobacteria	c__Gammaproteobacteria	o__Enterobacteriales	f__Enterobacteriaceae
c4d5e0c244880afdcbaceffadb55aa61	0	0	0	0	0	0	0	0	24	0	0	0	0	0	0	0	0	0	0	0	0	0	0	0	0	0	0	0	0	0	0	0	0	0	0	0	0	k__Bacteria	p__Firmicutes	c__Clostridia	o__Clostridiales	f__Ruminococcaceae
e9fc9d7e5a4db89f1500a1d190921096	0	0	0	0	0	0	0	0	0	0	0	0	0	0	0	0	0	0	0	0	0	0	0	0	0	0	0	0	0	0	0	5606	0	0	0	0	0	k__Bacteria
d4bd3465d1a0d64c076f966e1696e1c4	32	5558	0	0	0	0	0	0	0	0	0	0	0	0	0	0	0	0	0	0	0	0	0	0	0	0	0	0	0	0	0	0	0	0	0	0	0	k__Bacteria	p__Bacteroidetes	c__Bacteroidia	o__Bacteroidales	f__Bacteroidaceae	g__Bacteroides	s__
d69571ca2441fd934370dff98d489456	0	0	0	0	22	0	33	0	6	10	0	0	32	0	45	11	0	0	583	28	25	109	0	0	0	0	0	0	0	35	0	0	0	34	0	0	0	k__Bacteria	p__Firmicutes	c__Clostridia	o__Clostridiales	f__Ruminococcaceae	g__Oscillospira	s__
c64b24351be0740f0a0c595e9a889464	0	0	0	28	0	0	0	0	0	0	0	11	14	0	11	0	0	0	0	0	0	0	0	0	0	0	0	0	0	0	0	0	0	0	0	0	0	k__Bacteria	p__Firmicutes	c__Clostridia	o__Clostridiales	f__Lachnospiraceae
8cc7a409be24946373ecfb09cda60310	0	0	0	0	0	0	0	0	0	0	0	0	0	0	0	3012	55	85	0	69	0	132	0	0	0	0	0	0	0	0	71	0	0	0	0	0	0	k__Bacteria	p__Bacteroidetes	c__Bacteroidia	o__Bacteroidales	f__[Odoribacteraceae]	g__Butyricimonas	s__
06c88cce55b25036a85118704d517d26	0	0	0	0	0	0	0	0	0	0	0	0	0	0	0	0	0	0	0	0	0	0	0	0	0	0	0	0	0	0	0	0	0	0	0	0	0	k__Bacteria	p__Proteobacteria	c__Betaproteobacteria	o__Burkholderiales	f__Comamonadaceae
0fb92b436f01722b911cc350deabcd64	0	0	0	37	0	60	0	0	0	0	74	319	0	0	0	0	1444	0	0	487	96	0	222	77	81	116	86	0	385	31	0	0	0	0	0	0	0	k__Bacteria	p__Fusobacteria	c__Fusobacteriia	o__Fusobacteriales	f__Fusobacteriaceae
5b153f99072350d795f135e3d95efcc6	0	0	0	0	0	0	0	0	0	0	0	0	0	0	0	0	0	0	0	0	0	0	0	0	0	0	0	0	0	0	0	0	0	0	0	0	0	k__Bacteria	p__Bacteroidetes	c__Bacteroidia	o__Bacteroidales	f__Bacteroidaceae	g__Bacteroides	s__
5e24dfc62614dd6608c4fb54905e261f	117	5378	0	0	0	0	0	0	0	0	0	0	0	0	0	0	0	0	0	0	0	0	0	0	0	0	0	0	0	0	0	0	0	0	0	0	0	k__Bacteria	p__Proteobacteria	c__Gammaproteobacteria	o__Enterobacteriales	f__Enterobacteriaceae
9e7eb363fb3c07945405ceef002c98fa	0	0	0	0	0	0	0	0	0	0	0	0	0	0	0	0	0	0	0	0	0	0	0	0	0	0	0	0	0	0	0	0	0	0	0	0	0	k__Bacteria	p__Bacteroidetes	c__Bacteroidia	o__Bacteroidales	f__Bacteroidaceae	g__Bacteroides	s__
e751aea0c82b5d2dbf9d80a07c3491f9	0	0	50	42	0	61	17	12	13	38	9	420	30	101	0	0	0	0	0	42	43	46	0	72	45	34	0	0	45	0	0	0	0	0	0	0	0	k__Bacteria	p__Firmicutes	c__Clostridia	o__Clostridiales	f__Lachnospiraceae	g__Dorea	s__
398f535514ed4d8e128761f78d7810b5	0	0	0	32	14	43	0	0	0	30	5	54	0	50	0	361	0	0	0	10	0	32	0	18	0	0	0	0	9	7	0	0	0	0	0	0	0	k__Bacteria	p__Firmicutes	c__Clostridia	o__Clostridiales	f__Ruminococcaceae	g__Ruminococcus	s__
8a14b5c2d150490fd9390043c1589c51	0	0	12	32	0	64	0	0	0	0	0	71	48	20	0	20	0	11	23	42	75	43	36	74	16	19	15	17	0	45	0	0	0	0	0	0	0	k__Bacteria	p__Firmicutes	c__Clostridia	o__Clostridiales	f__Veillonellaceae	g__Megasphaera	s__
cc177bc1ff6d78878cd7b6e8eead982b	0	0	0	10	0	0	0	0	0	0	0	0	0	0	0	0	0	8	0	8	0	0	0	0	0	0	0	0	0	0	0	0	0	0	0	31	0	k__Bacteria	p__Firmicutes	c__Clostridia	o__Clostridiales	f__Lachnospiraceae
37a4c9df86768858bd483f52597f5181	0	0	0	0	0	0	0	60	0	0	0	0	0	0	0	0	0	0	0	0	0	0	0	0	0	0	0	0	0	0	0	149	0	1974	0	0	0	k__Bacteria	p__Bacteroidetes	c__Bacteroidia	o__Bacteroidales	f__[Barnesiellaceae]	g__	s__
7062330c47377c3114ca5df1b6c4e7aa	182	5240	0	0	0	0	0	0	0	0	0	0	0	0	0	0	0	0	0	0	0	0	0	0	0	0	0	0	0	0	0	0	0	0	0	0	0	k__Bacteria	p__Proteobacteria	c__Gammaproteobacteria	o__Enterobacteriales	f__Enterobacteriaceae
d32e7ebaec7c885bc711e6b1bcddfa73	0	0	0	55	47	92	0	0	0	0	0	103	105	65	0	0	0	0	0	0	0	0	0	0	0	0	0	86	0	0	0	0	0	0	0	0	0	k__Bacteria	p__Firmicutes	c__Clostridia	o__Clostridiales	f__Lachnospiraceae	g__Coprococcus	s__eutactus
11056a432d64eee9456fb10aa892269a	0	0	0	0	0	0	0	0	0	0	0	0	0	0	0	0	0	0	0	0	0	0	0	0	0	0	0	0	0	0	0	0	0	0	0	0	0	k__Bacteria	p__Firmicutes	c__Clostridia	o__Clostridiales	f__Ruminococcaceae	g__Gemmiger	s__formicilis
c38ecfd0810c44aa5f0d12a56771dad2	0	0	0	40	0	50	31	0	89	0	10	0	0	0	0	31	0	0	0	46	0	0	0	0	12	0	0	391	0	38	0	0	0	0	0	179	0	k__Bacteria	p__Firmicutes	c__Clostridia	o__Clostridiales	f__Ruminococcaceae
56ac65bff7529c105ef19296e04855df	0	0	0	35	36	57	235	0	0	0	13	38	39	0	22	0	0	0	0	0	0	85	0	0	0	0	0	97	0	63	0	0	0	0	0	0	0	k__Bacteria	p__Firmicutes	c__Clostridia	o__Clostridiales	f__Lachnospiraceae	g__Blautia	s__
110e41eb58075aaa5ff7e6fec4e0b4fc	0	0	0	0	0	0	0	0	0	0	0	0	0	0	0	5274	0	0	0	0	0	0	0	0	0	0	0	0	0	0	0	0	0	0	0	0	0	k__Bacteria
1cf86aa653295ae939ee8bf58af5ad52	0	0	15	11	5	0	30	0	10	0	0	0	0	0	0	0	0	0	0	23	0	0	0	0	0	0	0	583	5	0	178	0	0	0	0	0	0	k__Bacteria	p__Firmicutes	c__Clostridia	o__Clostridiales	f__Ruminococcaceae
e4a21ef3104a2360a1fdc4336b87d19b	0	0	0	139	35	107	0	0	43	0	12	41	64	66	114	74	0	0	0	0	0	0	0	36	0	0	0	0	0	0	0	0	0	0	0	0	0	k__Bacteria	p__Bacteroidetes	c__Bacteroidia	o__Bacteroidales	f__[Barnesiellaceae]	g__	s__
dace2b2a47e73a65d181b00132de28ea	0	0	18	0	0	0	0	0	0	0	0	0	0	0	0	0	0	0	0	0	0	0	0	0	0	0	0	0	0	0	0	0	0	0	0	0	0	k__Bacteria	p__Firmicutes	c__Clostridia	o__Clostridiales	f__Lachnospiraceae
2d5fdbef62b62ed93d7aaa17c1bb0706	0	0	59	27	0	44	0	0	0	0	0	0	0	39	0	410	0	25	1382	0	15	0	14	15	0	0	0	0	63	9	0	0	0	200	0	0	0	k__Bacteria	p__Firmicutes	c__Clostridia	o__Clostridiales	f__Ruminococcaceae	g__Oscillospira	s__
94fdfc608ae347b40c0c9022b3c77dad	0	0	0	25	46	0	0	0	0	0	0	0	0	30	0	0	7	0	0	36	0	0	0	0	0	0	0	0	0	0	0	0	0	0	0	0	0	k__Bacteria	p__Firmicutes	c__Clostridia	o__Clostridiales	f__Veillonellaceae	g__Megasphaera	s__
83aa63629b4c18fb707641defe2759cd	0	0	0	0	0	0	0	0	0	0	0	0	0	0	0	0	0	0	0	0	0	0	0	0	0	0	0	0	0	0	0	0	16	0	0	0	0	k__Bacteria	p__Firmicutes	c__Clostridia	o__Clostridiales	f__Ruminococcaceae
1499d68aaccb81be5de2da84f1add29c	0	0	25	44	61	108	0	0	0	48	0	0	0	58	13	0	0	0	0	0	0	0	0	0	0	0	0	3172	0	0	0	0	0	0	0	0	0	k__Bacteria	p__Firmicutes	c__Clostridia	o__Clostridiales	f__Lachnospiraceae	g__Butyrivibrio	s__crossotus
42c3a83d4339a87e842ad79ae6b64733	0	0	0	0	0	0	0	0	0	0	0	0	0	0	0	0	0	0	0	0	0	0	0	0	0	0	0	0	0	0	0	0	0	0	0	0	0	k__Bacteria	p__Firmicutes	c__Clostridia	o__Clostridiales	f__Lachnospiraceae	g__Roseburia	s__faecis
[truncated: 4,420 more rows]

## Sheet: case-group
sample	group
2023-0153-00259	group1
2023-0153-00266	group1
2023-12-22-S6	group1
2023-12-22-S7	group1
2023-12-8-S18	group1
2023-8-24-S13	group1
2023-8-24-S15	group1
2023-8-24-S9	group1
[truncated: 29 more rows]

## Sheet: all-group
sample	group
[truncated: 57 more rows]

[truncated: 2 more sheets: all-属水平, all-属水平分组]
